# Supplementary material for: Being red, blue and green: the genetic basis of coloration differences in the strawberry poison frog (Oophaga pumilio)
Source: BMC Genomics. 2020 Apr 15;21:301. doi: 10.1186/s12864-020-6719-5 (PMC7158012; doi:10.1186/s12864-020-6719-5)
Supplement: Supplementary file 2 — Additional file 2 SMTable 2: Results of the differential expression analysis between blue, green and red color phenotypes of O. pumilio, obtained using Sleuth software. For each gene, the number of transcripts compared, q-value, expression pattern and color-associated function are presented. Putative paralogs are denoted in the symbol column by a “_” followed by a number. [file 12864_2020_6719_MOESM2_ESM.xlsx]

## Sheet: DE_genes
nr	symbol	description	num_aggregated_transcripts	sum_mean_obs_counts	pval	qval	color-association
1	aars2_2	Alanine--tRNA ligase, mitochondrial	15	54.2527	8.95401e-61	2.18388e-56
2	brd9	Bromodomain-containing protein 9	10	20.395	1.3951e-27	1.70132e-23
3	rasal2	Ras GTPase-activating protein nGAP	15	30.86	1.75458e-23	1.42647e-19
4	gal3st2_2	Galactose-3-O-sulfotransferase 2	2	7.33837	3.5475e-23	2.16309e-19
5	fel	Fish-egg lectin	5	13.8456	1.15413e-21	5.62984e-18
6	hexb_1	Beta-hexosaminidase subunit beta	4	13.1021	2.43797e-21	9.91033e-18
8	fcgbp	IgGFc-binding protein	11	55.0066	1.28982e-19	4.21634e-16
7	sun1_1	SUN domain-containing protein 1	9	28.7316	1.38297e-19	4.21634e-16
9	litaf_2	Lipopolysaccharide-induced tumor necrosis factor-alpha factor homolog	3	9.29738	5.73061e-18	1.553e-14
10	kank1	KN motif and ankyrin repeat domain-containing protein 1	8	30.2463	9.12864e-18	2.22647e-14
11	cuedc1	CUE domain-containing protein 1	6	10.2045	1.46691e-17	3.25254e-14
12	camk2g	Calcium/calmodulin-dependent protein kinase type II subunit gamma	6	22.704	2.68241e-17	5.452e-14	melanin synthesis
13	snta1	Alpha-1-syntrophin	2	7.26753	8.70704e-17	1.63358e-13
14	prpf4b	Serine/threonine-protein kinase PRP4 homolog	15	45.0054	1.18943e-16	2.07216e-13
15	tex10	Testis-expressed protein 10 homolog	5	10.6015	4.40063e-16	7.15542e-13
16	cdc42bpb	Serine/threonine-protein kinase MRCK beta	10	37.8423	7.72697e-16	1.17788e-12
17	snrpb_1	Small nuclear ribonucleoprotein-associated protein B'	10	26.664	1.74314e-15	2.50089e-12
18	stip1	Stress-induced-phosphoprotein 1	9	38.0504	1.94889e-15	2.64074e-12
19	hyou1	Hypoxia up-regulated protein 1 (Fragment)	4	15.764	2.2202e-15	2.85003e-12
21	k0930	Uncharacterized protein KIAA0930 homolog	5	7.96496	6.86699e-15	8.27289e-12
20	gstp1	Glutathione S-transferase P 1	8	32.4708	7.12303e-15	8.27289e-12
22	eprs_1	Bifunctional glutamate/proline--tRNA ligase	2	10.2983	2.24741e-14	2.49156e-11
23	aaas	Aladin	6	12.9949	3.17408e-14	3.36591e-11
24	herc4	Probable E3 ubiquitin-protein ligase HERC4	10	28.3971	4.78313e-14	4.86086e-11
25	atp13a4_7	Probable cation-transporting ATPase 13A4	4	20.7251	6.59153e-14	6.4307e-11
26	pdia6	Protein disulfide-isomerase A6	7	26.4938	7.33727e-14	6.88292e-11
27	zdhhc21	Probable palmitoyltransferase ZDHHC21	7	21.389	1.13867e-13	1.0286e-10
28	hexb_3	Beta-hexosaminidase subunit beta	1	3.75462	2.64354e-13	2.30271e-10
29	aars2_3	Alanine--tRNA ligase, mitochondrial	3	13.0266	3.26232e-13	2.74372e-10
30	fmo3	Dimethylaniline monooxygenase [N-oxide-forming] 3	4	23.1759	3.43287e-13	2.79092e-10
32	egfr	Epidermal growth factor receptor	7	25.611	4.63073e-13	3.52948e-10	chromatophore diferentiation
31	erp44_1	Endoplasmic reticulum resident protein 44	3	7.68306	4.57234e-13	3.52948e-10
33	hsp90b1	Endoplasmin	11	42.1984	5.74468e-13	4.24584e-10
34	utp6	U3 small nucleolar RNA-associated protein 6 homolog	6	14.9813	6.93631e-13	4.97578e-10
35	enox1	Ecto-NOX disulfide-thiol exchanger 1	7	14.1064	7.73389e-13	5.38942e-10
36	cbfa2t2	Protein CBFA2T2	5	10.3629	1.14026e-12	7.72529e-10
37	phb	Prohibitin	5	18.379	1.23434e-12	8.13663e-10
38	aplp2_2	Amyloid-like protein 2	2	3.48151	1.4751e-12	9.46783e-10
39	ppp1cc-b	Serine/threonine-protein phosphatase PP1-gamma catalytic subunit B	4	19.0346	2.15653e-12	1.34866e-09
40	atp13a2_1	Probable cation-transporting ATPase 13A2	15	40.8733	2.22685e-12	1.35782e-09
41	tcaf_8	TRPM8 channel-associated factor homolog	10	44.673	3.24433e-12	1.92998e-09
42	csde1	Cold shock domain-containing protein E1	3	6.4605	4.37924e-12	2.54309e-09
43	dffa	DNA fragmentation factor subunit alpha	6	16.9904	5.05758e-12	2.8687e-09
44	ston2	Stonin-2	11	22.5967	5.71965e-12	3.1705e-09
45	hspbp1	Hsp70-binding protein 1	5	24.7724	5.99905e-12	3.25149e-09
46	ttc39b	Tetratricopeptide repeat protein 39B	5	13.6538	6.32347e-12	3.35282e-09
47	cct5	T-complex protein 1 subunit epsilon	8	24.4268	6.78673e-12	3.52188e-09
48	fam53a	Protein FAM53A	8	21.6019	7.82701e-12	3.9771e-09
50	rnf149	E3 ubiquitin-protein ligase RNF149	6	19.8535	9.12032e-12	4.48241e-09
49	zbtb16_1	Zinc finger and BTB domain-containing protein 16	2	6.64142	9.18903e-12	4.48241e-09
51	ppig_1	Peptidyl-prolyl cis-trans isomerase G	4	10.401	1.06734e-11	5.1044e-09
52	arl9	ADP-ribosylation factor-like protein 9	5	16.5592	1.43168e-11	6.71514e-09
53	ap1ar	AP-1 complex-associated regulatory protein	6	18.712	1.75134e-11	8.05947e-09
54	ppp2r1a_1	Serine/threonine-protein phosphatase 2A 65 kDa regulatory subunit A alpha isoform	5	17.1844	1.96811e-11	8.8893e-09
55	sult2b1	Sulfotransferase family cytosolic 2B member 1	5	12.6725	2.22631e-11	9.87265e-09	chromatophore diferentiation
56	abo_1	Histo-blood group ABO system transferase 1	3	9.51362	2.49101e-11	1.08492e-08
57	mrpl1	39S ribosomal protein L1, mitochondrial	4	15.684	4.33612e-11	1.8554e-08
58	cyp2f3_3	Cytochrome P450 2F3	2	3.49408	5.82783e-11	2.44068e-08
59	znf292_1	Zinc finger protein 292	3	7.73533	5.90406e-11	2.44068e-08
60	jkamp_1	JNK1/MAPK8-associated membrane protein	4	4.94193	7.25982e-11	2.95112e-08
61	gdap2	Ganglioside-induced differentiation-associated protein 2	7	20.1537	8.29119e-11	3.26621e-08
62	tob1_1	Protein Tob1	4	11.4334	8.30278e-11	3.26621e-08
63	tjp1_1	Tight junction protein ZO-1	5	15.009	9.62301e-11	3.72548e-08
64	iars2_3	Isoleucine--tRNA ligase, mitochondrial	6	26.8539	9.90065e-11	3.77307e-08
65	bpnt1_1	3'(2'),5'-bisphosphate nucleotidase 1	7	30.1277	1.24801e-10	4.68292e-08
66	hsd11b1l	Hydroxysteroid 11-beta-dehydrogenase 1-like protein	4	9.78704	1.38396e-10	5.11437e-08
67	lrrc41	Leucine-rich repeat-containing protein 41	4	14.208	1.43125e-10	5.21018e-08
68	cyp2c28_1	Cytochrome P450 2C28	2	6.34372	1.47035e-10	5.27379e-08
69	ppp1r9a_2	Neurabin-1	21	38.9309	1.72174e-10	5.99902e-08
70	tmem120b_1	Transmembrane protein 120B	4	7.50462	1.70863e-10	5.99902e-08
71	blzf1	Golgin-45	15	51.2848	1.75372e-10	6.02439e-08
72	zg66_85	Gastrula zinc finger protein XlCGF66.1 (Fragment)	4	9.97182	1.90097e-10	6.43955e-08
73	fxyd3_1	FXYD domain-containing ion transport regulator 3	2	12.3577	2.07523e-10	6.93353e-08
74	wdr26_1	WD repeat-containing protein 26	5	11.5425	2.62953e-10	8.6668e-08
75	sec31b	Protein transport protein Sec31B	9	23.4047	3.01427e-10	9.80241e-08
76	atp13a4_24	Probable cation-transporting ATPase 13A4	4	11.1448	3.34272e-10	1.07275e-07
77	rsl1d1	Ribosomal L1 domain-containing protein 1	4	15.1162	3.68387e-10	1.16688e-07
78	mrps16	28S ribosomal protein S16, mitochondrial	2	7.44476	4.08796e-10	1.27827e-07
79	actr10	Actin-related protein 10	7	21.2439	4.54191e-10	1.40224e-07
80	txn2	Thioredoxin, mitochondrial	8	26.3991	4.77513e-10	1.45582e-07
81	drc7	Dynein regulatory complex subunit 7	11	33.5619	4.87539e-10	1.46804e-07
82	mrpl11_1	39S ribosomal protein L11, mitochondrial	1	1.25996	6.2011e-10	1.84445e-07
83	atp13a4_12	Probable cation-transporting ATPase 13A4	3	11.3488	6.43529e-10	1.89105e-07
85	ccnyl1-b	Cyclin-Y-like protein 1-B	7	11.9553	6.75857e-10	1.95423e-07
84	rab3gap2	Rab3 GTPase-activating protein non-catalytic subunit	17	53.1553	6.81057e-10	1.95423e-07
86	atxn7	Ataxin-7	7	15.7383	7.35257e-10	2.08522e-07
87	nnmt_14	Nicotinamide N-methyltransferase	4	16.2004	8.00767e-10	2.24491e-07
90	aats-glupro_1	Bifunctional glutamate/proline--tRNA ligase	2	2.5624	8.42301e-10	2.32107e-07
88	dgat2	Diacylglycerol O-acyltransferase 2	4	6.7574	8.56485e-10	2.32107e-07	carotenoid metabolism
89	glcak2	Probable glucuronokinase 2	8	21.4457	8.56132e-10	2.32107e-07
91	gnai1	Guanine nucleotide-binding protein G(i) subunit alpha-1	7	32.2736	1.03176e-09	2.76535e-07	melanin synthesis
92	pigs	GPI transamidase component PIG-S	7	13.4456	1.08862e-09	2.88603e-07
93	col4a1_1	Collagen alpha-1(IV) chain	2	6.44478	1.22138e-09	3.20317e-07
94	mapk14	Mitogen-activated protein kinase 14	7	25.532	1.27663e-09	3.31246e-07
95	cd99l2	CD99 antigen-like protein 2	8	15.6598	1.34249e-09	3.44666e-07
96	sqstm1_1	Sequestosome-1	10	31.1421	1.38022e-09	3.50662e-07
97	mettl21a	Protein N-lysine methyltransferase METTL21A	3	2.58761	1.64401e-09	4.13376e-07
98	ctnnb1	Catenin beta-1	13	47.0586	1.82892e-09	4.55177e-07	melanin synthesis
99	ogt	UDP-N-acetylglucosamine--peptide N-acetylglucosaminyltransferase 110 kDa subunit	10	31.5122	1.90554e-09	4.69455e-07
100	ermp1	Endoplasmic reticulum metallopeptidase 1	8	26.9616	2.02682e-09	4.94342e-07
101	wash1_4	WAS protein family homolog 1	4	10.1039	2.16454e-09	5.22703e-07
102	rdh16	Retinol dehydrogenase 16	4	10.4164	2.21261e-09	5.29073e-07	carotenoid metabolism
103	alg3	Dol-P-Man:Man(5)GlcNAc(2)-PP-Dol alpha-1,3-mannosyltransferase	5	17.9112	2.48891e-09	5.89365e-07
104	slc5a6_1	Sodium-dependent multivitamin transporter	2	4.47169	2.58888e-09	6.07143e-07
105	qrsl1	Glutamyl-tRNA(Gln) amidotransferase subunit A, mitochondrial	6	15.412	2.7063e-09	6.28635e-07
106	sel1l	Protein sel-1 homolog 1	4	14.7596	2.98374e-09	6.86542e-07
107	ahsa1	Activator of 90 kDa heat shock protein ATPase homolog 1	7	23.2931	3.0633e-09	6.98262e-07
108	psma6_1	Proteasome subunit alpha type-6	2	6.9929	3.40192e-09	7.68268e-07
109	clptm1l	Cleft lip and palate transmembrane protein 1-like protein	2	5.79399	3.46161e-09	7.74576e-07
110	edrf1	Erythroid differentiation-related factor 1	5	13.6727	3.91695e-09	8.68494e-07
111	tf-a_1	Serotransferrin-A	1	8.06752	4.06514e-09	8.93232e-07
112	gnai3_1	Guanine nucleotide-binding protein G(k) subunit alpha	3	10.1782	4.65232e-09	1.01313e-06
113	sugt1	Protein SGT1 homolog	5	17.4865	5.02951e-09	1.08557e-06
114	nup133_2	Nuclear pore complex protein Nup133	1	3.09116	5.35233e-09	1.14512e-06
115	kmt2a	Histone-lysine N-methyltransferase 2A	6	13.5574	5.41252e-09	1.14792e-06
116	spen_1	Msx2-interacting protein	7	17.1814	5.93419e-09	1.24771e-06
117	ccnk_1	Cyclin-K	5	11.4821	6.83212e-09	1.41216e-06
118	pafah1b2	Platelet-activating factor acetylhydrolase IB subunit beta	2	7.93515	6.79663e-09	1.41216e-06
119	xdh	Xanthine dehydrogenase/oxidase	9	11.6519	7.46004e-09	1.529e-06	pteridine synthesis
120	pum2	Pumilio homolog 2	6	12.8714	7.76812e-09	1.57887e-06
121	hsp90aa1	Heat shock protein HSP 90-alpha	10	49.7499	7.834e-09	1.5791e-06
122	ddx58	Probable ATP-dependent RNA helicase DDX58	8	9.3386	8.5952e-09	1.71834e-06
123	lyg	Lysozyme g	3	7.56992	9.85952e-09	1.95507e-06
124	inmt_2	Indolethylamine N-methyltransferase	4	8.69647	1.01617e-08	1.99874e-06
125	vbp1	Prefoldin subunit 3	2	9.98597	1.31007e-08	2.55621e-06
126	casp9	Caspase-9	7	14.8635	1.32172e-08	2.55847e-06
127	gal3st4_3	Galactose-3-O-sulfotransferase 4	1	3.35716	1.39301e-08	2.67524e-06
129	ddx27	Probable ATP-dependent RNA helicase DDX27	2	10.1263	1.43048e-08	2.7053e-06
128	nf1	Neurofibromin	19	39.7229	1.43085e-08	2.7053e-06	chromatophore diferentiation
130	cyp2g1_29	Cytochrome P450 2G1	3	8.96805	1.47121e-08	2.76021e-06
131	diaph2_1	Protein diaphanous homolog 2	4	9.88841	1.74808e-08	3.22997e-06
132	myo1e_3	Unconventional myosin-Ie	10	25.3516	1.74608e-08	3.22997e-06
133	prkch_3	Protein kinase C eta type	2	3.9871	1.80225e-08	3.30503e-06
135	cryab_1	Alpha-crystallin B chain	9	20.0887	1.9073e-08	3.44585e-06
134	phyh	Phytanoyl-CoA dioxygenase, peroxisomal	4	10.476	1.89653e-08	3.44585e-06
136	mcub	Calcium uniporter regulatory subunit MCUb, mitochondrial	4	13.5317	1.95794e-08	3.49283e-06
137	rbm15	Putative RNA-binding protein 15	4	13.5833	1.96194e-08	3.49283e-06
138	k1468_2	LisH domain and HEAT repeat-containing protein KIAA1468 homolog	8	28.4029	2.00703e-08	3.54721e-06
139	dhdh	Trans-1,2-dihydrobenzene-1,2-diol dehydrogenase	2	9.16129	2.03734e-08	3.55759e-06
140	rsg1_2	REM2- and Rab-like small GTPase 1	4	11.4521	2.04208e-08	3.55759e-06
141	dkc1	H/ACA ribonucleoprotein complex subunit 4	9	28.9245	2.19546e-08	3.69291e-06
143	ezh2	Histone-lysine N-methyltransferase EZH2	9	16.9624	2.18084e-08	3.69291e-06
144	ptpn18_1	Tyrosine-protein phosphatase non-receptor type 18	7	14.9728	2.19463e-08	3.69291e-06
145	scarb1	Scavenger receptor class B member 1	1	5.50899	2.17542e-08	3.69291e-06	carotenoid metabolism
142	wsb1	WD repeat and SOCS box-containing protein 1	5	20.5419	2.13967e-08	3.69291e-06
146	treh	Trehalase	7	15.7226	2.47474e-08	4.13416e-06
147	mrpl14	39S ribosomal protein L14, mitochondrial	3	15.2035	2.65046e-08	4.39759e-06
148	ppp6c	Serine/threonine-protein phosphatase 6 catalytic subunit	6	18.7104	2.79663e-08	4.60876e-06
149	glrx2_1	Glutaredoxin-2, mitochondrial	2	5.74024	2.85361e-08	4.67112e-06
150	pycard_3	Apoptosis-associated speck-like protein containing a CARD	3	5.7924	2.93471e-08	4.77184e-06
151	rnf115_1	E3 ubiquitin-protein ligase RNF115	3	3.63765	3.12472e-08	5.01394e-06
152	sav1	Protein salvador homolog 1	5	13.6595	3.11534e-08	5.01394e-06
154	epn1	Epsin-1	13	39.0815	3.26925e-08	5.14806e-06
153	fv3-005r_1	Uncharacterized protein 005R	2	6.71766	3.24635e-08	5.14806e-06
155	srsf5	Serine/arginine-rich splicing factor 5	9	42.2189	3.27163e-08	5.14806e-06
156	snrpb	Small nuclear ribonucleoprotein-associated protein B'	3	12.0017	3.32406e-08	5.19703e-06
157	wasf2	Wiskott-Aldrich syndrome protein family member 2	5	27.9045	3.47541e-08	5.39906e-06
158	atp13a5_4	Probable cation-transporting ATPase 13A5	2	11.6773	3.75723e-08	5.79581e-06
159	ssr1	Translocon-associated protein subunit alpha	3	5.41305	3.77833e-08	5.79581e-06
160	kcnn4	Intermediate conductance calcium-activated potassium channel protein 4	2	4.7498	3.81554e-08	5.81631e-06
162	kat6b_1	Histone acetyltransferase KAT6B	2	4.21601	3.96345e-08	5.99799e-06
161	rfwd3	E3 ubiquitin-protein ligase RFWD3	5	12.5459	3.9839e-08	5.99799e-06
163	tgm6_1	Protein-glutamine gamma-glutamyltransferase 6	1	4.80441	4.18381e-08	6.26032e-06
164	upf2	Regulator of nonsense transcripts 2	9	28.8501	4.21884e-08	6.27423e-06
165	rbm14	RNA-binding protein 14	9	40.2476	4.50756e-08	6.66299e-06
166	hnrnpa2b1_1	Heterogeneous nuclear ribonucleoproteins A2/B1	6	30.129	4.77936e-08	7.02221e-06
167	atp12a	Potassium-transporting ATPase alpha chain 2	10	35.6417	5.00365e-08	7.30772e-06	chromatophore diferentiation
168	lorf2_192	LINE-1 retrotransposable element ORF2 protein	1	1.26938	5.07197e-08	7.36341e-06
169	msh6	DNA mismatch repair protein Msh6	4	12.7398	5.30232e-08	7.65228e-06
170	ppp1r7	Protein phosphatase 1 regulatory subunit 7	5	17.5619	5.40014e-08	7.74762e-06
171	epb41l1	Band 4.1-like protein 1	11	42.4894	5.69204e-08	8.11865e-06
173	anxa1_3	Annexin A1	6	24.0871	6.05679e-08	8.56066e-06
172	fads6	Fatty acid desaturase 6	7	27.4065	6.07214e-08	8.56066e-06
175	alg2	Alpha-1,3/1,6-mannosyltransferase ALG2	3	14.5729	6.20551e-08	8.6652e-06
174	eapp	E2F-associated phosphoprotein	6	6.77725	6.21735e-08	8.6652e-06
176	hapln3	Hyaluronan and proteoglycan link protein 3	4	9.7412	6.26395e-08	8.68056e-06
177	rabl6_1	Rab-like protein 6	2	3.37675	6.59544e-08	9.08829e-06
178	acsl6	Long-chain-fatty-acid--CoA ligase 6	2	3.89012	6.71091e-08	9.19546e-06
179	nnmt_16	Nicotinamide N-methyltransferase	5	29.228	6.80225e-08	9.26854e-06
180	eaf1	ELL-associated factor 1	2	7.49686	7.19536e-08	9.69585e-06
181	insr_6	Insulin receptor	1	2.99698	7.16163e-08	9.69585e-06
182	cn159_2	UPF0317 protein C14orf159 homolog, mitochondrial	1	0.859461	7.23642e-08	9.6976e-06
183	tcirg1	V-type proton ATPase 116 kDa subunit a isoform 3	5	14.3748	7.84743e-08	1.0459e-05
184	wdr26_2	WD repeat-containing protein 26	1	1.12941	8.01095e-08	1.06189e-05
185	rcn1_1	Reticulocalbin-1	9	28.4818	8.10968e-08	1.06916e-05
187	akap17a	A-kinase anchor protein 17A	9	17.5639	8.63015e-08	1.11969e-05
186	eps8l1	Epidermal growth factor receptor kinase substrate 8-like protein 1	11	43.4264	8.59375e-08	1.11969e-05
188	rab26	Ras-related protein Rab-26	6	20.0451	8.63063e-08	1.11969e-05
189	rab21	Ras-related protein Rab-21	3	14.7569	8.96716e-08	1.15719e-05
190	armc1_2	Armadillo repeat-containing protein 1	6	10.9749	9.03575e-08	1.15991e-05
191	nle1_1	Notchless protein homolog 1	3	7.18775	9.26829e-08	1.18353e-05
192	chkb	Choline/ethanolamine kinase	6	13.0892	9.321e-08	1.18406e-05
193	dusp1-a	Dual specificity protein phosphatase 1-A	5	25.0725	1.03137e-07	1.29666e-05
194	insr	Insulin receptor	4	12.644	1.02783e-07	1.29666e-05
195	pde4b_1	cAMP-specific 3',5'-cyclic phosphodiesterase 4B	5	10.5511	1.06698e-07	1.33454e-05
196	prom2	Prominin-2	3	14.3292	1.09648e-07	1.36444e-05
197	raf1	RAF proto-oncogene serine/threonine-protein kinase	8	24.4175	1.11207e-07	1.37682e-05	melanin synthesis
198	pnrc2	Proline-rich nuclear receptor coactivator 2	4	10.6022	1.12231e-07	1.38248e-05
199	pxmp4_1	Peroxisomal membrane protein 4	3	9.9081	1.24839e-07	1.53007e-05
200	shmt1	Serine hydroxymethyltransferase, cytosolic	3	12.606	1.26063e-07	1.53734e-05
202	bag3	BAG family molecular chaperone regulator 3	4	17.0266	1.28757e-07	1.55523e-05
201	tbce	Tubulin-specific chaperone E	8	20.2494	1.28805e-07	1.55523e-05
203	th	Tyrosine 3-monooxygenase	2	15.0909	1.2954e-07	1.5564e-05
204	hspa8_1	Heat shock cognate 71 kDa protein	10	39.7875	1.32104e-07	1.57942e-05
205	itpa_1	Inosine triphosphate pyrophosphatase	3	5.55677	1.35019e-07	1.6064e-05
206	zc3h18_2	Zinc finger CCCH domain-containing protein 18	6	14.9279	1.36874e-07	1.62056e-05
207	nrip3	Nuclear receptor-interacting protein 3	3	4.28591	1.41216e-07	1.66389e-05
208	atxn3	Ataxin-3	5	13.7898	1.43547e-07	1.68323e-05
209	eno1_1	Alpha-enolase	3	9.91838	1.52136e-07	1.7754e-05
210	pno1_3	RNA-binding protein PNO1	1	3.39281	1.65221e-07	1.91892e-05
211	nod1	Nucleotide-binding oligomerization domain-containing protein 1	3	10.0685	1.70899e-07	1.97546e-05
212	ccnk	Cyclin-K	5	19.7166	1.73088e-07	1.99133e-05
213	fgd4	FYVE, RhoGEF and PH domain-containing protein 4	5	15.6853	1.88093e-07	2.15379e-05
214	get4	Golgi to ER traffic protein 4 homolog	7	27.1055	1.91331e-07	2.18063e-05
215	serpinb6	Serpin B6	4	18.8447	1.94906e-07	2.21105e-05
216	sfmbt2	Scm-like with four MBT domains protein 2	9	24.1794	2.0382e-07	2.30147e-05
217	acox2_5	Peroxisomal acyl-coenzyme A oxidase 2	4	8.72844	2.05693e-07	2.31191e-05
218	cul4a_4	Cullin-4A	1	0.826814	2.10554e-07	2.35569e-05
219	crbn	Protein cereblon	2	7.92139	2.25641e-07	2.51296e-05
220	kcnn1_2	Small conductance calcium-activated potassium channel protein 1	1	1.67449	2.32866e-07	2.58164e-05
221	strn	Striatin	4	24.3553	2.34338e-07	2.5862e-05
222	znf652-a	Zinc finger protein 652-A	9	25.2048	2.40276e-07	2.63979e-05
223	ptprd	Receptor-type tyrosine-protein phosphatase delta	8	25.7529	2.47131e-07	2.70293e-05
224	usp16	Ubiquitin carboxyl-terminal hydrolase 16	7	19.6581	2.60514e-07	2.83658e-05
225	k1c0	Keratin-3, type I cytoskeletal 51 kDa	12	100.328	2.66531e-07	2.87641e-05
226	snip1_1	Smad nuclear-interacting protein 1	2	9.7631	2.66094e-07	2.87641e-05
227	mtmr9_1	Myotubularin-related protein 9	3	13.1866	2.68058e-07	2.88014e-05
228	ahsa1_1	Activator of 90 kDa heat shock protein ATPase homolog 1	7	18.0766	2.73707e-07	2.92794e-05
229	cdc42ep1_1	Cdc42 effector protein 1	4	16.241	2.78338e-07	2.96448e-05
230	dnajb12	DnaJ homolog subfamily B member 12	4	12.7158	2.83735e-07	3.00883e-05
231	fip1l1_4	Pre-mRNA 3'-end-processing factor FIP1	4	15.2752	2.91014e-07	3.07265e-05
232	galnt3_4	Polypeptide N-acetylgalactosaminyltransferase 3	2	11.2776	3.09324e-07	3.2519e-05
233	apol2	Apolipoprotein L2	1	0.925964	3.1693e-07	3.31756e-05
234	rcn2	Reticulocalbin-2	5	18.1163	3.23194e-07	3.36868e-05
235	mrpl11	39S ribosomal protein L11, mitochondrial	3	11.0017	3.46249e-07	3.59363e-05
236	ulk2	Serine/threonine-protein kinase ULK2	2	3.79777	3.53076e-07	3.64895e-05
237	gpa33	Cell surface A33 antigen	5	18.1611	3.58087e-07	3.68513e-05
238	cyp2c23_4	Cytochrome P450 2C23	4	11.6829	3.76009e-07	3.8533e-05
239	cpne2	Copine-2	6	24.3204	4.03458e-07	4.1173e-05
240	adsl	Adenylosuccinate lyase	8	16.2626	4.08923e-07	4.1414e-05	guanine synthesis in iridophores
241	myo9a	Unconventional myosin-IXa	3	10.4864	4.09216e-07	4.1414e-05
242	rpf1	Ribosome production factor 1	4	19.2287	4.15232e-07	4.18492e-05
243	hsd17b4	Peroxisomal multifunctional enzyme type 2	5	16.9906	4.20371e-07	4.21928e-05
244	mcam	Cell surface glycoprotein MUC18	4	10.6478	4.31476e-07	4.313e-05
245	kctd12	BTB/POZ domain-containing protein KCTD12	4	13.1645	4.71704e-07	4.69586e-05
246	tgm6_2	Protein-glutamine gamma-glutamyltransferase 6	5	28.5092	4.73781e-07	4.69737e-05
247	nudt17_1	Nucleoside diphosphate-linked moiety X motif 17	3	5.78795	4.81353e-07	4.75312e-05
248	hsd17b10	3-hydroxyacyl-CoA dehydrogenase type-2	3	6.09472	4.8421e-07	4.76205e-05
249	naxe	NAD(P)H-hydrate epimerase	4	18.0097	4.89571e-07	4.77626e-05
250	polr3c_1	DNA-directed RNA polymerase III subunit RPC3	1	0.74111	4.89403e-07	4.77626e-05
251	rnft1	RING finger and transmembrane domain-containing protein 1	5	17.1903	4.9799e-07	4.83904e-05
253	kdr	Vascular endothelial growth factor receptor 2	5	5.24258	5.16821e-07	4.98323e-05
252	phf8	Histone lysine demethylase PHF8	3	9.59707	5.16916e-07	4.98323e-05
255	hif1a	Hypoxia-inducible factor 1-alpha	8	27.9558	5.26132e-07	5.04804e-05
254	telo2	Telomere length regulation protein TEL2 homolog	5	9.00249	5.27778e-07	5.04804e-05
256	mars	Methionine--tRNA ligase, cytoplasmic	4	21.0657	5.32255e-07	5.05125e-05
257	ttk_1	Dual specificity protein kinase TTK	2	2.4263	5.31755e-07	5.05125e-05
258	zfc3h1_2	Zinc finger C3H1 domain-containing protein	4	7.67789	5.34573e-07	5.05358e-05
259	tgm3_2	Protein-glutamine gamma-glutamyltransferase E	5	14.6009	5.54549e-07	5.22218e-05
261	ecm29_1	Proteasome-associated protein ECM29 homolog	7	20.3546	5.66788e-07	5.31575e-05
260	serpina1_3	Alpha-1-antitrypsin (Fragment)	1	1.91245	5.68844e-07	5.31575e-05
262	avl9	Late secretory pathway protein AVL9 homolog	4	11.7787	5.74202e-07	5.32662e-05
263	stt3b	Dolichyl-diphosphooligosaccharide--protein glycosyltransferase subunit STT3B	2	9.17469	5.74375e-07	5.32662e-05
264	capn7	Calpain-7	8	28.1259	5.93355e-07	5.48179e-05
265	ndst2	Bifunctional heparan sulfate N-deacetylase/N-sulfotransferase 2	3	6.91521	6.05735e-07	5.57505e-05
266	ralgapb_3	Ral GTPase-activating protein subunit beta	5	11.5469	6.14659e-07	5.63592e-05
267	ficd	Adenosine monophosphate-protein transferase FICD	5	18.5395	6.2042e-07	5.66743e-05
268	cyp2d15_4	Cytochrome P450 2D15	3	12.835	6.33315e-07	5.76364e-05
269	sult2b1_17	Sulfotransferase family cytosolic 2B member 1	7	25.9515	6.41516e-07	5.81657e-05
270	cadm4	Cell adhesion molecule 4	2	9.95891	6.59791e-07	5.91629e-05
271	chst7	Carbohydrate sulfotransferase 7	3	6.47865	6.57786e-07	5.91629e-05
272	gtpbp4	Nucleolar GTP-binding protein 1	6	26.4427	6.58476e-07	5.91629e-05
273	sqrdl_2	Sulfide:quinone oxidoreductase, mitochondrial	3	8.41995	6.91662e-07	6.17935e-05
274	tinagl1_1	Tubulointerstitial nephritis antigen-like	4	11.9553	7.14277e-07	6.35811e-05
275	dnajc13	DnaJ homolog subfamily C member 13	5	12.2001	7.37853e-07	6.54408e-05
277	kcnn4_1	Intermediate conductance calcium-activated potassium channel protein 4	3	4.7158	7.55773e-07	6.65462e-05
276	kif13b	Kinesin-like protein KIF13B	3	13.1276	7.53912e-07	6.65462e-05
278	nnmt_18	Nicotinamide N-methyltransferase	2	12.9135	7.59829e-07	6.66627e-05
279	plrg1	Pleiotropic regulator 1	3	14.9053	7.67291e-07	6.70761e-05
280	hps3	Hermansky-Pudlak syndrome 3 protein	14	38.027	7.92813e-07	6.90597e-05	chromatophore diferentiation
282	calb2	Calretinin	5	6.5511	8.12832e-07	7.03013e-05
281	snrk	SNF-related serine/threonine-protein kinase	6	16.3387	8.103e-07	7.03013e-05
283	magi2	Membrane-associated guanylate kinase, WW and PDZ domain-containing protein 2	3	4.80828	8.57168e-07	7.38739e-05
284	rsph9	Radial spoke head protein 9 homolog	1	5.77573	8.96713e-07	7.701e-05
287	dnajc3_3	DnaJ homolog subfamily C member 3	8	32.3743	9.55463e-07	8.11977e-05
285	cat	Catalase	8	35.851	9.54579e-07	8.11977e-05
286	zbtb11_1	Zinc finger and BTB domain-containing protein 11	2	4.39343	9.51357e-07	8.11977e-05
288	eprs_2	Bifunctional glutamate/proline--tRNA ligase	7	30.9913	9.5932e-07	8.12424e-05
289	tgm3_4	Protein-glutamine gamma-glutamyltransferase E	1	3.55721	9.65424e-07	8.14765e-05
290	nepro	Nucleolus and neural progenitor protein	5	12.7416	9.75869e-07	8.20739e-05
291	nnmt_23	Nicotinamide N-methyltransferase	1	5.62227	1.10158e-06	9.23284e-05
292	grsf1	G-rich sequence factor 1	4	16.2741	1.15475e-06	9.62876e-05
293	rad1	Cell cycle checkpoint protein RAD1	3	6.47414	1.15671e-06	9.62876e-05
294	dync1li1	Cytoplasmic dynein 1 light intermediate chain 1	6	20.3377	1.1778e-06	9.77093e-05
295	man2c1_1	Alpha-mannosidase 2C1	4	8.48258	1.20862e-06	9.99265e-05
296	commd7	COMM domain-containing protein 7	5	24.0135	1.23078e-06	0.000101073
297	sh3gl1	Endophilin-A2	2	13.1526	1.2298e-06	0.000101073
298	crispld2_2	Cysteine-rich secretory protein LCCL domain-containing 2	2	10.1059	1.31184e-06	0.000107368
299	b3galt5_1	Beta-1,3-galactosyltransferase 5	5	13.4522	1.32213e-06	0.000107849
300	tp53bp2_1	Apoptosis-stimulating of p53 protein 2	7	22.5895	1.42066e-06	0.000115499
301	map3k10_1	Mitogen-activated protein kinase kinase kinase 10	2	13.4587	1.46789e-06	0.000118943
302	tmem63a_2	CSC1-like protein 1	3	6.97901	1.54675e-06	0.000124918
304	hmox2	Heme oxygenase 2	7	24.0491	1.58236e-06	0.000127046
303	tcaf_2	TRPM8 channel-associated factor homolog	3	15.8856	1.58352e-06	0.000127046
305	klf11	Krueppel-like factor 11	3	11.5892	1.64562e-06	0.000131285
306	tpd52l2	Tumor protein D54	7	26.5633	1.64712e-06	0.000131285
307	tgm3_3	Protein-glutamine gamma-glutamyltransferase E	2	11.3728	1.66538e-06	0.000132308
308	b4galnt1_1	Beta-1,4 N-acetylgalactosaminyltransferase 1	2	3.60649	1.68803e-06	0.000133673
309	edf1	Endothelial differentiation-related factor 1	9	23.716	1.76175e-06	0.000139058
311	bckdhb	2-oxoisovalerate dehydrogenase subunit beta, mitochondrial	2	12.2761	1.77614e-06	0.000139164
312	cdc45	Cell division control protein 45 homolog	4	8.63203	1.7859e-06	0.000139164
310	ncoa4_1	Nuclear receptor coactivator 4	3	15.3162	1.77434e-06	0.000139164
313	sasb_8	Fatty acyl-CoA hydrolase precursor, medium chain	2	3.46994	1.78463e-06	0.000139164
314	mbp_1	Myelin basic protein	2	5.16856	1.79522e-06	0.000139444
316	med1	Mediator of RNA polymerase II transcription subunit 1	7	22.3151	1.85076e-06	0.000142397	chromatophore diferentiation
317	sik2	Serine/threonine-protein kinase SIK2	1	6.31055	1.84609e-06	0.000142397
315	slc47a1_2	Multidrug and toxin extrusion protein 1	6	12.906	1.84332e-06	0.000142397
319	cc2d1b_1	Coiled-coil and C2 domain-containing protein 1B	3	8.33124	1.89521e-06	0.000144904
318	ccdc17_2	Coiled-coil domain-containing protein 17	3	6.5558	1.89047e-06	0.000144904
321	dcxr	L-xylulose reductase	4	7.9992	1.91492e-06	0.000145846
320	hsph1	Heat shock protein 105 kDa	14	34.9026	1.9195e-06	0.000145846
322	cyp4a25_1	Cytochrome P450 4A25	5	13.6214	1.9397e-06	0.000146923
323	atp13a5_5	Probable cation-transporting ATPase 13A5	3	3.4109	2.04881e-06	0.000154708
324	get4_2	Golgi to ER traffic protein 4 homolog	1	6.05985	2.06252e-06	0.000155262
325	zo71_43	Oocyte zinc finger protein XlCOF7.1 (Fragment)	3	9.76945	2.08147e-06	0.000156206
326	ppid_1	Peptidyl-prolyl cis-trans isomerase D	1	7.44607	2.12927e-06	0.000159303
327	gpr161	G-protein coupled receptor 161	5	5.48202	2.14237e-06	0.000159794	chromatophore diferentiation
328	dctn1_3	Dynactin subunit 1	2	6.86695	2.1548e-06	0.000160231
329	tmem115	Transmembrane protein 115	4	16.2817	2.20033e-06	0.000163119
330	exoc7_1	Exocyst complex component 7	6	12.9237	2.22482e-06	0.000164434
331	btbd3_1	BTB/POZ domain-containing protein 3	2	4.10225	2.31085e-06	0.000170277
332	ssr1_1	Translocon-associated protein subunit alpha	2	8.68985	2.33004e-06	0.000171173
333	gramd3_1	GRAM domain-containing protein 3	3	9.04003	2.34764e-06	0.000171949
334	kmt2d	Histone-lysine N-methyltransferase 2D	6	19.3246	2.38422e-06	0.000174105
335	ltb4r	Leukotriene B4 receptor 1	4	5.94512	2.39645e-06	0.000174476
336	kif5b	Kinesin-1 heavy chain	6	16.2956	2.42556e-06	0.00017607
337	fos	Proto-oncogene c-Fos	4	11.2014	2.61084e-06	0.000188957	chromatophore diferentiation
338	helb_1	DNA helicase B	2	3.33588	2.67654e-06	0.000193139
339	pde1c	Calcium/calmodulin-dependent 3',5'-cyclic nucleotide phosphodiesterase 1C	5	10.3717	2.7516e-06	0.000197613
340	slc34a2	Sodium-dependent phosphate transport protein 2B	4	19.4837	2.75475e-06	0.000197613
341	eif4e	Eukaryotic translation initiation factor 4E	4	12.4878	2.7909e-06	0.000199619
342	hdac8	Histone deacetylase 8	5	13.29	2.83137e-06	0.000201332
343	mtmr9	Myotubularin-related protein 9	5	19.0564	2.8276e-06	0.000201332
344	rbm47	RNA-binding protein 47	9	30.171	2.91749e-06	0.000206853
345	manf	Mesencephalic astrocyte-derived neurotrophic factor	2	13.5692	2.96586e-06	0.000209674
346	otud5	OTU domain-containing protein 5	10	26.4712	2.98363e-06	0.00021032
347	alg12_2	Dol-P-Man:Man(7)GlcNAc(2)-PP-Dol alpha-1,6-mannosyltransferase	3	13.4449	2.99779e-06	0.000210709
348	tmem8a_1	Transmembrane protein 8A	4	7.812	3.05767e-06	0.000214301
350	cfap61_2	Cilia- and flagella-associated protein 61	4	11.0105	3.23516e-06	0.000225444
349	tcp1	T-complex protein 1 subunit alpha	6	24.3426	3.23401e-06	0.000225444
351	wdr59_1	WD repeat-containing protein 59	2	6.73112	3.24701e-06	0.000225625
352	adgrg2_2	Adhesion G-protein coupled receptor G2	4	5.58601	3.28863e-06	0.000227868
354	ddit4_2	DNA damage-inducible transcript 4 protein	1	3.52029	3.32866e-06	0.000229522
353	sytl2	Synaptotagmin-like protein 2	12	42.931	3.33132e-06	0.000229522
355	usp44_2	Ubiquitin carboxyl-terminal hydrolase 44	1	1.04356	3.35396e-06	0.000230432
356	pole3_1	DNA polymerase epsilon subunit 3	4	12.4923	3.4291e-06	0.000234932
357	dctn1_4	Dynactin subunit 1	2	6.13307	3.4539e-06	0.000235968
358	pank3	Pantothenate kinase 3	10	30.8101	3.50347e-06	0.000238686
359	prps2	Ribose-phosphate pyrophosphokinase 2	3	8.79757	3.55287e-06	0.000241377
360	myd88-a_1	Myeloid differentiation primary response protein MyD88-A	1	1.59173	3.62267e-06	0.000245436
361	rcbtb2	RCC1 and BTB domain-containing protein 2	5	7.70512	3.6775e-06	0.00024846
362	cyp2g1_5	Cytochrome P450 2G1	3	15.1461	3.74099e-06	0.000252052
363	pik3r4	Phosphoinositide 3-kinase regulatory subunit 4	3	11.6647	3.8066e-06	0.000255766
364	slc6a14_6	Sodium- and chloride-dependent neutral and basic amino acid transporter B(0+)	5	14.8227	3.85574e-06	0.000258355
365	tyrp1_1	5,6-dihydroxyindole-2-carboxylic acid oxidase	3	11.9559	3.8922e-06	0.000260084
366	cog1	Conserved oligomeric Golgi complex subunit 1	4	19.0266	4.04821e-06	0.00026977
367	bend2	BEN domain-containing protein 2	4	8.57676	4.07644e-06	0.000270911
368	psmd11	26S proteasome non-ATPase regulatory subunit 11	3	12.6292	4.12583e-06	0.000273448
369	reps1	RalBP1-associated Eps domain-containing protein 1	10	35.1901	4.16112e-06	0.00027504
370	hgsnat	Heparan-alpha-glucosaminide N-acetyltransferase	6	16.9096	4.17446e-06	0.000275176
371	rdh10	Retinol dehydrogenase 10	2	8.10581	4.25503e-06	0.000279731	carotenoid metabolism
372	tmprss13	Transmembrane protease serine 13	4	19.1296	4.27546e-06	0.000280318
373	rbm25	RNA-binding protein 25	3	19.3734	4.3722e-06	0.000285893
374	aars_1	Alanine--tRNA ligase, cytoplasmic	4	7.63894	4.41589e-06	0.000287977
375	cyp2b4_5	Cytochrome P450 2B4	1	0.78775	4.45367e-06	0.000289667
378	atp12a_6	Potassium-transporting ATPase alpha chain 2	2	1.78666	4.47971e-06	0.000290325
376	baz1b	Tyrosine-protein kinase BAZ1B	6	29.5589	4.4943e-06	0.000290325
377	gbf1_2	Golgi-specific brefeldin A-resistance guanine nucleotide exchange factor 1	2	6.76099	4.4995e-06	0.000290325
379	atp13a5_17	Probable cation-transporting ATPase 13A5	1	6.30274	4.57463e-06	0.000294394
380	usp54	Inactive ubiquitin carboxyl-terminal hydrolase 54	16	59.1364	4.59061e-06	0.000294645
381	or11g2	Olfactory receptor 11G2	1	1.17098	4.62095e-06	0.000295813
382	coq5	2-methoxy-6-polyprenyl-1,4-benzoquinol methylase, mitochondrial	9	35.1194	4.65625e-06	0.000297293
383	bmp2k	BMP-2-inducible protein kinase	8	24.0731	4.93588e-06	0.000314324
384	kcnip1_1	Kv channel-interacting protein 1	1	7.22122	5.16991e-06	0.00032837
385	uhrf1bp1l	UHRF1-binding protein 1-like	6	17.7345	5.19645e-06	0.000329199
386	map7_2	Ensconsin	5	10.5631	5.23207e-06	0.000330596
387	hsdl1	Hydroxysteroid dehydrogenase-like protein 1	8	24.7305	5.40453e-06	0.000340611
388	snf8	Vacuolar-sorting protein SNF8	5	17.6087	5.46214e-06	0.000343355
389	man2c1	Alpha-mannosidase 2C1	3	10.1628	5.47702e-06	0.000343405
390	smndc1	Survival of motor neuron-related-splicing factor 30	4	11.375	5.49226e-06	0.000343477
391	hps4_4	Hermansky-Pudlak syndrome 4 protein	2	4.33758	5.73491e-06	0.000357735
392	sasb_4	Fatty acyl-CoA hydrolase precursor, medium chain	3	6.35793	5.78732e-06	0.000360084
393	ganab	Neutral alpha-glucosidase AB	16	44.6318	5.81456e-06	0.000360858
394	ptgfr	Prostaglandin F2-alpha receptor	4	9.37783	5.8745e-06	0.000363653
395	hpn	Serine protease hepsin	9	14.304	5.89544e-06	0.000364025
397	hspd1_1	60 kDa heat shock protein, mitochondrial	8	28.101	5.94141e-06	0.000365015
396	ttk	Dual specificity protein kinase TTK	3	6.75709	5.92998e-06	0.000365015
398	cpt1a_1	Carnitine O-palmitoyltransferase 1, liver isoform	6	21.0829	5.96528e-06	0.000365561
399	ptprk	Receptor-type tyrosine-protein phosphatase kappa	7	22.0809	6.00443e-06	0.000367037
400	mug2_1	Murinoglobulin-2	3	20.3908	6.18579e-06	0.000377179
401	emd_1	Emerin	1	8.10606	6.22211e-06	0.000378447
402	srms	Tyrosine-protein kinase Srms	7	11.9674	6.33616e-06	0.000384425
403	cald1	Caldesmon	10	40.8817	6.35866e-06	0.000384833
404	eral1_1	GTPase Era, mitochondrial	2	3.52113	6.37807e-06	0.000385052
406	a4galt	Lactosylceramide 4-alpha-galactosyltransferase	2	8.16229	6.44123e-06	0.00038695
405	tstd1	Thiosulfate sulfurtransferase/rhodanese-like domain-containing protein 1	5	9.78916	6.42569e-06	0.00038695
407	cep104_2	Centrosomal protein of 104 kDa	4	8.20389	6.45891e-06	0.000387059
408	znf592	Zinc finger protein 592	5	15.064	6.50396e-06	0.000388803
409	iars2_6	Isoleucine--tRNA ligase, mitochondrial	1	6.18802	6.61682e-06	0.000394583
410	kmt2b_1	Histone-lysine N-methyltransferase 2B	14	42.879	6.70084e-06	0.000398618
411	nudt7	Peroxisomal coenzyme A diphosphatase NUDT7	5	17.6526	6.76367e-06	0.000401377
412	fut6	Alpha-(1,3)-fucosyltransferase 6	1	6.21296	7.04128e-06	0.00041618
413	sf3a3	Splicing factor 3A subunit 3	3	16.2544	7.04725e-06	0.00041618
414	acvr1	Activin receptor type-1	4	18.1727	7.06769e-06	0.000416379
415	aars2_4	Alanine--tRNA ligase, mitochondrial	1	1.38341	7.08628e-06	0.000416468
417	dap	Death-associated protein 1	5	16.1917	7.13576e-06	0.000417077
418	pla2g4d	Cytosolic phospholipase A2 delta	3	11.3853	7.13228e-06	0.000417077
416	tgfbr1	TGF-beta receptor type-1	3	8.42579	7.14794e-06	0.000417077
419	cyp2g1_8	Cytochrome P450 2G1	3	11.5811	7.20524e-06	0.000419417
420	st7	Suppressor of tumorigenicity 7 protein homolog	6	11.5289	7.27201e-06	0.000422296
421	kctd17_1	BTB/POZ domain-containing protein KCTD17	3	14.5548	7.36411e-06	0.000425617
422	tmem245_1	Transmembrane protein 245	3	6.96473	7.35622e-06	0.000425617
423	pdpr	Pyruvate dehydrogenase phosphatase regulatory subunit, mitochondrial	8	25.3129	7.43567e-06	0.000428738
424	kiaa0355	Uncharacterized protein KIAA0355	4	11.6664	7.47655e-06	0.000430078
425	chchd1	Coiled-coil-helix-coiled-coil-helix domain-containing protein 1	5	14.2173	7.65501e-06	0.000438351
426	ttc39a	Tetratricopeptide repeat protein 39A	6	18.6927	7.65631e-06	0.000438351
427	acnat2_1	Acyl-coenzyme A amino acid N-acyltransferase 2	5	26.2717	7.89699e-06	0.000450314
428	cyp2f2_10	Cytochrome P450 2F2	9	25.2821	7.90219e-06	0.000450314
429	neil1	Endonuclease 8-like 1	5	13.0832	8.0719e-06	0.000458913
430	gtf2h4_3	General transcription factor IIH subunit 4	1	1.21395	8.23797e-06	0.000467265
431	gpd1l	Glycerol-3-phosphate dehydrogenase 1-like protein	5	23.5747	8.43207e-06	0.000477165
432	arfgef3_1	Brefeldin A-inhibited guanine nucleotide-exchange protein 3	2	9.14681	8.52181e-06	0.000481127
433	cinp	Cyclin-dependent kinase 2-interacting protein	5	11.0996	8.56193e-06	0.000482276
434	fmnl3	Formin-like protein 3	9	25.1121	8.81503e-06	0.000495388
435	crispld2	Cysteine-rich secretory protein LCCL domain-containing 2	3	10.0186	8.86264e-06	0.000496091
436	cyp2c14_7	Cytochrome P450 2C14	1	5.09382	8.86821e-06	0.000496091
437	creld2-a_2	Cysteine-rich with EGF-like domain protein 2-A	1	6.13325	8.95075e-06	0.000499562
438	golga3_1	Golgin subfamily A member 3	5	14.9799	9.0496e-06	0.000503927
439	txndc11	Thioredoxin domain-containing protein 11	3	12.873	9.12131e-06	0.000506762
440	ralgapb_1	Ral GTPase-activating protein subunit beta	3	8.85285	9.25623e-06	0.000511926
441	sult2b1_5	Sulfotransferase family cytosolic 2B member 1	4	12.0052	9.24054e-06	0.000511926
443	dnajc4_2	DnaJ homolog subfamily C member 4	3	8.82389	9.41623e-06	0.000519436
442	tp53bp2	Apoptosis-stimulating of p53 protein 2	3	7.60281	9.43461e-06	0.000519436
444	lrpprc_3	Leucine-rich PPR motif-containing protein, mitochondrial	2	9.84196	9.48668e-06	0.000521126
445	atp2a3	Sarcoplasmic/endoplasmic reticulum calcium ATPase 3	6	30.4753	9.57503e-06	0.000524798
446	tmem39b_1	Transmembrane protein 39B	1	4.05276	9.61759e-06	0.000525948
447	slc25a39_1	Solute carrier family 25 member 39	5	21.9052	9.6584e-06	0.000526999
448	eprs	Bifunctional glutamate/proline--tRNA ligase	2	11.0564	9.78052e-06	0.000532471
449	mx1_5	Interferon-induced GTP-binding protein Mx1	2	5.13864	9.81691e-06	0.000533262
450	rac1	Ras-related C3 botulinum toxin substrate 1	3	19.4955	9.87634e-06	0.000535297
451	akap12	A-kinase anchor protein 12	4	9.63818	9.91196e-06	0.000536037
452	b4galt5_2	Beta-1,4-galactosyltransferase 5	6	17.309	1.00633e-05	0.000542995
453	gnpat	Dihydroxyacetone phosphate acyltransferase	10	21.3551	1.00851e-05	0.000542995	chromatophore diferentiation
454	rbm28_1	RNA-binding protein 28	1	2.31642	1.01723e-05	0.000546481
455	mdn1	Midasin	9	27.2222	1.02781e-05	0.00055095
456	armc8_3	Armadillo repeat-containing protein 8	3	6.46588	1.03922e-05	0.000555845
457	mpzl3	Myelin protein zero-like protein 3	1	2.67422	1.04273e-05	0.000556503	chromatophore diferentiation
458	dok1	Docking protein 1	2	8.8929	1.05731e-05	0.000563054
459	ncapd2	Condensin complex subunit 1	6	20.5832	1.06323e-05	0.000564973
460	psap_2	Prosaposin	6	15.8325	1.06901e-05	0.000566809
461	tbl1xr1-b	F-box-like/WD repeat-containing protein TBL1XR1-B	3	10.3912	1.08599e-05	0.000574562
462	ufc1	Ubiquitin-fold modifier-conjugating enzyme 1	4	14.437	1.10367e-05	0.000582654
463	sdc1	Syndecan-1	5	27.2553	1.10694e-05	0.000583113
464	tpp1	Tripeptidyl-peptidase 1	7	15.7277	1.11496e-05	0.000586076
465	foxred2	FAD-dependent oxidoreductase domain-containing protein 2	3	7.72364	1.12325e-05	0.000589165
466	ciao1	Probable cytosolic iron-sulfur protein assembly protein ciao1	2	11.9	1.14901e-05	0.000601383
467	ppp1r12a	Protein phosphatase 1 regulatory subunit 12A	2	11.8277	1.15315e-05	0.000602255
468	dctn1_2	Dynactin subunit 1	1	3.13498	1.17223e-05	0.000610912
469	gal3st4_4	Galactose-3-O-sulfotransferase 4	1	3.5765	1.19205e-05	0.000619915
470	rps6ka5_2	Ribosomal protein S6 kinase alpha-5	3	3.45049	1.20287e-05	0.000624211
471	rap1gap	Rap1 GTPase-activating protein 1	10	28.772	1.20556e-05	0.000624282
472	llgl2_1	Lethal(2) giant larvae protein homolog 2	5	14.8294	1.21585e-05	0.000628276
474	dapp1_1	Dual adapter for phosphotyrosine and 3-phosphotyrosine and 3-phosphoinositide	1	3.13359	1.22362e-05	0.000630832
473	sik2_3	Serine/threonine-protein kinase SIK2	3	7.91792	1.22597e-05	0.000630832
475	coq10b	Coenzyme Q-binding protein COQ10 homolog B, mitochondrial	4	11.4255	1.24344e-05	0.000635539
478	cwc22	Pre-mRNA-splicing factor CWC22 homolog	2	5.04085	1.24554e-05	0.000635539
477	garem1	GRB2-associated and regulator of MAPK protein	4	18.3523	1.24378e-05	0.000635539
476	riok3	Serine/threonine-protein kinase RIO3	3	15.3337	1.24111e-05	0.000635539
480	actr3	Actin-related protein 3	5	16.1912	1.25279e-05	0.000637285
479	b3gnt5	Lactosylceramide 1,3-N-acetyl-beta-D-glucosaminyltransferase	1	4.98877	1.25419e-05	0.000637285
481	wnt9a	Protein Wnt-9a	3	3.89284	1.29401e-05	0.000656153	melanin synthesis
482	nfx1	Transcriptional repressor NF-X1	9	19.9196	1.30376e-05	0.000659725
483	exosc5	Exosome complex component RRP46	2	4.66718	1.31744e-05	0.000665264
484	stra6l	Stimulated by retinoic acid gene 6 protein-like	7	15.6653	1.32544e-05	0.000667922
485	dnajc3_1	DnaJ homolog subfamily C member 3	7	16.1401	1.36004e-05	0.000683945
486	galnt4	Polypeptide N-acetylgalactosaminyltransferase 4	1	6.03422	1.36309e-05	0.000684069
487	srm	Spermidine synthase	5	19.5042	1.41735e-05	0.000709839	chromatophore diferentiation
488	cbfa2t2_1	Protein CBFA2T2	4	8.09261	1.44169e-05	0.000720549
489	mdga2	MAM domain-containing glycosylphosphatidylinositol anchor protein 2	1	1.09047	1.46371e-05	0.000730057
490	leng8	Leukocyte receptor cluster member 8 homolog	1	1.66027	1.47488e-05	0.00073413
491	atp6v1h	V-type proton ATPase subunit H	3	13.3725	1.48512e-05	0.000737722	chromatophore diferentiation
492	znf10_2	Zinc finger protein 10	1	2.23528	1.49983e-05	0.000743512
493	fv3-005r_2	Uncharacterized protein 005R	1	4.46983	1.51324e-05	0.000748641
494	vil1_2	Villin-1	2	9.7543	1.5236e-05	0.000752237
495	cdh1	Cadherin-1	8	33.8248	1.53164e-05	0.000754681
496	tmem63a_3	CSC1-like protein 1	4	4.64301	1.54691e-05	0.000760666
497	txndc16	Thioredoxin domain-containing protein 16	9	18.6802	1.55618e-05	0.000763686
498	pygl	Glycogen phosphorylase, liver form	2	15.0308	1.57447e-05	0.00077111
499	vat1	Synaptic vesicle membrane protein VAT-1 homolog	2	14.0299	1.58021e-05	0.000772369
500	acap2_8	Arf-GAP with coiled-coil, ANK repeat and PH domain-containing protein 2	3	3.91724	1.58419e-05	0.000772769
501	casp2	Caspase-2	10	20.3172	1.61908e-05	0.00078642
502	slc2a3_1	Solute carrier family 2, facilitated glucose transporter member 3	4	16.1955	1.62185e-05	0.00078642
503	ttll13_1	Tubulin polyglutamylase TTLL13	1	4.52004	1.6173e-05	0.00078642
504	rnf2	E3 ubiquitin-protein ligase RING2	2	7.75832	1.6844e-05	0.000815131
505	stmn1-a	Stathmin-1-A	3	10.569	1.69865e-05	0.000820398
506	at1b1	Sodium/potassium-transporting ATPase subunit beta-1	5	18.9513	1.70434e-05	0.000821519
507	pign	GPI ethanolamine phosphate transferase 1	9	16.6092	1.70817e-05	0.00082174
508	peo1_3	Twinkle protein, mitochondrial	7	20.51	1.73784e-05	0.000834367
509	dhx37	Probable ATP-dependent RNA helicase DHX37	7	18.5237	1.75582e-05	0.000838051
511	polr3c	DNA-directed RNA polymerase III subunit RPC3	7	15.7516	1.75565e-05	0.000838051
510	tm7sf3	Transmembrane 7 superfamily member 3	6	11.1856	1.75363e-05	0.000838051
512	hsd11b1l_1	Hydroxysteroid 11-beta-dehydrogenase 1-like protein	2	3.63558	1.78379e-05	0.000849741
513	or5v1_2	Olfactory receptor 5V1	1	1.495	1.80545e-05	0.00085838
514	rnf113a	RING finger protein 113A	1	2.41007	1.84081e-05	0.000871793
515	rnf20_4	E3 ubiquitin-protein ligase BRE1A	1	0.743799	1.84021e-05	0.000871793
516	ccdc85b	Coiled-coil domain-containing protein 85B	3	13.0605	1.86117e-05	0.000879093
517	nnmt_3	Nicotinamide N-methyltransferase	1	9.11733	1.86343e-05	0.000879093
518	gag-pol_176	Gag-Pol polyprotein	1	3.09309	1.86821e-05	0.000879646
519	spr_1	Sepiapterin reductase	3	9.48757	1.87274e-05	0.000880081
520	azin2	Antizyme inhibitor 2	3	12.8329	1.87779e-05	0.000880756
521	adcy6	Adenylate cyclase type 6	4	10.3445	1.92364e-05	0.000900529	melanin synthesis
522	sulf1_2	Extracellular sulfatase Sulf-1	3	3.5793	1.93691e-05	0.000905006
523	ccdc58_1	Coiled-coil domain-containing protein 58	2	5.21024	1.94592e-05	0.000907478
524	abcb1b_1	Multidrug resistance protein 1B	4	12.7331	1.95496e-05	0.000909951
525	psat1	Phosphoserine aminotransferase	4	12.4895	1.96921e-05	0.000914838	guanine synthesis in iridophores
526	pfkp_2	ATP-dependent 6-phosphofructokinase, platelet type	6	22.6705	1.98295e-05	0.000919472
527	fbxo45_1	F-box/SPRY domain-containing protein 1	1	4.34782	1.98707e-05	0.000919632
528	rnf168	E3 ubiquitin-protein ligase rnf168	2	8.60944	2.02346e-05	0.0009347
529	prelid1	PRELI domain-containing protein 1, mitochondrial	5	18.455	2.03819e-05	0.000939725
530	rap1b	Ras-related protein Rap-1b	6	32.6328	2.06184e-05	0.000948833
531	serpinb6_1	Serpin B6	4	4.25206	2.0868e-05	0.000958512
532	gabpa	GA-binding protein alpha chain	2	8.69103	2.12098e-05	0.000972382
533	epn3_1	Epsin-3	2	10.5639	2.12708e-05	0.00097335
534	cgnl1	Cingulin-like protein 1	5	22.1819	2.13714e-05	0.000974297
535	hspa5	78 kDa glucose-regulated protein	5	37.5378	2.13439e-05	0.000974297
536	nnmt_2	Nicotinamide N-methyltransferase	1	2.42988	2.15314e-05	0.00097976
537	ikbkap_2	Elongator complex protein 1	4	9.96827	2.19277e-05	0.000995933
538	iars2_2	Isoleucine--tRNA ligase, mitochondrial	1	6.74725	2.2625e-05	0.00102379
539	msmb	Beta-microseminoprotein	3	14.6359	2.26242e-05	0.00102379
540	wap1_1	Waprin-Phi1	4	20.4724	2.27779e-05	0.0010288
541	smim19	Small integral membrane protein 19	8	20.2862	2.29433e-05	0.00103245
542	tmem40	Transmembrane protein 40	10	32.2312	2.2935e-05	0.00103245
544	aimp1	Aminoacyl tRNA synthase complex-interacting multifunctional protein 1	5	20.6855	2.32213e-05	0.00103902
545	ap3d1_1	AP-3 complex subunit delta-1	2	3.73875	2.32094e-05	0.00103902
543	cnfn	Cornifelin homolog	2	10.9523	2.32597e-05	0.00103902
546	kdf1_1	Keratinocyte differentiation factor 1	3	10.1139	2.32554e-05	0.00103902
547	eif3i	Eukaryotic translation initiation factor 3 subunit I	5	23.516	2.35406e-05	0.00104964
548	mff	Mitochondrial fission factor	5	15.9501	2.36519e-05	0.00105268
551	angel2_1	Protein angel homolog 2	5	11.6274	2.38055e-05	0.00105509
549	nnmt_1	Nicotinamide N-methyltransferase	1	3.61262	2.38282e-05	0.00105509
550	zbtb16	Zinc finger and BTB domain-containing protein 16	4	13.9041	2.38359e-05	0.00105509
552	dio1	Type I iodothyronine deiodinase	5	12.7613	2.44102e-05	0.00107661
553	mxra7	Matrix-remodeling-associated protein 7	4	23.1764	2.43853e-05	0.00107661
554	prrg2	Transmembrane gamma-carboxyglutamic acid protein 2	3	7.2395	2.44753e-05	0.00107753
555	gnmt	Glycine N-methyltransferase (Fragment)	4	12.215	2.47847e-05	0.00108919
556	mpp5	MAGUK p55 subfamily member 5	3	11.6568	2.49747e-05	0.00109556
557	arhgap40	Rho GTPase-activating protein 40	2	10.0208	2.54581e-05	0.00111476
558	nfil3_1	Nuclear factor interleukin-3-regulated protein	3	9.64867	2.55225e-05	0.00111558
559	xrn2	5'-3' exoribonuclease 2	4	21.6455	2.56783e-05	0.00112038
561	cdr2l	Cerebellar degeneration-related protein 2-like	2	8.80991	2.59543e-05	0.00112914
560	iars2_1	Isoleucine--tRNA ligase, mitochondrial (Fragment)	1	5.41622	2.59716e-05	0.00112914
562	slc2a11_3	Solute carrier family 2, facilitated glucose transporter member 11	2	5.6046	2.60311e-05	0.00112971
563	sdr39u1	Epimerase family protein SDR39U1	4	11.8129	2.62962e-05	0.00113919
564	nnmt_15	Nicotinamide N-methyltransferase	1	7.20247	2.63523e-05	0.0011396
566	chtf18	Chromosome transmission fidelity protein 18 homolog	6	12.3968	2.71613e-05	0.00117129
565	zo22_8	Oocyte zinc finger protein XlCOF22	1	2.68941	2.71812e-05	0.00117129
570	arfgef1	Brefeldin A-inhibited guanine nucleotide-exchange protein 1	5	23.0001	2.73153e-05	0.00117467
567	ctnnd1	Catenin delta-1	7	31.1145	2.74222e-05	0.00117467
569	golga5_1	Golgin subfamily A member 5	4	10.8171	2.73746e-05	0.00117467
568	zcchc14_1	Zinc finger CCHC domain-containing protein 14	2	2.097	2.74523e-05	0.00117467
571	trio_5	Triple functional domain protein	1	3.37197	2.75108e-05	0.00117511
574	ktn1	Kinectin	12	54.6072	2.83237e-05	0.00120351
572	mfsd12	Major facilitator superfamily domain-containing protein 12	5	9.96078	2.8235e-05	0.00120351	chromatophore diferentiation
573	glud1	Glutamate dehydrogenase 1, mitochondrial	5	18.9651	2.83117e-05	0.00120351
575	ppcdc	Phosphopantothenoylcysteine decarboxylase	3	11.3843	2.84392e-05	0.00120632
576	znf622	Zinc finger protein 622	5	20.4656	2.84992e-05	0.00120676
577	epg5	Ectopic P granules protein 5 homolog	6	23.7989	2.86652e-05	0.00121169
578	atp13a5_14	Probable cation-transporting ATPase 13A5	1	6.31266	2.87517e-05	0.00121324
579	efnb2	Ephrin-B2	4	18.0139	2.90112e-05	0.00122208
580	ddx17_1	Probable ATP-dependent RNA helicase DDX17	6	27.067	2.91609e-05	0.00122627
581	aadacl4_9	Arylacetamide deacetylase-like 4	2	3.45286	2.94225e-05	0.00123514
582	acdh-11	Acyl-CoA dehydrogenase family member 11	6	18.1499	2.97302e-05	0.00124591
583	nphs1	Nephrin	2	2.36118	2.99851e-05	0.00125443
584	kdm5a	Lysine-specific demethylase 5A	7	29.7104	3.03968e-05	0.00126948
585	fzr1	Fizzy-related protein homolog	4	15.966	3.07961e-05	0.00128396
586	hmgb2	High mobility group protein B2	6	28.8658	3.08665e-05	0.0012847
587	hsp90ab1	Heat shock protein HSP 90-beta	10	42.4141	3.09821e-05	0.00128732
588	aldh3a2	Fatty aldehyde dehydrogenase	6	27.8155	3.13212e-05	0.00129919
589	poldip3_3	Polymerase delta-interacting protein 3	1	3.97992	3.17234e-05	0.00131364
590	pafah2_2	Platelet-activating factor acetylhydrolase 2, cytoplasmic	12	19.5185	3.18871e-05	0.00131818
592	commd6	COMM domain-containing protein 6	8	29.5367	3.20053e-05	0.0013186
591	slc30a1	Zinc transporter 1	1	7.79153	3.19707e-05	0.0013186
595	glyr1_1	Putative oxidoreductase GLYR1	7	14.0568	3.22362e-05	0.00132187
594	serinc3_1	Serine incorporator 3	6	22.0493	3.22311e-05	0.00132187
593	tmem104_2	Transmembrane protein 104	1	5.42487	3.22473e-05	0.00132187
596	herpud1_1	Homocysteine-responsive endoplasmic reticulum-resident ubiquitin-like domain member 1 protein	3	15.9466	3.23221e-05	0.00132271
597	ccdc86	Coiled-coil domain-containing protein 86	4	11.1854	3.23776e-05	0.00132276
598	tmem229b_1	Transmembrane protein 229B	3	19.0716	3.24498e-05	0.00132349
599	ehbp1_3	EH domain-binding protein 1	5	11.2053	3.28796e-05	0.00133879
600	slc6a14_2	Sodium- and chloride-dependent neutral and basic amino acid transporter B(0+)	3	9.29624	3.29839e-05	0.0013408
601	med21	Mediator of RNA polymerase II transcription subunit 21	4	14.321	3.30879e-05	0.00134267
602	uvssa	UV-stimulated scaffold protein A	5	16.561	3.314e-05	0.00134267
603	c5orf42_5	Protein JBTS17	2	3.65449	3.32654e-05	0.00134551
605	phc2_2	Polyhomeotic-like protein 2	1	1.58267	3.39741e-05	0.00136963
604	preb_1	Prolactin regulatory element-binding protein	7	28.3968	3.39526e-05	0.00136963
606	lpcat4_1	Lysophospholipid acyltransferase LPCAT4	2	4.60127	3.41445e-05	0.00137423
607	krt5_3	Keratin, type II cytoskeletal 5	2	6.69933	3.46067e-05	0.00139054
608	pol_241	Pol polyprotein	2	8.44945	3.47275e-05	0.0013931
609	prkcz	Protein kinase C zeta type	5	22.5341	3.54078e-05	0.00141806
610	ddb_1	Putative methyltransferase DDB_G0268948	3	6.64494	3.60199e-05	0.0014402
611	cog4	Conserved oligomeric Golgi complex subunit 4	14	33.6611	3.6195e-05	0.00144484	chromatophore diferentiation
612	slc6a14	Sodium- and chloride-dependent neutral and basic amino acid transporter B(0+)	9	27.7327	3.74367e-05	0.00149196
613	scnn1g-b	Amiloride-sensitive sodium channel subunit gamma-2	4	20.04	3.75796e-05	0.00149521
617	col1a1	Collagen alpha-1(I) chain	4	15.3778	3.79668e-05	0.00149847
614	cox5b	Cytochrome c oxidase subunit 5B, mitochondrial	2	10.6744	3.79686e-05	0.00149847
616	hsd3b7_1	3 beta-hydroxysteroid dehydrogenase type 7	5	10.8292	3.79039e-05	0.00149847
615	tmem110_2	Store-operated calcium entry regulator STIMATE	1	1.33743	3.77924e-05	0.00149847
618	chrd	Chordin	5	9.18194	3.77242e-05	0.00149847
619	nlrx1	NLR family member X1	6	20.9903	3.85346e-05	0.00151835
621	gemin4	Gem-associated protein 4	6	13.2114	3.87467e-05	0.00152377
620	irgc_1	Interferon-inducible GTPase 5	1	2.01637	3.87971e-05	0.00152377
622	rnf185	E3 ubiquitin-protein ligase RNF185	5	13.904	3.92039e-05	0.00153727
623	pfdn6	Prefoldin subunit 6	15	43.1504	3.9499e-05	0.00154636
624	mfap4_1	Microfibril-associated glycoprotein 4	3	7.39764	3.96764e-05	0.00155081
625	cdc42bpb_2	Serine/threonine-protein kinase MRCK beta	4	10.2657	4.02512e-05	0.00157076
626	znf362_2	Zinc finger protein 362	1	2.17979	4.04514e-05	0.00157605
627	depdc5_1	DEP domain-containing protein 5	2	3.02279	4.05774e-05	0.00157844
628	pacsin3_1	Protein kinase C and casein kinase substrate in neurons protein 3	2	11.7507	4.08599e-05	0.0015869
629	cct6	T-complex protein 1 subunit zeta	4	22.1281	4.16002e-05	0.00161308
630	cnnm4_1	Metal transporter CNNM4	4	14.8474	4.24123e-05	0.00164196
632	ion3_2	Intermediate filament protein ON3	2	10.7157	4.28271e-05	0.00165277
631	lfc_1	Limulus clotting factor C	1	6.53566	4.28249e-05	0.00165277
633	pcyox1_1	Prenylcysteine oxidase	3	11.8403	4.33579e-05	0.00167062
635	ilf2	Interleukin enhancer-binding factor 2 homolog	12	47.6928	4.41096e-05	0.00169521
634	prrc2b_1	Protein PRRC2B	12	28.8175	4.41352e-05	0.00169521
636	znf432_3	Zinc finger protein 432	1	4.36185	4.42308e-05	0.00169621
637	gpbp1_1	Vasculin	1	2.11384	4.47906e-05	0.00171498
638	stk19_1	Serine/threonine-protein kinase 19	4	8.56952	4.54393e-05	0.00173709
639	cntn1_1	Contactin-1	3	12.8321	4.55603e-05	0.00173899
642	arfip2_1	Arfaptin-2	2	3.45701	4.5881e-05	0.00174605
640	atp1a1_1	Sodium/potassium-transporting ATPase subunit alpha-1	17	75.2934	4.596e-05	0.00174605
641	dst	Dystonin	11	43.4622	4.59592e-05	0.00174605	chromatophore diferentiation
643	fryl	Protein furry homolog-like	12	36.8765	4.63844e-05	0.00175943
644	erp44	Endoplasmic reticulum resident protein 44	4	16.4149	4.66753e-05	0.00176772
645	slc35c2	Solute carrier family 35 member C2	8	18.9947	4.7177e-05	0.00178395
647	ap5b1	AP-5 complex subunit beta-1	4	9.13857	4.77549e-05	0.00180225
649	lin7c_2	Protein lin-7 homolog C	1	2.45238	4.79566e-05	0.00180225
648	pitpna	Phosphatidylinositol transfer protein alpha isoform	4	13.8803	4.79391e-05	0.00180225
646	scnn1b-a_1	Amiloride-sensitive sodium channel subunit beta	4	9.1938	4.79323e-05	0.00180225
650	tagap_1	T-cell activation Rho GTPase-activating protein	4	6.08273	4.81677e-05	0.0018074
651	dmap1	DNA methyltransferase 1-associated protein 1	2	7.77251	4.90416e-05	0.00183541
652	mic13_1	MICOS complex subunit MIC13	3	9.23292	4.90647e-05	0.00183541
653	dleu7_1	Leukemia-associated protein 7 homolog	4	5.69196	4.94276e-05	0.00184615
654	mctp2_1	Multiple C2 and transmembrane domain-containing protein 2	4	10.9969	4.98296e-05	0.00185832
655	fam173b_2	Protein FAM173B	1	4.51876	5.0001e-05	0.00186187
656	cftr	Cystic fibrosis transmembrane conductance regulator	5	16.1004	5.04489e-05	0.00187568
657	edc4_1	Enhancer of mRNA-decapping protein 4	4	9.67644	5.06337e-05	0.00187969
658	mrpl10_1	39S ribosomal protein L10, mitochondrial	2	8.24025	5.09056e-05	0.00188691
659	tgfbr2	TGF-beta receptor type-2	6	19.4395	5.13563e-05	0.00190073
661	bcat2	Branched-chain-amino-acid aminotransferase, mitochondrial	6	21.7195	5.17458e-05	0.00190975
662	cul9_8	Cullin-9	5	12.4602	5.17992e-05	0.00190975
660	tmem30a	Cell cycle control protein 50A	5	19.0678	5.1835e-05	0.00190975
663	kvm5	Ig kappa chain V region Mem5 (Fragment)	1	3.2187	5.19358e-05	0.00191058
664	nf2_1	Merlin	2	3.12521	5.28801e-05	0.0019393
666	oat	Ornithine aminotransferase, mitochondrial	4	16.1178	5.29549e-05	0.0019393	chromatophore diferentiation
665	plin2_1	Perilipin-2	6	18.2453	5.28099e-05	0.0019393
667	secisbp2l_1	Selenocysteine insertion sequence-binding protein 2-like	1	5.50355	5.31151e-05	0.00194224
669	ephb4	Ephrin type-B receptor 4	14	24.2562	5.41507e-05	0.00197419
668	tkt	Transketolase	4	20.4536	5.41031e-05	0.00197419
670	lmo7	LIM domain only protein 7	15	47.0998	5.44953e-05	0.00198379
671	tmem87a_1	Transmembrane protein 87A	3	6.58162	5.47468e-05	0.00198998
672	cyp2k1_25	Cytochrome P450 2K1	2	3.4323	5.49003e-05	0.00199258
673	adat2_1	tRNA-specific adenosine deaminase 2	4	12.6671	5.53367e-05	0.00200544
674	dhrs4_4	Dehydrogenase/reductase SDR family member 4	3	3.73494	5.55063e-05	0.0020086
675	kiaa1522	Uncharacterized protein KIAA1522	8	40.0027	5.69854e-05	0.00205907
677	cyp2c25_2	Cytochrome P450 2C25	1	4.62373	5.80582e-05	0.00209454
676	wdr18	WD repeat-containing protein 18	3	11.218	5.81388e-05	0.00209454
678	srsf7	Serine/arginine-rich splicing factor 7	6	25.9247	5.84336e-05	0.00210206
679	ino80	DNA helicase INO80	2	8.91452	5.86806e-05	0.00210784
681	cyp2d25_2	Vitamin D(3) 25-hydroxylase	1	3.82952	5.90321e-05	0.00211423
680	psme4	Proteasome activator complex subunit 4	5	14.5135	5.89643e-05	0.00211423
682	hexb	Beta-hexosaminidase subunit beta	5	18.6175	5.94862e-05	0.00212737
684	cope	Coatomer subunit epsilon	4	14.9545	5.9855e-05	0.00213448
683	serinc3_2	Serine incorporator 3	2	11.7279	5.98599e-05	0.00213448
685	mrpl10	39S ribosomal protein L10, mitochondrial	2	4.37597	6.02148e-05	0.002144
686	sult2b1_1	Sulfotransferase family cytosolic 2B member 1	7	23.2941	6.03868e-05	0.00214699
687	stmn1-a_1	Stathmin-1-A	2	9.49233	6.0528e-05	0.00214888
688	fyn	Tyrosine-protein kinase Fyn	6	13.4204	6.11243e-05	0.00216689
689	myss_4	Myosin heavy chain, fast skeletal muscle	4	6.01504	6.13295e-05	0.00217101
690	lgals8	Galectin-8	5	12.1109	6.16285e-05	0.00217843
691	bco2	Beta,beta-carotene 9',10'-oxygenase	6	21.7495	6.1895e-05	0.00218153	carotenoid metabolism
692	cn080_1	Uncharacterized protein C14orf80 homolog	4	3.7697	6.1879e-05	0.00218153
693	ovca2	Esterase OVCA2	3	9.69381	6.22224e-05	0.00218991
694	sugp1	SURP and G-patch domain-containing protein 1	3	9.24786	6.24912e-05	0.00219619
695	asrgl1	Isoaspartyl peptidase/L-asparaginase	4	11.4493	6.26988e-05	0.00220032
697	ccdc117_1	Coiled-coil domain-containing protein 117	1	6.99204	6.31702e-05	0.0022105
696	pigk	GPI-anchor transamidase	4	13.9166	6.31327e-05	0.0022105
698	mcph1	Microcephalin	3	2.51909	6.33853e-05	0.00221485
699	slc30a3	Zinc transporter 3	1	2.23247	6.34834e-05	0.00221511
700	ccdc186	Coiled-coil domain-containing protein 186 (Fragment)	3	13.0198	6.38279e-05	0.00222395
701	commd3	COMM domain-containing protein 3	4	12.2622	6.3948e-05	0.00222495
705	entpd1	Ectonucleoside triphosphate diphosphohydrolase 1	3	9.0319	6.44035e-05	0.00223232
702	nmt2	Glycylpeptide N-tetradecanoyltransferase 2	6	17.7337	6.45031e-05	0.00223232
704	ssbp2	Single-stranded DNA-binding protein 2	11	27.3088	6.45259e-05	0.00223232
703	wasf1_1	Wiskott-Aldrich syndrome protein family member 1	1	2.36413	6.43567e-05	0.00223232
707	sdf2l1	Stromal cell-derived factor 2-like protein 1	2	8.7798	6.50642e-05	0.0022414
708	sdri_1	Serine-aspartate repeat-containing protein I	3	3.61082	6.50004e-05	0.0022414
706	usp8_2	Ubiquitin carboxyl-terminal hydrolase 8	3	8.4247	6.50091e-05	0.0022414
709	irak2_2	Interleukin-1 receptor-associated kinase-like 2	3	3.55602	6.51628e-05	0.00224164
714	ap4m1	AP-4 complex subunit mu-1	1	4.24765	6.537e-05	0.00224301
710	smg9_1	Protein SMG9	2	6.40519	6.55756e-05	0.00224301
711	sult3a1_8	Amine sulfotransferase	3	11.5107	6.55854e-05	0.00224301
712	trmt13	tRNA:m(4)X modification enzyme TRM13 homolog	6	9.71401	6.56624e-05	0.00224301
713	wdr83_2	WD repeat domain-containing protein 83	3	6.75274	6.55462e-05	0.00224301
715	atp13a4_15	Probable cation-transporting ATPase 13A4	1	3.84834	6.60248e-05	0.00225223
716	pitpnc1_6	Cytoplasmic phosphatidylinositol transfer protein 1	2	10.2515	6.64563e-05	0.00226378
717	lig3_1	DNA ligase 3	1	6.46283	6.66114e-05	0.0022659
718	mtap	S-methyl-5'-thioadenosine phosphorylase	3	9.8207	6.68767e-05	0.00227176
721	acot11	Acyl-coenzyme A thioesterase 11	6	16.0514	6.75128e-05	0.00228494
720	actr3_1	Actin-related protein 3	2	10.8405	6.74912e-05	0.00228494
719	sh3bp4	SH3 domain-binding protein 4	3	11.4804	6.75456e-05	0.00228494
722	slc24a4	Sodium/potassium/calcium exchanger 4	5	21.5629	6.92244e-05	0.00233848	chromatophore diferentiation
723	snrpd1	Small nuclear ribonucleoprotein Sm D1	2	8.89779	6.9809e-05	0.00235497
724	cml_2	Probable N-acetyltransferase camello	2	4.16818	7.15382e-05	0.00240997
725	nmral1	NmrA-like family domain-containing protein 1	11	48.7727	7.16705e-05	0.00241109
726	lpcat2	Lysophosphatidylcholine acyltransferase 2	7	16.3858	7.1786e-05	0.00241165
727	gpatch3	G patch domain-containing protein 3	12	24.4963	7.20683e-05	0.00241781
728	setd4_1	SET domain-containing protein 4	2	6.269	7.29624e-05	0.00244444
730	rab21_1	Ras-related protein Rab-21	1	7.14387	7.32151e-05	0.00244846
729	kiaa1324	UPF0577 protein KIAA1324	2	13.3227	7.32831e-05	0.00244846
731	ndrg3	Protein NDRG3	6	20.7716	7.45351e-05	0.00248688
732	wbp2_2	WW domain-binding protein 2	1	7.26091	7.4704e-05	0.00248911
733	cnot1	CCR4-NOT transcription complex subunit 1	7	30.7817	7.49602e-05	0.00249424
735	hsp30c_1	Heat shock protein 30C	1	6.69405	7.52966e-05	0.00249862
734	prdm1_1	PR domain zinc finger protein 1	6	14.5732	7.52671e-05	0.00249862
736	smarce1	SWI/SNF-related matrix-associated actin-dependent regulator of chromatin subfamily E member 1	5	33.5729	7.5456e-05	0.00250051
737	lrpprc_1	Leucine-rich PPR motif-containing protein, mitochondrial	1	3.75175	7.5618e-05	0.00250248
738	clec5a_2	C-type lectin domain family 5 member A	4	8.54145	7.65267e-05	0.00252912
739	clock_3	Circadian locomoter output cycles protein kaput	2	2.8314	7.69138e-05	0.00253847
740	mea1	Male-enhanced antigen 1	2	7.73602	7.77373e-05	0.00256218
744	cluh_2	Clustered mitochondria protein homolog	6	25.9075	7.8263e-05	0.00256718
741	syngr2	Synaptogyrin-2	3	15.6612	7.82917e-05	0.00256718
743	sox6	Transcription factor Sox-6	3	6.09442	7.83102e-05	0.00256718
742	zfyve28_5	Lateral signaling target protein 2 homolog	3	2.54632	7.8282e-05	0.00256718
745	arhgef7	Rho guanine nucleotide exchange factor 7	7	19.6314	7.84961e-05	0.00256926
746	parn	Poly(A)-specific ribonuclease PARN	5	11.1146	7.85842e-05	0.00256926
748	fkbp4_1	Peptidyl-prolyl cis-trans isomerase FKBP4	2	9.42447	7.89882e-05	0.00257556
747	ndufaf5_1	Arginine-hydroxylase NDUFAF5, mitochondrial	2	3.41391	7.88889e-05	0.00257556
750	mmp28	Matrix metalloproteinase-28	5	12.3554	7.92799e-05	0.00257987
749	tufm	Elongation factor Tu, mitochondrial	7	37.6993	7.93317e-05	0.00257987
751	cbx7	Chromobox protein homolog 7	2	6.97311	8.00252e-05	0.00259205
752	pds5a-a	Sister chromatid cohesion protein PDS5 homolog A-A	5	16.6035	7.99525e-05	0.00259205
753	zc3h13_2	Zinc finger CCCH domain-containing protein 13	2	3.38588	7.99808e-05	0.00259205
754	uso1	General vesicular transport factor p115	4	13.5927	8.0216e-05	0.00259478
756	hnmt-a	Histamine N-methyltransferase A	4	3.65645	8.04906e-05	0.00259678
755	lig1	DNA ligase 1	6	16.6268	8.04283e-05	0.00259678
759	epb41l4b_1	Band 4.1-like protein 4B	1	1.02847	8.07538e-05	0.00259993
758	lorf2_263	LINE-1 retrotransposable element ORF2 protein	1	1.56166	8.09081e-05	0.00259993
757	rp2	Protein XRP2	2	7.89302	8.08828e-05	0.00259993
760	rad50	DNA repair protein RAD50	6	11.855	8.11608e-05	0.00260259
761	zranb1	Ubiquitin thioesterase zranb1	4	14.0063	8.12044e-05	0.00260259
762	atpaf1	ATP synthase mitochondrial F1 complex assembly factor 1	4	10.2673	8.18513e-05	0.00260966
765	naglu_1	Alpha-N-acetylglucosaminidase	1	3.8277	8.18528e-05	0.00260966
764	susd6	Sushi domain-containing protein 6	4	20.7277	8.17851e-05	0.00260966
763	tmem79_1	Transmembrane protein 79	4	10.9884	8.18363e-05	0.00260966
766	spock2	Testican-2	2	2.89614	8.20445e-05	0.00261236
767	erlin1	Erlin-1	9	16.4725	8.26094e-05	0.00262691
768	hexb_5	Beta-hexosaminidase subunit beta	2	2.37992	8.3248e-05	0.00264377
770	eif5_1	Eukaryotic translation initiation factor 5	2	8.26203	8.37454e-05	0.00265439
769	st5	Suppression of tumorigenicity 5 protein	17	41.9844	8.38e-05	0.00265439
772	psap	Prosaposin	3	20.2448	8.4509e-05	0.00266991
771	wnt11	Protein Wnt-11	3	14.6239	8.45064e-05	0.00266991	melanin synthesis
773	mbp	Myelin basic protein	8	27.1326	8.64599e-05	0.00272802
774	srsf10	Serine/arginine-rich splicing factor 10	4	13.8739	8.71584e-05	0.0027465
775	naglu	Alpha-N-acetylglucosaminidase	1	4.92432	8.76095e-05	0.00275716
777	ddx1	ATP-dependent RNA helicase DDX1	6	14.3173	8.82637e-05	0.00277252
776	p4ha2	Prolyl 4-hydroxylase subunit alpha-2	4	11.9143	8.8325e-05	0.00277252
778	ptbp1	Polypyrimidine tract-binding protein 1	9	24.3527	8.85297e-05	0.00277537
779	dus2_1	tRNA-dihydrouridine(20) synthase [NAD(P)+]-like	2	4.42695	8.86478e-05	0.00277551
780	ptk2_2	Focal adhesion kinase 1	6	9.5606	8.9156e-05	0.00278784
781	prc1_1	Protein regulator of cytokinesis 1	7	14.9485	8.94307e-05	0.00279285
782	hspa4	Heat shock 70 kDa protein 4	6	23.3082	9.03543e-05	0.0028109
783	trim29	Tripartite motif-containing protein 29	8	35.5701	9.01461e-05	0.0028109
784	serpinh1	Serpin H1	9	36.6977	9.02488e-05	0.0028109
785	apba1_2	Amyloid beta A4 precursor protein-binding family A member 1	2	2.54488	9.08847e-05	0.00281304
788	arl4a_1	ADP-ribosylation factor-like protein 4A	2	8.43115	9.07366e-05	0.00281304
787	atp13a5_16	Probable cation-transporting ATPase 13A5	1	6.84282	9.0799e-05	0.00281304
786	hnrnpc	Heterogeneous nuclear ribonucleoprotein C	15	53.7229	9.06707e-05	0.00281304
792	acoxl_2	Acyl-coenzyme A oxidase-like protein	1	0.95404	9.11729e-05	0.00281366
791	iars2	Isoleucine--tRNA ligase, mitochondrial (Fragment)	6	25.4407	9.13661e-05	0.00281366
789	mlkl_2	Mixed lineage kinase domain-like protein	4	10.1533	9.10529e-05	0.00281366
790	rabgef1_5	Rab5 GDP/GTP exchange factor	3	4.47558	9.13431e-05	0.00281366
793	irak2_1	Interleukin-1 receptor-associated kinase-like 2	4	14.4474	9.1581e-05	0.00281672
794	ephx1	Epoxide hydrolase 1	3	14.135	9.35833e-05	0.00287468
795	psma2	Proteasome subunit alpha type-2	1	1.18985	9.40134e-05	0.00288426
796	ttc39b_1	Tetratricopeptide repeat protein 39B	1	1.24449	9.61263e-05	0.00294538
797	nras	GTPase NRas	3	12.3741	9.68706e-05	0.00296446	melanin synthesis
798	tmem19	Transmembrane protein 19	2	2.32476	9.70092e-05	0.00296498
799	fmo1_3	Dimethylaniline monooxygenase [N-oxide-forming] 1	1	2.638	9.73366e-05	0.00297127
800	pax7	Paired box protein Pax-7	1	0.931461	9.74638e-05	0.00297143	chromatophore diferentiation
801	hyou1_1	Hypoxia up-regulated protein 1	4	16.5679	9.76862e-05	0.00297449
802	plekha2	Pleckstrin homology domain-containing family A member 2	8	24.8769	9.87573e-05	0.00300336
803	gtf3c5_1	General transcription factor 3C polypeptide 5	2	6.02155	9.95066e-05	0.00302237
804	gars	Glycine--tRNA ligase	5	22.6566	0.00010044	0.00304693
805	p4ha1	Prolyl 4-hydroxylase subunit alpha-1	3	14.3003	0.00010113	0.00306406
806	ace_3	Angiotensin-converting enzyme (Fragment)	3	6.68263	0.000101461	0.00307025
808	ogdh_1	2-oxoglutarate dehydrogenase, mitochondrial	1	3.7203	0.000102494	0.00309336
807	ppfia3	Liprin-alpha-3	4	11.9314	0.000102605	0.00309336
809	srpk2_1	SRSF protein kinase 2	1	1.28904	0.000102499	0.00309336
810	mrpl36	39S ribosomal protein L36, mitochondrial	2	4.74609	0.000103057	0.00310315
811	hsd17b3_2	Testosterone 17-beta-dehydrogenase 3	1	1.7871	0.000103504	0.00310655
813	mbtps1	Membrane-bound transcription factor site-1 protease	6	20.5885	0.00010345	0.00310655	chromatophore diferentiation
812	psip1_1	PC4 and SFRS1-interacting protein	1	5.55605	0.000103552	0.00310655
814	aida_1	Axin interactor, dorsalization-associated protein	2	6.37477	0.000103838	0.0031075
815	dhx33	Putative ATP-dependent RNA helicase DHX33	4	14.71	0.000103751	0.0031075
816	bad	Bcl2-associated agonist of cell death	4	11.1078	0.000104049	0.00310818
817	fucl4_2	Fucolectin-4	1	6.40424	0.000104116	0.00310818
818	atp5f1_1	ATP synthase F(0) complex subunit B1, mitochondrial	3	13.3823	0.000104443	0.00311414
819	caprin1	Caprin-1	7	18.0393	0.000104931	0.00312487
820	sult2b1_15	Sulfotransferase family cytosolic 2B member 1	2	8.31213	0.000106052	0.00315441
821	sod3	Extracellular superoxide dismutase [Cu-Zn]	5	14.7197	0.000106473	0.00316308
822	cyp2c16_1	Cytochrome P450 2C16	1	4.6652	0.000107032	0.00317581
823	ryk	Tyrosine-protein kinase RYK	2	6.33512	0.000108709	0.00321773
824	tfap2c_2	Transcription factor AP-2 gamma	6	15.2177	0.000108691	0.00321773
826	sdhd-b	Succinate dehydrogenase [ubiquinone] cytochrome b small subunit B, mitochondrial	1	7.47138	0.000110922	0.00327599
825	utp14a	U3 small nucleolar RNA-associated protein 14 homolog A	3	10.3955	0.000110946	0.00327599
827	vps37b_1	Vacuolar protein sorting-associated protein 37B	3	12.4971	0.000111768	0.00329629
828	sesn3	Sestrin-3	3	9.68599	0.000112612	0.00331717
829	cyp2g1_12	Cytochrome P450 2G1	1	1.3539	0.000112947	0.00332301
830	acads	Short-chain specific acyl-CoA dehydrogenase, mitochondrial	6	20.9441	0.000113178	0.00332579
831	aadacl3_1	Arylacetamide deacetylase-like 3	1	1.63343	0.000115817	0.0033959
832	znf318	Zinc finger protein 318	2	7.79394	0.000115842	0.0033959
835	anapc16	Anaphase-promoting complex subunit 16	4	16.9155	0.000118381	0.00345786
833	cct2	T-complex protein 1 subunit beta	6	29.8272	0.000118357	0.00345786
834	dcxr_2	L-xylulose reductase	1	1.85163	0.000118101	0.00345786
836	txnip_1	Thioredoxin-interacting protein	3	10.1849	0.000119371	0.00348262
837	wdpcp	WD repeat-containing and planar cell polarity effector protein fritz homolog	3	5.15302	0.000119626	0.00348587
838	tctex1d2_1	Tctex1 domain-containing protein 2	1	0.697207	0.000120646	0.0035114
840	ankle1	Ankyrin repeat and LEM domain-containing protein 1	3	3.27062	0.000121253	0.00352067
839	srsf5_1	Serine/arginine-rich splicing factor 5	2	9.71968	0.000121213	0.00352067
841	pfkp_1	ATP-dependent 6-phosphofructokinase, platelet type	2	5.39099	0.000121538	0.00352474
842	acsbg2_3	Long-chain-fatty-acid--CoA ligase ACSBG2	1	3.12221	0.000122167	0.00353879
843	spg7	Paraplegin	4	19.6873	0.000122935	0.0035568
844	atp13a4_9	Probable cation-transporting ATPase 13A4	1	1.43364	0.000123266	0.00356093
845	ube2a	Ubiquitin-conjugating enzyme E2 A	4	9.90535	0.00012337	0.00356093
846	insig2	Insulin-induced gene 2 protein	4	7.9046	0.000123519	0.00356104
847	rassf8_1	Ras association domain-containing protein 8	6	16.3165	0.000125526	0.00361462
848	rnf8-b_1	E3 ubiquitin-protein ligase rnf8-B	1	0.700496	0.000126355	0.0036342
849	cyp2k1_12	Cytochrome P450 2K1	1	3.87996	0.000126977	0.00364011
850	cd44	CD44 antigen	3	16.7167	0.000127008	0.00364011
851	sptbn2_2	Spectrin beta chain, non-erythrocytic 2	1	3.62766	0.00012676	0.00364011
852	map2	Microtubule-associated protein 2	5	15.6876	0.000127965	0.00366323
853	spr	Sepiapterin reductase	2	4.27261	0.000128333	0.00366946	pteridine synthesis
854	gag-pol_238	Gag-Pol polyprotein	1	4.19015	0.000128611	0.00367311
855	zc3h13_3	Zinc finger CCCH domain-containing protein 13	1	0.969517	0.000130006	0.00370858
856	msi2	RNA-binding protein Musashi homolog 2	2	2.21913	0.000130939	0.00373084
857	stx11	Syntaxin-11	5	19.6477	0.000131554	0.00374398
858	ogfrl1_1	Opioid growth factor receptor-like protein 1	6	13.2764	0.000132454	0.0037652
859	stub1	STIP1 homology and U box-containing protein 1	1	6.41766	0.000133206	0.0037812
860	xpo1	Exportin-1	4	18.8664	0.000133327	0.0037812
861	ddbx_2	Dihydrodiol dehydrogenase 3	4	22.0304	0.000134233	0.00379366
863	itgb4_4	Integrin beta-4	1	2.06221	0.000133989	0.00379366
862	nfil3_2	Nuclear factor interleukin-3-regulated protein	1	7.47085	0.000134168	0.00379366
864	rbm4b	RNA-binding protein 4B	2	15.2129	0.000134851	0.00380672
865	plin2	Perilipin-2	2	10.139	0.000136001	0.00383476
868	asns	Asparagine synthetase [glutamine-hydrolyzing]	6	17.9905	0.000136896	0.00385066
866	ccdc117	Coiled-coil domain-containing protein 117	4	16.0215	0.000137177	0.00385066
871	cyp2c29_2	Cytochrome P450 2C29	1	5.99625	0.00013726	0.00385066
867	ndor1_1	NADPH-dependent diflavin oxidoreductase 1	2	2.89883	0.00013767	0.00385066
872	ogfrl1_2	Opioid growth factor receptor-like protein 1	1	4.01022	0.000137554	0.00385066
869	tle4	Transducin-like enhancer protein 4	8	20.4756	0.000137559	0.00385066
870	vit	Vitrin	4	12.6984	0.000137385	0.00385066
873	aox3_1	Aldehyde oxidase 3	1	6.3753	0.000139121	0.00388677
874	cyp2f2_15	Cytochrome P450 2F2	1	7.42944	0.00013957	0.00389485
875	csnk2a1	Casein kinase II subunit alpha	8	25.6345	0.000140402	0.0039115
876	gbf1	Golgi-specific brefeldin A-resistance guanine nucleotide exchange factor 1	8	28.2128	0.000140487	0.0039115
877	zg66_61	Gastrula zinc finger protein XlCGF66.1 (Fragment)	5	5.39774	0.000140681	0.00391243
878	adgrg2	Adhesion G-protein coupled receptor G2	4	5.35853	0.000141085	0.0039192
879	ash2l_4	Set1/Ash2 histone methyltransferase complex subunit ASH2	1	0.813059	0.000141262	0.00391967
880	atp13a4	Probable cation-transporting ATPase 13A4	2	10.8402	0.000141928	0.00393366
881	nadk	NAD kinase	10	34.543	0.000143197	0.00396433
884	galnt6	Polypeptide N-acetylgalactosaminyltransferase 6	7	23.7679	0.000143906	0.00397273
882	snx6	Sorting nexin-6	5	16.4298	0.000143731	0.00397273
883	strip2	Striatin-interacting proteins 2	4	10.1674	0.000143989	0.00397273
885	sdr42e2_1	Putative short-chain dehydrogenase/reductase family 42E member 2	5	10.4999	0.000144192	0.00397384
886	tmtc1	Transmembrane and TPR repeat-containing protein 1	6	15.9226	0.000144369	0.00397422
887	acox1_1	Peroxisomal acyl-coenzyme A oxidase 1	8	30.9756	0.000144809	0.00398184
888	klf4	Krueppel-like factor 4	9	52.4665	0.000145375	0.0039929
889	slc16a5	Monocarboxylate transporter 6	3	6.35302	0.000146382	0.00401602
890	dazap2_1	DAZ-associated protein 2	2	4.88216	0.000147335	0.00403764
891	bcr_1	Breakpoint cluster region protein	4	6.75347	0.000147966	0.00405038
892	rapgefl1	Rap guanine nucleotide exchange factor-like 1	2	10.5618	0.000148987	0.00407376
894	ptgr1	Prostaglandin reductase 1	2	10.2756	0.00014948	0.00407809
893	snrnp48	U11/U12 small nuclear ribonucleoprotein 48 kDa protein	2	7.65824	0.000149375	0.00407809
895	klc1_2	Kinesin light chain 1	5	26.5281	0.000150091	0.00409019
896	impdh1a_2	Inosine-5'-monophosphate dehydrogenase 1a	1	2.1621	0.000152413	0.00414883
899	cpa2	Carboxypeptidase A2	1	0.776015	0.000152651	0.0041504
897	dhrs4_3	Dehydrogenase/reductase SDR family member 4	6	11.4597	0.000152928	0.0041504
898	hira	Protein HIRA	6	20.6107	0.000152981	0.0041504
900	a1at_4	Alpha-1-antiproteinase	2	5.73948	0.000154308	0.00417711
901	padi1_1	Protein-arginine deiminase type-1	2	6.46664	0.000154273	0.00417711
902	nisch	Nischarin	3	7.41587	0.000154806	0.00418593
903	p4hb	Protein disulfide-isomerase	11	57.2292	0.000155221	0.00419252
904	morc2_1	MORC family CW-type zinc finger protein 2	3	7.6056	0.000157624	0.00425272
905	tbc1d25	TBC1 domain family member 25	3	9.72519	0.000158663	0.004276
907	cntf	Ciliary neurotrophic factor	2	4.4749	0.000160593	0.00431849
906	gnpda1	Glucosamine-6-phosphate isomerase 1	4	10.9579	0.000160429	0.00431849
908	rqcd1_1	Cell differentiation protein RCD1 homolog	7	21.6028	0.000160901	0.00432199
910	lrrfip2_3	Leucine-rich repeat flightless-interacting protein 2	2	2.94632	0.000161703	0.00433775
909	nars	Asparagine--tRNA ligase, cytoplasmic	2	8.78361	0.000161843	0.00433775
912	mest	Mesoderm-specific transcript homolog protein	1	7.40562	0.000162398	0.00434309
911	zzef1_1	Zinc finger ZZ-type and EF-hand domain-containing protein 1	3	8.1129	0.000162334	0.00434309
913	elf5_2	ETS-related transcription factor Elf-5	4	13.8115	0.000162822	0.00434964
914	let-2_1	Collagen alpha-2(IV) chain	3	12.7939	0.000164018	0.00437682
915	frrs1l	DOMON domain-containing protein FRRS1L	4	5.69621	0.000164383	0.00438175
916	cygb	Cytoglobin	3	8.60011	0.000164571	0.00438198
917	fcgbp_6	IgGFc-binding protein	1	2.19128	0.000166043	0.00441635
918	cs068_1	Uncharacterized protein C19orf68 homolog	7	17.469	0.000167618	0.00445338
919	xrcc4	DNA repair protein XRCC4	3	8.30726	0.00016858	0.00447407
920	araf	Serine/threonine-protein kinase A-Raf	7	25.1935	0.000171273	0.00453085
922	klf4_1	Krueppel-like factor 4	3	11.508	0.000171581	0.00453085
921	mkks	McKusick-Kaufman/Bardet-Biedl syndromes putative chaperonin	6	17.6321	0.000171649	0.00453085
924	nup62_1	Nuclear pore glycoprotein p62	1	6.72173	0.000171378	0.00453085
923	rpap1_3	RNA polymerase II-associated protein 1	4	8.06662	0.000170919	0.00453085
925	aadacl4_4	Arylacetamide deacetylase-like 4	2	2.21719	0.000172958	0.00456048
926	ccdc88b_1	Coiled-coil domain-containing protein 88B	2	9.85689	0.000173318	0.00456505
929	dimt1	Probable dimethyladenosine transferase	6	14.7766	0.00017384	0.00456689
928	fmo2	Dimethylaniline monooxygenase [N-oxide-forming] 2	11	35.5132	0.000173887	0.00456689
927	znf84_112	Zinc finger protein 84	1	3.56377	0.00017395	0.00456689
931	acad9_3	Acyl-CoA dehydrogenase family member 9, mitochondrial	1	2.59201	0.00017449	0.00457454
930	sfswap	Splicing factor, suppressor of white-apricot homolog	8	26.3577	0.000174617	0.00457454
932	sertad4	SERTA domain-containing protein 4	2	13.9158	0.000176197	0.00461099
936	abo_3	Histo-blood group ABO system transferase	2	3.86911	0.000177682	0.00462998
934	ap4m1_1	AP-4 complex subunit mu-1	3	2.86423	0.000177533	0.00462998
933	atp13a4_14	Probable cation-transporting ATPase 13A4	1	3.70721	0.00017754	0.00462998
935	csrp1	Cysteine and glycine-rich protein 1	2	8.72378	0.000177598	0.00462998
937	plk2	Serine/threonine-protein kinase PLK2	8	25.0315	0.000178027	0.00463403
938	usp34	Ubiquitin carboxyl-terminal hydrolase 34	3	13.7691	0.000178431	0.00463959
939	lonrf2	LON peptidase N-terminal domain and RING finger protein 2	3	14.5751	0.000179715	0.00466801
941	ogfod3	2-oxoglutarate and iron-dependent oxygenase domain-containing protein 3	1	3.14509	0.000181417	0.00469221
942	plod3	Procollagen-lysine,2-oxoglutarate 5-dioxygenase 3	6	16.7065	0.000181409	0.00469221
943	dkk3	Dickkopf-related protein 3	3	19.2782	0.000181245	0.00469221
940	tram1l1	Translocating chain-associated membrane protein 1-like 1	1	8.40919	0.000181105	0.00469221
944	ptn-b	Pleiotrophin-B	1	5.31021	0.000182579	0.00471726
947	hla-drb1	HLA class II histocompatibility antigen, DRB1-13 beta chain	3	20.9132	0.000183417	0.00472439
945	ncoa7	Nuclear receptor coactivator 7	6	19.3436	0.000183436	0.00472439
946	tnfrsf19_2	Tumor necrosis factor receptor superfamily member 19	2	6.42386	0.000183152	0.00472439
948	gins1	DNA replication complex GINS protein PSF1	4	7.21604	0.000185547	0.00477373
949	pol_378	Retrovirus-related Pol polyprotein from transposon 17.6	1	6.35562	0.000186542	0.00479427
950	proser2	Proline and serine-rich protein 2	2	8.6514	0.000186868	0.0047976
951	cdc7	Cell division cycle 7-related protein kinase	3	6.37977	0.000187185	0.00480066
952	smg9	Protein SMG9	5	12.6095	0.00018857	0.00483113
953	slc7a2	Cationic amino acid transporter 2	2	11.4514	0.000190455	0.00487428
954	sult2b1_19	Sulfotransferase family cytosolic 2B member 1	2	8.38626	0.000191575	0.00489782
955	pnisr	Arginine/serine-rich protein PNISR	8	20.1097	0.000191851	0.00489974
956	nab2_1	NGFI-A-binding protein 2	1	1.01025	0.000192438	0.00490447
957	zbtb44	Zinc finger and BTB domain-containing protein 44	2	9.70585	0.00019226	0.00490447
958	parp1	Poly [ADP-ribose] polymerase 1 (Fragment)	4	14.413	0.000195116	0.00496752
959	gal3st4_2	Galactose-3-O-sulfotransferase 4	1	4.25092	0.000197141	0.00501383
960	junb	Transcription factor jun-B	4	12.1381	0.000199548	0.00506976
961	hspa13_1	Heat shock 70 kDa protein 13	2	4.11692	0.000200867	0.00509797
962	gorasp2	Golgi reassembly-stacking protein 2	4	21.3936	0.000201471	0.00510799
964	pycard_2	Apoptosis-associated speck-like protein containing a CARD	2	3.32085	0.000202204	0.00511968
963	tbl2	Transducin beta-like protein 2	3	10.2938	0.000202352	0.00511968
965	rpl10a	60S ribosomal protein L10a	10	61.2619	0.000202902	0.00512826
966	dirc2_1	Disrupted in renal carcinoma protein 2 homolog	6	17.037	0.000203192	0.00513029
967	mao_5	Amine oxidase [flavin-containing]	1	5.19003	0.00020363	0.00513601
968	atf7ip_1	Activating transcription factor 7-interacting protein 1	4	15.7269	0.000204004	0.00514014
970	ci085	Uncharacterized protein C9orf85 homolog	3	12.8607	0.000205095	0.00515528
971	gosr2	Golgi SNAP receptor complex member 2	7	29.401	0.000205199	0.00515528
969	dhrs3	Short-chain dehydrogenase/reductase 3	1	3.80891	0.000205239	0.00515528	carotenoid metabolism
972	mgrn1_3	E3 ubiquitin-protein ligase MGRN1	3	10.1481	0.000205737	0.00516248
974	ggct_1	Gamma-glutamylcyclotransferase	1	4.26866	0.000206253	0.00516911
973	psmc3ip_1	Homologous-pairing protein 2 homolog	1	2.18162	0.000206425	0.00516911
975	pts	6-pyruvoyl tetrahydrobiopterin synthase	2	9.39196	0.000206898	0.00517563	pteridine synthesis
976	rps6kb2_1	Ribosomal protein S6 kinase beta-2	3	12.2995	0.000207387	0.00518256
977	rnf2_1	E3 ubiquitin-protein ligase RING2	1	6.62186	0.00020763	0.0051833
978	parp14	Poly [ADP-ribose] polymerase 14	12	38.159	0.000208703	0.00520478
979	cyp2g1_34	Cytochrome P450 2G1	2	9.49285	0.000209204	0.00521192
981	eif2ak2_1	Interferon-induced, double-stranded RNA-activated protein kinase	1	6.46149	0.000210588	0.00523039
982	tmbim1	Protein lifeguard 3	4	22.5653	0.000210322	0.00523039
980	st3gal5	Lactosylceramide alpha-2,3-sialyltransferase	4	17.0129	0.000210575	0.00523039
983	rora_2	Nuclear receptor ROR-alpha	5	12.1233	0.000211336	0.00524364
984	ctps1-b_2	CTP synthase 1-B	1	1.12553	0.000212535	0.00526802
985	cf120	UPF0669 protein C6orf120 homolog	2	8.04389	0.000212755	0.00526812
986	polr1a_2	DNA-directed RNA polymerase I subunit RPA1	3	3.31582	0.000213861	0.00529013
987	nemp1	Nuclear envelope integral membrane protein 1	6	8.41582	0.000215973	0.00533697
989	amigo1	Amphoterin-induced protein 1	1	1.22428	0.000216582	0.00534623
988	pum2_1	Pumilio homolog 2	1	2.26224	0.000216787	0.00534623
990	c9orf64	UPF0553 protein C9orf64	3	13.4244	0.000217881	0.0053678
991	cdk16_1	Cyclin-dependent kinase 16	7	26.1968	0.000218892	0.00538182
992	tbc1d22a	TBC1 domain family member 22A	6	19.8898	0.000218803	0.00538182
993	zcchc2	Zinc finger CCHC domain-containing protein 2	6	24.9055	0.000220873	0.00542507
994	mroh1	Maestro heat-like repeat-containing protein family member 1	4	21.0995	0.000224274	0.00549766
995	rnf217	Probable E3 ubiquitin-protein ligase RNF217	3	15.7285	0.000224505	0.00549766
996	usf1_3	Upstream stimulatory factor 1	1	1.07598	0.000224305	0.00549766
997	bub1	Mitotic checkpoint serine/threonine-protein kinase BUB1	6	8.70739	0.000225752	0.00552266
998	chst9_2	Carbohydrate sulfotransferase 9	2	2.76861	0.000226242	0.0055291
999	itch	E3 ubiquitin-protein ligase Itchy	5	16.9983	0.000226694	0.00553461
1000	mdga1	MAM domain-containing glycosylphosphatidylinositol anchor protein 1	2	3.26699	0.000228112	0.00555877
1001	ncmap	Noncompact myelin-associated protein	1	5.18215	0.00022814	0.00555877
1002	lrrfip2	Leucine-rich repeat flightless-interacting protein 2	5	18.8137	0.000231151	0.00562652
1003	chst2	Carbohydrate sulfotransferase 2	1	6.49534	0.0002337	0.00568289
1005	rrbp1	Ribosome-binding protein 1	3	17.9596	0.000235388	0.00571522
1004	v-tcr_1	Viral T-cell receptor beta chain-like T17T-22	1	1.37193	0.000235498	0.00571522
1006	tspan15	Tetraspanin-15	3	13.1946	0.000235926	0.00571992
1007	polr2a	DNA-directed RNA polymerase II subunit RPB1 (Fragment)	7	25.7637	0.000239242	0.00579456
1008	abtb1	Ankyrin repeat and BTB/POZ domain-containing protein 1	6	19.4847	0.000240095	0.00580944
1009	spdl1	Protein Spindly	4	5.72816	0.000241973	0.00584909
1011	commd10	COMM domain-containing protein 10	3	10.4137	0.000242355	0.00584946
1010	ndufa13	NADH dehydrogenase [ubiquinone] 1 alpha subcomplex subunit 13	1	6.44033	0.000242468	0.00584946
1012	nup153_2	Nuclear pore complex protein Nup153	2	10.7316	0.000243409	0.00586635
1016	fri3	Ferritin, lower subunit	2	7.53384	0.000245359	0.00589008
1013	gal3st1_1	Galactosylceramide sulfotransferase	2	11.2936	0.000245105	0.00589008
1015	nucb2	Nucleobindin-2	6	26.0745	0.000245203	0.00589008
1014	ppp2r2a_1	Serine/threonine-protein phosphatase 2A 55 kDa regulatory subunit B alpha isoform	5	6.94812	0.000245046	0.00589008
1017	phf20l1	PHD finger protein 20-like protein 1	3	8.40024	0.000245692	0.00589227
1018	fastkd1_6	FAST kinase domain-containing protein 1, mitochondrial	1	3.85682	0.000248293	0.00594879
1019	herpud2_2	Homocysteine-responsive endoplasmic reticulum-resident ubiquitin-like domain member 2 protein	1	6.16323	0.000249154	0.00596356
1020	ncor1_3	Nuclear receptor corepressor 1	11	29.8551	0.000249554	0.00596727
1021	kat5	Histone acetyltransferase KAT5	4	23.1202	0.000250022	0.00597261
1022	mlana	Melanoma antigen recognized by T-cells 1	5	18.052	0.000250474	0.00597757	chromatophore diferentiation
1023	fahd2_1	Fumarylacetoacetate hydrolase domain-containing protein 2	3	7.19493	0.000250885	0.00598152
1025	nt5c3a_1	Cytosolic 5'-nucleotidase 3A	1	6.56896	0.00025176	0.00599469
1024	rint1_1	RAD50-interacting protein 1	1	5.12166	0.000251929	0.00599469
1027	naca_1	Nascent polypeptide-associated complex subunit alpha	2	13.7411	0.000252855	0.00600804
1026	acer1	Alkaline ceramidase 1	2	9.97693	0.000252983	0.00600804
1028	gigyf2	PERQ amino acid-rich with GYF domain-containing protein 2	6	20.7455	0.000254541	0.0060188
1029	oraov1_1	Oral cancer-overexpressed protein 1	1	2.63269	0.000254666	0.0060188
1032	rhot1_1	Mitochondrial Rho GTPase 1	3	12.2185	0.00025467	0.0060188
1030	tcaim	T-cell activation inhibitor, mitochondrial	7	10.8453	0.000254192	0.0060188
1031	zmat1	Zinc finger matrin-type protein 1	4	11.0444	0.000254367	0.0060188
1033	hsf1_2	Heat shock factor protein 1	2	5.47401	0.000255507	0.00603274
1034	lman1	Protein ERGIC-53	2	12.5195	0.0002563	0.00604562
1037	abcb7_2	ATP-binding cassette sub-family B member 7, mitochondrial	2	4.93269	0.000259688	0.00610426
1038	gins1_1	DNA replication complex GINS protein PSF1	5	9.64835	0.000259502	0.00610426
1036	rabggtb	Geranylgeranyl transferase type-2 subunit beta	2	6.27108	0.00025921	0.00610426
1035	them4_1	Acyl-coenzyme A thioesterase THEM4	2	2.66394	0.000259788	0.00610426
1039	grin3a	Glutamate receptor ionotropic, NMDA 3A	1	1.00473	0.000260235	0.00610888
1040	nrdc	Nardilysin	8	23.1194	0.00026052	0.00610969
1042	fcho1_1	F-BAR domain only protein 1	2	2.35106	0.000262203	0.00613894
1041	katna1	Katanin p60 ATPase-containing subunit A1	4	13.4889	0.000262271	0.00613894
1043	dbi	Acyl-CoA-binding protein	3	10.322	0.000263506	0.00616195
1044	ccdc142	Coiled-coil domain-containing protein 142	5	14.6475	0.000265114	0.00619362
1046	bcar3_1	Breast cancer anti-estrogen resistance protein 3 homolog	1	7.24513	0.000266116	0.00620811
1045	cxorf23_2	Uncharacterized protein CXorf23	3	9.29106	0.000266244	0.00620811
1047	amotl1	Angiomotin-like protein 1	5	12.1324	0.000266675	0.00621222
1048	gcn1	eIF-2-alpha kinase activator GCN1	4	18.5646	0.000267065	0.00621538
1050	kiaa0319l_2	Dyslexia-associated protein KIAA0319-like protein	2	3.11932	0.000267664	0.006218
1049	med24	Mediator of RNA polymerase II transcription subunit 24	7	21.0481	0.000267688	0.006218
1051	galnt4_1	Polypeptide N-acetylgalactosaminyltransferase 4	3	10.1111	0.000270148	0.00626919
1053	herc2	E3 ubiquitin-protein ligase HERC2	13	49.1047	0.000274927	0.00636797	chromatophore diferentiation
1052	snd1_1	Staphylococcal nuclease domain-containing protein 1	3	15.6404	0.000274861	0.00636797
1054	cnnm4_4	Metal transporter CNNM4	1	1.9541	0.000276419	0.00639645
1055	bbox1	Gamma-butyrobetaine dioxygenase	5	15.1298	0.000278756	0.00644442
1056	cpo	Carboxypeptidase O	1	0.913806	0.000280167	0.00647091
1057	cfap53	Cilia- and flagella-associated protein 53	5	6.71146	0.000282024	0.00650764
1058	b4galt5_1	Beta-1,4-galactosyltransferase 5	1	5.53342	0.000282721	0.00651755
1059	txnl4b_1	Thioredoxin-like protein 4B	2	7.55746	0.00028302	0.00651827
1060	cope_2	Coatomer subunit epsilon	2	11.9966	0.000284597	0.00654841
1061	acadsb	Short/branched chain specific acyl-CoA dehydrogenase, mitochondrial	5	14.2293	0.000285145	0.00655483
1062	kdelr2	ER lumen protein-retaining receptor 2	3	18.8925	0.000285784	0.00655818
1063	pnmt_2	Phenylethanolamine N-methyltransferase	1	2.45495	0.000285828	0.00655818
1064	vmp1	Vacuole membrane protein 1	2	9.81831	0.000289434	0.00663468
1065	pcdhgb1_7	Protocadherin gamma-B1	2	6.99572	0.000289882	0.0066387
1067	cyp2c28_2	Cytochrome P450 2C28	1	4.64502	0.000292521	0.00668973
1066	pol_287	Polyprotein P3	1	5.27769	0.000292659	0.00668973
1068	mid1_3	E3 ubiquitin-protein ligase Midline-1	3	10.8005	0.000293505	0.00670281
1069	ankrd27_2	Ankyrin repeat domain-containing protein 27	1	2.76902	0.000293873	0.00670493
1070	zak_2	Mitogen-activated protein kinase kinase kinase MLT	9	22.9872	0.000294528	0.0067136
1071	ripk4_2	Receptor-interacting serine/threonine-protein kinase 4	3	9.32765	0.000295065	0.00671955
1072	vdac3	Voltage-dependent anion-selective channel protein 3	4	20.8756	0.000297723	0.00677376
1073	lmx1b.1_1	LIM homeobox transcription factor 1-beta.1	5	8.05369	0.00029977	0.00681398
1074	tmem98	Transmembrane protein 98	2	5.15708	0.000300099	0.0068151
1075	ogfrl1	Opioid growth factor receptor-like protein 1	2	6.9061	0.000304518	0.00690901
1077	polr3d_1	DNA-directed RNA polymerase III subunit RPC4	1	5.94476	0.000305853	0.00692643
1076	synm	Synemin	2	11.4487	0.000305665	0.00692643
1078	mif_1	Macrophage migration inhibitory factor	1	3.03433	0.000306197	0.00692778
1079	rdh10_1	Retinol dehydrogenase 10	1	6.24015	0.000307863	0.00695902
1082	gbp1_7	Guanylate-binding protein 1	1	5.41733	0.000308877	0.00696416
1081	map4	Microtubule-associated protein 4	9	33.1568	0.000308533	0.00696416
1080	trio_2	Triple functional domain protein	3	2.35312	0.000308947	0.00696416
1083	aqp2_4	Aquaporin-2	1	2.19064	0.000312057	0.00702776
1086	akap1	A-kinase anchor protein 1, mitochondrial	5	19.9098	0.000312488	0.00703058
1084	clptm1l_1	Cleft lip and palate transmembrane protein 1-like protein	2	8.36381	0.000313437	0.00703058
1088	fam92a1-b_2	Protein FAM92A1-B	4	12.6788	0.000313063	0.00703058
1085	keap1	Kelch-like ECH-associated protein 1	1	6.90135	0.000312867	0.00703058
1087	cyth3	Cytohesin-3	1	3.1752	0.000313623	0.00703058
1089	arel1_1	Apoptosis-resistant E3 ubiquitin protein ligase 1	4	7.81693	0.000317075	0.00710143
1090	bend3	BEN domain-containing protein 3	2	2.58884	0.000317587	0.00710636
1091	zfhx2	Zinc finger homeobox protein 2	3	16.209	0.000321697	0.00719174
1092	cyp2k4_8	Cytochrome P450 2K4	1	4.09616	0.000322235	0.00719716
1093	slc17a5	Sialin	9	30.8205	0.000323041	0.00720857
1095	abr	Active breakpoint cluster region-related protein	8	19.0243	0.000326909	0.00726859
1098	dbnl-a	Drebrin-like protein A	3	9.75654	0.000326189	0.00726859
1097	nadk2	NAD kinase 2, mitochondrial	11	25.6672	0.000327221	0.00726859
1096	pank1_1	Pantothenate kinase 1	6	17.4151	0.000326938	0.00726859
1094	wdr3	WD repeat-containing protein 3	4	8.22275	0.000326895	0.00726859
1099	tcaf_9	TRPM8 channel-associated factor homolog	4	10.7479	0.000327608	0.00727057
1100	mydgf	Myeloid-derived growth factor	2	11.7143	0.000329196	0.00729916
1101	fam234a_1	Protein FAM234A	1	1.90446	0.000332288	0.00736105
1102	acad9_2	Acyl-CoA dehydrogenase family member 9, mitochondrial	3	11.5375	0.000334554	0.0074045
1103	adhx	Alcohol dehydrogenase class-3	3	9.05847	0.000335597	0.00742087
1104	wdr37_1	WD repeat-containing protein 37	1	1.83177	0.000335973	0.00742246
1105	ccni	Cyclin-I	6	23.0812	0.000336547	0.00742839
1106	hdac2_1	Histone deacetylase 2	2	8.98059	0.000337136	0.00743468
1107	lonp1_1	Lon protease homolog, mitochondrial	1	1.54443	0.000338048	0.00744138
1108	piezo1	Piezo-type mechanosensitive ion channel component 1	4	16.7854	0.000338051	0.00744138
1111	ginm1_1	Glycoprotein integral membrane protein 1	3	14.8229	0.000338517	0.00744396
1110	lsr	Lipolysis-stimulated lipoprotein receptor	8	23.0615	0.000339083	0.00744396
1109	mmtag2	Multiple myeloma tumor-associated protein 2 homolog	3	8.9144	0.000338945	0.00744396
1115	akr1d1_2	3-oxo-5-beta-steroid 4-dehydrogenase	1	5.29355	0.000342888	0.00750049
1114	arf3	ADP-ribosylation factor 3	1	6.66765	0.000342866	0.00750049
1113	slc25a25	Calcium-binding mitochondrial carrier protein SCaMC-2	5	11.7903	0.000342426	0.00750049
1112	zo22_78	Oocyte zinc finger protein XlCOF22	1	4.11727	0.000342839	0.00750049
1116	fitm2_1	Fat storage-inducing transmembrane protein 2	4	5.90173	0.00034326	0.0075019
1117	ttc33	Tetratricopeptide repeat protein 33	5	14.5148	0.000346751	0.0075714
1118	rrbp1_2	Ribosome-binding protein 1	1	6.12473	0.000348379	0.00759335
1119	zo71_139	Oocyte zinc finger protein XlCOF7.1 (Fragment)	1	3.8171	0.000348229	0.00759335
1120	cyp2k1_4	Cytochrome P450 2K1	1	5.28214	0.00034929	0.00760446
1121	top2b_3	DNA topoisomerase 2-beta	3	10.5071	0.000349824	0.00760446
1122	xpo7-a	Exportin-7-A	2	9.80915	0.000349666	0.00760446
1123	dtx2	Probable E3 ubiquitin-protein ligase DTX2	3	14.8507	0.000350771	0.00761826
1124	aldh1a1	Retinal dehydrogenase 1	7	35.2753	0.000351155	0.00761981	carotenoid metabolism
1125	rabepk	Rab9 effector protein with kelch motifs	2	2.12044	0.000351611	0.00762292
1126	blm_1	Bloom syndrome protein homolog	3	5.81491	0.000352439	0.00762827
1127	cry1	Cryptochrome-1	10	41.9917	0.000352483	0.00762827
1128	sesn2_1	Sestrin-2	1	4.88073	0.000353028	0.00763329
1129	sema3f	Semaphorin-3F	11	25.8637	0.00035505	0.0076702
1130	adrb1	Beta-1 adrenergic receptor	4	8.94634	0.000357406	0.00770065	chromatophore diferentiation
1131	ilkap	Integrin-linked kinase-associated serine/threonine phosphatase 2C	11	26.9486	0.000357203	0.00770065
1132	sl9a8	Sodium/hydrogen exchanger 8	6	15.0091	0.000357291	0.00770065
1133	lyz_1	Lysozyme C	1	4.41289	0.000358401	0.00770846
1134	mrpl55	39S ribosomal protein L55, mitochondrial	1	2.80981	0.000358244	0.00770846
1136	pam16	Mitochondrial import inner membrane translocase subunit tim16	5	16.9833	0.000359281	0.00771973
1135	tex2	Testis-expressed protein 2	4	13.8885	0.000359558	0.00771973
1137	mtor	Serine/threonine-protein kinase mTOR	9	27.2313	0.000360414	0.0077313
1138	fam122a_1	Protein FAM122A	3	2.85742	0.000362699	0.0077735
1139	fcgbp_13	IgGFc-binding protein	1	7.17926	0.000363576	0.00778544
1140	atp12a_5	Potassium-transporting ATPase alpha chain 2	4	13.3051	0.000365107	0.00780453
1141	cirbp-b_1	Cold-inducible RNA-binding protein B	1	7.74105	0.000364878	0.00780453
1142	dok4_2	Docking protein 4	2	4.12787	0.000366079	0.00781844
1143	slc5a1_1	Sodium/glucose cotransporter 1	2	2.92228	0.000366891	0.00782894
1144	ubxn8	UBX domain-containing protein 8	7	20.2228	0.000368012	0.00784599
1145	bmp6	Bone morphogenetic protein 6	4	9.16279	0.000368875	0.00785067
1146	pacs2	Phosphofurin acidic cluster sorting protein 2	5	10.2031	0.000368576	0.00785067
1147	hexb_4	Beta-hexosaminidase subunit beta	1	2.55766	0.000373608	0.00794447
1148	caap1	Caspase activity and apoptosis inhibitor 1	2	7.17257	0.000375327	0.00797407
1149	tial1	Nucleolysin TIAR	8	29.4457	0.000376196	0.00798558
1151	katnb1	Katanin p80 WD40 repeat-containing subunit B1	13	27.9989	0.00037743	0.0079909
1152	tnfaip2_1	Tumor necrosis factor alpha-induced protein 2	2	5.26825	0.000377106	0.0079909
1150	uck2	Uridine-cytidine kinase 2	4	14.3809	0.000377304	0.0079909
1153	znrd1_1	DNA-directed RNA polymerase I subunit RPA12	2	5.56201	0.000383458	0.00811149
1154	pacsin3	Protein kinase C and casein kinase substrate in neurons protein 3	12	39.8749	0.000384477	0.00812599
1155	atf7ip	Activating transcription factor 7-interacting protein 1	1	6.40712	0.000386185	0.00815502
1156	itpr3_2	Inositol 1,4,5-trisphosphate receptor type 3	1	1.05319	0.000389274	0.00820939
1157	ptprg	Receptor-type tyrosine-protein phosphatase gamma	8	22.5597	0.000389433	0.00820939
1158	cebpz	CCAAT/enhancer-binding protein zeta	8	26.8651	0.000390786	0.00822002
1160	prtfdc1_1	Phosphoribosyltransferase domain-containing protein 1	1	3.34776	0.00039089	0.00822002
1159	wdr26	WD repeat-containing protein 26	4	11.0619	0.000390948	0.00822002
1161	cyp2a9_2	Cytochrome P450 2A9	1	2.89984	0.000391785	0.00823052
1162	znfx1_8	NFX1-type zinc finger-containing protein 1	4	8.76686	0.00039262	0.00824097
1163	hspb11	Heat shock protein beta-11	1	3.91447	0.000393616	0.00825478
1164	cyp2c5_3	Cytochrome P450 2C5	1	4.31523	0.000394683	0.00827004
1165	fam84a	Protein FAM84A	3	7.73664	0.000396135	0.00829333
1166	dcxr_1	L-xylulose reductase	5	11.8521	0.000397914	0.00832007
1167	ran	GTP-binding nuclear protein Ran	7	27.4464	0.000398095	0.00832007
1168	b4galt1_2	Beta-1,4-galactosyltransferase 1	4	9.02009	0.000398713	0.00832587
1169	kif1a_2	Kinesin-like protein KIF1A	5	19.5588	0.000400101	0.0083477
1170	fip1l1	Pre-mRNA 3'-end-processing factor FIP1	4	18.686	0.0004012	0.00836348
1171	fam92a1-a_1	Protein FAM92A1-A	2	4.50303	0.000403842	0.00841137
1172	tf2-1_298	Transposon Tf2-1 polyprotein	3	17.5527	0.000404664	0.00842129
1173	srf_1	Serum response factor	1	3.97577	0.000405531	0.00843215
1174	smtnl1	Smoothelin-like protein 1	1	1.85216	0.000405923	0.00843311
1175	m6pr_1	Cation-dependent mannose-6-phosphate receptor	2	11.4359	0.000407396	0.00844938
1176	mrc2	C-type mannose receptor 2	2	8.92369	0.000407399	0.00844938
1178	ctsb	Cathepsin B	9	27.1915	0.000410107	0.0084919
1177	isy1	Pre-mRNA-splicing factor ISY1 homolog	4	13.7675	0.000410494	0.0084919
1179	sart3	Squamous cell carcinoma antigen recognized by T-cells 3	2	7.7252	0.00041022	0.0084919
1180	slc7a11	Cystine/glutamate transporter	2	7.16976	0.000411438	0.00850422	chromatophore diferentiation
1181	anfd	C-type natriuretic peptide 2	1	4.66317	0.000413863	0.0085471
1182	anxa2-a_1	Annexin A2-A	2	13.0109	0.000415061	0.00856458
1185	fam114a1	Protein NOXP20	1	4.64281	0.000416314	0.00857277
1183	pcmt1	Protein-L-isoaspartate(D-aspartate) O-methyltransferase	5	20.1575	0.000416512	0.00857277
1184	sec61a1	Protein transport protein Sec61 subunit alpha isoform 1	5	19.0985	0.000415876	0.00857277
1186	cyp2j2_2	Cytochrome P450 2J2	8	30.4054	0.000419108	0.00861893
1187	ethe1	Persulfide dioxygenase ETHE1, mitochondrial	4	11.9663	0.000420252	0.00863517
1188	sra1	Steroid receptor RNA activator 1	2	5.68238	0.000421302	0.00864946
1189	focad	Focadhesin	6	15.2145	0.000429184	0.00880387
1190	tm9sf3	Transmembrane 9 superfamily member 3	2	13.6908	0.000429726	0.00880759
1191	aida-b_1	Axin interactor, dorsalization-associated protein B	1	6.18801	0.000431082	0.00882794
1192	slc35b2	Adenosine 3'-phospho 5'-phosphosulfate transporter 1	4	18.4402	0.000432399	0.00884749
1193	gpm6b	Neuronal membrane glycoprotein M6-b	5	24.7888	0.000433139	0.00884779
1194	impdh1_3	Inosine-5'-monophosphate dehydrogenase 1	1	2.33518	0.000432808	0.00884779
1195	ticam1	TIR domain-containing adapter molecule 1	3	13.3495	0.000434078	0.00885955
1196	pfkl_2	ATP-dependent 6-phosphofructokinase, liver type	1	2.85971	0.000434587	0.00886252
1197	sorbs1	Sorbin and SH3 domain-containing protein 1	10	32.9578	0.000435721	0.00887823
1198	capg	Macrophage-capping protein	4	10.9438	0.000439317	0.00894403
1199	tjp2	Tight junction protein ZO-2	3	9.49011	0.000440989	0.00897057
1200	usp14_1	Ubiquitin carboxyl-terminal hydrolase 14	8	18.7653	0.000442224	0.00898821
1201	zo71_149	Oocyte zinc finger protein XlCOF7.1 (Fragment)	1	3.9847	0.000444417	0.00902526
1202	sox7	Transcription factor Sox-7	2	8.00938	0.000445646	0.00902765
1203	mdm4	Protein Mdm4	6	14.8794	0.000445423	0.00902765
1204	ssh1_2	Protein phosphatase Slingshot homolog 1	4	4.94263	0.000445506	0.00902765
1205	znf281_1	Zinc finger protein 281	3	6.1744	0.00044734	0.00905446
1207	dctn1	Dynactin subunit 1	1	6.75627	0.000448626	0.00906902
1206	lrba	Lipopolysaccharide-responsive and beige-like anchor protein	4	18.3568	0.000448803	0.00906902
1208	cyp2j3_3	Cytochrome P450 2J3	1	3.21534	0.000450131	0.00908035
1210	polr2a_1	DNA-directed RNA polymerase II subunit RPB1	1	3.04346	0.000450481	0.00908035
1209	trmt61a_1	tRNA (adenine(58)-N(1))-methyltransferase catalytic subunit TRMT61A	4	10.4864	0.000449917	0.00908035
1211	b3galt5_2	Beta-1,3-galactosyltransferase 5	1	1.15986	0.000452026	0.00909645
1212	slc39a4	Zinc transporter ZIP4	4	11.8449	0.000451791	0.00909645
1213	lsm8_1	U6 snRNA-associated Sm-like protein LSm8	1	1.13057	0.000453193	0.00911243
1214	slc9a1	Sodium/hydrogen exchanger 1	4	12.5255	0.000456984	0.00917353
1215	hey1	Hairy/enhancer-of-split related with YRPW motif protein 1	4	8.00903	0.00045665	0.00917353
1216	pol_16	Pro-Pol polyprotein	1	4.13122	0.000458063	0.00918763
1217	cyp2b6_1	Cytochrome P450 2B6	3	9.80231	0.000459317	0.00920522
1218	slc25a19_1	Mitochondrial thiamine pyrophosphate carrier	4	5.86263	0.000460443	0.00922021
1219	sacm1l	Phosphatidylinositide phosphatase SAC1	1	5.93085	0.000461098	0.00922574
1220	cmtr1	Cap-specific mRNA (nucleoside-2'-O-)-methyltransferase 1	5	16.6364	0.0004652	0.00926979
1222	ddx54_1	ATP-dependent RNA helicase DDX54	1	1.65632	0.000465066	0.00926979
1221	k2c5	Keratin, type II cytoskeletal	6	18.3637	0.000464134	0.00926979
1223	kcnk5	Potassium channel subfamily K member 5	1	6.529	0.000465131	0.00926979
1224	tmem57_1	Macoilin	6	21.5233	0.000463947	0.00926979
1225	drc7_1	Dynein regulatory complex subunit 7	2	5.12254	0.000469613	0.00935008
1226	inip_1	SOSS complex subunit C	1	2.27451	0.000472792	0.0094057
1227	pxdn	Peroxidasin	3	8.73568	0.000474075	0.00942354
1228	arsa_1	Arylsulfatase A	4	3.46946	0.000474626	0.00942681
1229	ciz1	Cip1-interacting zinc finger protein	3	13.509	0.000475548	0.00943048
1230	tuba1a_2	Tubulin alpha-1A chain	1	6.96982	0.000475584	0.00943048
1233	acox2_2	Peroxisomal acyl-coenzyme A oxidase 2	1	5.93325	0.000477058	0.00943396
1234	ganab_1	Neutral alpha-glucosidase AB	4	18.6091	0.000477292	0.00943396
1232	mtor_3	Serine/threonine-protein kinase mTOR	1	1.89611	0.000477693	0.00943396
1235	nnmt_17	Nicotinamide N-methyltransferase	2	8.25884	0.000477317	0.00943396
1231	tmem200b	Transmembrane protein 200B	3	4.2304	0.000476616	0.00943396
1236	cg1307_1	Probable peptidyl-tRNA hydrolase 2	1	0.673483	0.000478826	0.00944867
1237	snrnp70	U1 small nuclear ribonucleoprotein 70 kDa	3	12.631	0.000479291	0.0094502
1238	trak2	Trafficking kinesin-binding protein 2	7	18.0585	0.000480076	0.00945805
1239	myof	Myoferlin	7	39.1619	0.000485002	0.00953199
1240	ndnf_1	Protein NDNF	7	30.2795	0.000484345	0.00953199
1241	rubcn	Run domain Beclin-1-interacting and cysteine-rich domain-containing protein	6	14.3909	0.00048463	0.00953199
1242	ccdc127_2	Coiled-coil domain-containing protein 127	1	1.0366	0.000487476	0.0095729
1243	znf706	Zinc finger protein 706	1	1.51083	0.000488061	0.00957667
1244	ppa2	Inorganic pyrophosphatase 2, mitochondrial	6	15.0546	0.000488979	0.00958697
1245	a4galt_1	Lactosylceramide 4-alpha-galactosyltransferase	4	6.28456	0.000489375	0.00958704
1246	neurl3	E3 ubiquitin-protein ligase NEURL3	2	7.41535	0.000490765	0.00960655
1247	vasn	Vasorin	2	9.20917	0.000491911	0.00962126
1249	rab7a	Ras-related protein Rab-7a	2	10.6737	0.000492859	0.00963033
1248	zc3h10_1	Zinc finger CCCH domain-containing protein 10	3	9.86394	0.000493165	0.00963033
1250	cope_1	Coatomer subunit epsilon	2	5.35337	0.000493744	0.00963394
1251	sec24a	Protein transport protein Sec24A	4	19.5303	0.000496192	0.00967396
1253	cyp2f2_18	Cytochrome P450 2F2	1	5.15601	0.000501045	0.00975334
1252	jmjd6-b	Bifunctional arginine demethylase and lysyl-hydroxylase JMJD6-B	3	10.5805	0.000501063	0.00975334
1254	tmem79	Transmembrane protein 79	3	14.678	0.000503705	0.00979695
1255	ccdc50_2	Coiled-coil domain-containing protein 50	7	12.8342	0.00050551	0.00982421
1257	got2_1	Aspartate aminotransferase, mitochondrial	2	11.0688	0.000507428	0.00984785
1256	rabep1	Rab GTPase-binding effector protein 1	7	23.5334	0.000507534	0.00984785
1258	rqcd1_2	Cell differentiation protein RCD1 homolog	1	4.57584	0.000508196	0.00985287
1259	znf551_5	Zinc finger protein 551	3	3.21818	0.000509266	0.00986576
1260	cand1	Cullin-associated NEDD8-dissociated protein 1	5	20.3017	0.000510918	0.00987802
1261	fxr1_105	Fragile X mental retardation syndrome-related protein 1 homolog	1	1.7788	0.000511114	0.00987802
1262	upf2_4	Regulator of nonsense transcripts 2	1	1.26693	0.000510891	0.00987802
1263	arhgap39_1	Rho GTPase-activating protein 39	2	14.2346	0.000514384	0.00991765
1264	rabl2	Rab-like protein 2A	2	7.39778	0.000513682	0.00991765
1265	zmym3	Zinc finger MYM-type protein 3	5	12.1429	0.000514002	0.00991765
1266	acox2_3	Peroxisomal acyl-coenzyme A oxidase 2	2	8.15977	0.000516394	0.00994854
1267	fxr1-b_9	Fragile X mental retardation syndrome-related protein 1 homolog B	1	1.91187	0.000518064	0.00997283
1268	cdc25a	M-phase inducer phosphatase 1	2	8.18506	0.00052128	0.0100268
1269	leprot	Leptin receptor gene-related protein	3	17.3916	0.000521781	0.0100286
1270	casp3	Caspase-3	3	5.50297	0.000525076	0.0100775	chromatophore diferentiation
1271	dock7	Dedicator of cytokinesis protein 7	2	8.78604	0.000525151	0.0100775	chromatophore diferentiation
1272	dnajb1	DnaJ homolog subfamily B member 1	4	19.0691	0.000527167	0.0101082
1273	mthfs	5-formyltetrahydrofolate cyclo-ligase	4	19.8753	0.000530195	0.0101583
1274	nfkbie	NF-kappa-B inhibitor epsilon	3	12.0174	0.000533904	0.0102213
1275	cyp2c14_3	Cytochrome P450 2C14	1	3.93695	0.000536088	0.010247
1276	hivep1_2	Zinc finger protein 40	1	6.08223	0.000535967	0.010247
1277	rtn4rl1	Reticulon-4 receptor-like 1	3	11.0913	0.000540239	0.0103183
1278	tmtc1_1	Transmembrane and TPR repeat-containing protein 1	1	1.2932	0.000541151	0.0103276
1279	ulk2_2	Serine/threonine-protein kinase ULK2	3	10.7018	0.000541636	0.0103288
1280	tfrc	Transferrin receptor protein 1	2	5.75347	0.000543819	0.0103623
1281	mical2_3	[F-actin]-methionine sulfoxide oxidase mical2	2	3.56761	0.000544395	0.0103652
1282	sox9	Transcription factor Sox-9	4	14.9939	0.000546005	0.0103877	chromatophore diferentiation
1283	grn	Granulins	9	37.0569	0.000548812	0.010433
1284	gusb_1	Beta-glucuronidase	2	3.81044	0.000550019	0.0104471
1285	nr1d2	Nuclear receptor subfamily 1 group D member 2	1	1.46762	0.00055041	0.0104471
1286	gon4l_1	GON-4-like protein	7	31.3161	0.000555357	0.0105328
1287	ppp1r18	Phostensin	7	14.9725	0.000558993	0.0105935
1288	rnf121	RING finger protein 121	3	8.73378	0.000559993	0.0106042
1289	lin1_49	LINE-1 reverse transcriptase homolog	1	4.93806	0.000561106	0.0106171
1290	inpp4b	Type II inositol 3,4-bisphosphate 4-phosphatase	6	10.2997	0.00056175	0.010621
1291	acot1_1	Acyl-coenzyme A thioesterase 1	7	18.9382	0.000563178	0.0106398
1292	pnpt1_1	Polyribonucleotide nucleotidyltransferase 1, mitochondrial	1	5.28867	0.000569366	0.0107483
1293	anxa1_2	Annexin A1	1	9.2852	0.000570575	0.0107628
1294	nxn	Nucleoredoxin	1	6.03397	0.000572405	0.010789
1295	tor1aip1_1	Torsin-1A-interacting protein 1	4	10.5429	0.000573912	0.010809
1296	slc35c1	GDP-fucose transporter 1	3	9.14374	0.000577516	0.0108685
1297	rus1	RUS1 family protein C16orf58 homolog	4	10.1858	0.000581417	0.0109251
1298	sec24c	Protein transport protein Sec24C	8	23.1751	0.000581269	0.0109251
1299	tmed1	Transmembrane emp24 domain-containing protein 1	1	6.04611	0.000585337	0.0109903
1300	wwox_1	WW domain-containing oxidoreductase	1	2.35225	0.000588199	0.0110355
1301	ap2b1_3	AP-2 complex subunit beta	2	4.66715	0.000589359	0.0110488
1302	pcgf5	Polycomb group RING finger protein 5	3	9.69806	0.00059471	0.0111405
1303	cyc1	Cytochrome c1, heme protein, mitochondrial	4	20.2346	0.000597128	0.0111773
1304	aars	Alanine--tRNA ligase, cytoplasmic	7	20.8726	0.000602598	0.011271
1305	cyp2a5_5	Cytochrome P450 2A5	1	2.68574	0.000604829	0.011304
1306	pik3c2b_1	Phosphatidylinositol 4-phosphate 3-kinase C2 domain-containing subunit beta	4	7.81566	0.000608723	0.0113681
1307	armc6_4	Armadillo repeat-containing protein 6	4	5.54803	0.000609248	0.0113692
1308	mnd1	Meiotic nuclear division protein 1 homolog	3	6.44519	0.000612308	0.0114176
1309	pttg1_1	Securin	2	3.95043	0.000613491	0.0114309
1310	slc22a16	Solute carrier family 22 member 16	4	13.6788	0.000614286	0.011437
1311	atp13a4_21	Probable cation-transporting ATPase 13A4	4	16.072	0.000615369	0.0114484
1312	cyb5r4_2	Cytochrome b5 reductase 4	1	0.998755	0.000616454	0.0114598
1313	foxo3	Forkhead box protein O3	1	5.98629	0.000620061	0.0115181
1314	trip12	E3 ubiquitin-protein ligase TRIP12	3	11.9839	0.000621949	0.0115444
1315	bdh1	D-beta-hydroxybutyrate dehydrogenase, mitochondrial	4	17.3512	0.000624427	0.0115816
1316	cbx1_57	Chromobox protein homolog 1	1	0.75045	0.000626693	0.0116148
1317	tmem132e	Transmembrane protein 132E	3	4.32573	0.000627636	0.0116234
1318	sox4	Transcription factor SOX-4	1	6.20033	0.000629512	0.0116493
1319	lrpprc_4	Leucine-rich PPR motif-containing protein, mitochondrial	2	6.04632	0.000630509	0.0116589
1321	cd9_1	CD9 antigen	1	6.42283	0.00063292	0.0116858
1320	tiam2	T-lymphoma invasion and metastasis-inducing protein 2	3	6.20371	0.000632497	0.0116858
1322	dync1h1	Cytoplasmic dynein 1 heavy chain 1	6	24.6513	0.000633519	0.011688
1323	urgcp_6	Up-regulator of cell proliferation	1	2.65336	0.000635372	0.0117133
1324	col6a3	Collagen alpha-3(VI) chain	9	35.498	0.000636825	0.0117312
1325	kif1c_8	Kinesin-like protein KIF1C	2	8.58879	0.000637558	0.0117359
1326	fbxo8	F-box only protein 8	5	13.753	0.000638775	0.0117494
1327	ehd1_1	EH domain-containing protein 1	1	2.69979	0.000641112	0.0117835
1328	cq062_1	Uncharacterized protein C17orf62 homolog	3	7.71019	0.000641752	0.0117864
1329	herpud2	Homocysteine-responsive endoplasmic reticulum-resident ubiquitin-like domain member 2 protein	7	18.6755	0.000643266	0.0118053
1330	trak2_2	Trafficking kinesin-binding protein 2	1	1.15667	0.000643949	0.011809
1331	zfr	Zinc finger RNA-binding protein	5	27.7984	0.000644866	0.0118169
1332	slc29a2	Equilibrative nucleoside transporter 2	5	27.8062	0.000648031	0.0118575
1333	sobp_3	Sine oculis-binding protein homolog	1	0.451138	0.000648057	0.0118575
1334	capg_1	Macrophage-capping protein	2	7.51985	0.00065282	0.0119357
1335	cyp2k1_43	Cytochrome P450 2K1	2	6.33764	0.000654714	0.0119614
1337	itpr2_1	Inositol 1,4,5-trisphosphate receptor type 2	5	10.8989	0.000657915	0.011984
1336	map2k2	Dual specificity mitogen-activated protein kinase kinase 2 (Fragment)	8	20.9569	0.000657282	0.011984
1339	mul1	Mitochondrial ubiquitin ligase activator of nfkb 1	2	8.43677	0.000656779	0.011984
1338	ubqln1	Ubiquilin-1	4	21.7247	0.000657857	0.011984
1340	fnbp1l_2	Formin-binding protein 1-like	1	5.43898	0.000658746	0.0119902
1341	f10_1	Coagulation factor X	3	6.80269	0.000660224	0.0120081
1342	faf2_1	FAS-associated factor 2	2	2.11526	0.000661755	0.012027
1343	tmem263-a	Transmembrane protein 263-A	2	8.96243	0.000663028	0.0120411
1344	galnt5	Polypeptide N-acetylgalactosaminyltransferase 5	1	7.43698	0.000665751	0.0120816
1345	smurf2_2	E3 ubiquitin-protein ligase SMURF2	6	14.2423	0.000667596	0.0121061
1346	pcdhgb5_9	Protocadherin gamma-B5	1	1.14119	0.000669415	0.01213
1347	slc52a2_1	Solute carrier family 52, riboflavin transporter, member 2	1	3.63762	0.000670597	0.0121424
1348	pgk	Phosphoglycerate kinase	1	7.54701	0.000672207	0.0121626
1349	ftsj1	Putative tRNA (cytidine(32)/guanosine(34)-2'-O)-methyltransferase	7	21.2858	0.000675078	0.0122054
1350	endou_2	Poly(U)-specific endoribonuclease	5	19.5873	0.000679097	0.0122599
1351	tfcp2l1_2	Transcription factor CP2-like protein 1	4	12.6437	0.000678773	0.0122599
1352	erap1	Endoplasmic reticulum aminopeptidase 1	4	12.1034	0.000680342	0.0122733
1353	capg_2	Macrophage-capping protein	1	4.05925	0.00068225	0.0122987
1354	zo71_308	Oocyte zinc finger protein XlCOF7.1 (Fragment)	2	2.34894	0.000685715	0.012352
1355	cldn8_1	Claudin-8	1	7.97049	0.000686613	0.012359
1357	elf1_1	ETS-related transcription factor Elf-1	3	11.3556	0.000687935	0.0123646
1356	lars2_1	Probable leucine--tRNA ligase, mitochondrial	3	9.79616	0.000687919	0.0123646
1358	wbp4_1	WW domain-binding protein 4	1	3.33867	0.000691736	0.0124237
1359	hsd17b14	17-beta-hydroxysteroid dehydrogenase 14	5	7.32244	0.000694416	0.0124627
1360	ecm1	Extracellular matrix protein 1	6	20.2269	0.000699349	0.012542
1361	arid5b	AT-rich interactive domain-containing protein 5B	7	20.305	0.000702482	0.0125889
1362	rab30	Ras-related protein Rab-30	1	3.09771	0.000705378	0.0126315
1363	fig4_2	Polyphosphoinositide phosphatase	5	14.6487	0.000707075	0.0126526
1364	odf3	Outer dense fiber protein 3	1	6.8093	0.000707762	0.0126557
1365	krt5	Keratin, type II cytoskeletal 5	5	32.0824	0.000709697	0.012674
1366	shb_2	SH2 domain-containing adapter protein B	2	7.89468	0.000709824	0.012674
1367	arsg_1	Arylsulfatase G	2	5.55658	0.000710961	0.012685
1368	ptpmt1_1	Phosphatidylglycerophosphatase and protein-tyrosine phosphatase 1	1	1.16996	0.000711641	0.0126878
1369	add3_2	Gamma-adducin	2	3.07862	0.000712272	0.0126898
1370	kiaa0355_1	Uncharacterized protein KIAA0355	1	5.48724	0.000712853	0.0126909
1371	arfrp1	ADP-ribosylation factor-related protein 1	2	6.71721	0.00071576	0.0127333
1372	vav2	Guanine nucleotide exchange factor VAV2	3	3.751	0.000717081	0.0127475
1375	nt5c3a_3	Cytosolic 5'-nucleotidase 3A	1	0.726456	0.000718475	0.0127481
1373	prdx4	Peroxiredoxin-4	2	12.4994	0.000718681	0.0127481
1374	sel1l_1	Protein sel-1 homolog 1	3	10.8377	0.000717726	0.0127481
1376	pitrm1	Presequence protease, mitochondrial	3	12.8609	0.000726356	0.0128749
1377	ywhaz	14-3-3 protein zeta/delta	6	30.0255	0.000729243	0.0129089
1378	zgc:112185	UPF0488 protein C8orf33 homolog	3	9.99196	0.000729337	0.0129089
1379	dlgap5	Disks large-associated protein 5	4	10.6012	0.000730766	0.0129249
1380	atg9a	Autophagy-related protein 9A	5	12.9629	0.000732279	0.0129422
1381	myo6	Unconventional myosin-VI	6	26.0102	0.00073429	0.0129684
1382	b3gat1_1	Galactosylgalactosylxylosylprotein 3-beta-glucuronosyltransferase 1	3	8.84771	0.000738095	0.0130245
1383	taf2	Transcription initiation factor TFIID subunit 2	6	9.70651	0.000738538	0.0130245
1384	slc9a3r1	Na(+)/H(+) exchange regulatory cofactor NHE-RF1	1	6.48993	0.000740852	0.0130559
1385	azin1	Antizyme inhibitor 1	10	33.0357	0.00074459	0.0131123
1387	fam216a	Protein FAM216A	2	4.79679	0.000752029	0.0132242
1386	hpcal1_2	Hippocalcin-like protein 1	1	1.4037	0.000751714	0.0132242
1388	atrn	Attractin	4	15.9327	0.000754752	0.0132625	chromatophore diferentiation
1389	cdkn1b_1	Cyclin-dependent kinase inhibitor 1B	3	8.46639	0.000758909	0.013326
1390	mpp5_1	MAGUK p55 subfamily member 5	3	12.0749	0.000759655	0.0133295
1391	tmem254	Transmembrane protein 254	3	9.2728	0.000761129	0.0133457
1392	fbxo18_1	F-box DNA helicase 1	8	23.9399	0.000761924	0.0133501
1393	sdha-b_1	Succinate dehydrogenase [ubiquinone] flavoprotein subunit B, mitochondrial	2	4.33458	0.000763306	0.0133647
1394	golga3	Golgin subfamily A member 3	1	6.73313	0.000765226	0.0133887
1395	larp7_1	La-related protein 7	7	23.498	0.000766686	0.0134046
1397	arid4a_1	AT-rich interactive domain-containing protein 4A	4	5.37701	0.000768836	0.0134159
1396	bbr_2	E3 ubiquitin ligase BIG BROTHER-related	1	0.988776	0.000768981	0.0134159
1398	lama3_1	Laminin subunit alpha-3	1	3.43308	0.000768134	0.0134159
1399	cyp2c14_8	Cytochrome P450 2C14	2	3.28245	0.000780933	0.0136123
1400	dcun1d2	DCN1-like protein 2	8	20.1097	0.000781352	0.0136123
1401	ccdc66	Coiled-coil domain-containing protein 66	4	10.5842	0.000788733	0.013731
1402	tbc1d8_4	TBC1 domain family member 8	1	5.39822	0.000791162	0.0137635
1403	zo71_37	Oocyte zinc finger protein XlCOF7.1 (Fragment)	3	5.34784	0.000795413	0.0138276
1405	slc25a39	Solute carrier family 25 member 39	1	8.20523	0.000797902	0.0138553
1404	znf346	Zinc finger protein 346	6	22.033	0.000798144	0.0138553
1406	rab33b	Ras-related protein Rab-33B	3	8.92085	0.000801615	0.0139057
1407	gpaa1	Glycosylphosphatidylinositol anchor attachment 1 protein	6	16.0864	0.000803467	0.0139279
1408	nop2_1	Probable 28S rRNA (cytosine(4447)-C(5))-methyltransferase	2	7.27782	0.000804628	0.0139381
1409	ddx11_4	ATP-dependent DNA helicase DDX11	1	2.29489	0.000805865	0.0139496
1410	hspa8_4	Heat shock cognate 71 kDa protein	1	3.39354	0.000807004	0.0139595
1411	dsa2b_1	Dispanin subfamily A member 2b	2	11.6752	0.000807796	0.0139632
1412	cr021_1	UPF0711 protein C18orf21 homolog	2	6.30727	0.000809304	0.0139794
1413	akap13	A-kinase anchor protein 13	2	13.4188	0.000812082	0.0140175
1414	gpaa1_2	Glycosylphosphatidylinositol anchor attachment 1 protein	1	1.80734	0.000813274	0.0140281
1415	ndfip2	NEDD4 family-interacting protein 2	1	7.0031	0.00081974	0.0141297
1416	gxylt1	Glucoside xylosyltransferase 1	2	10.2764	0.00082236	0.0141529
1417	itpkb_2	Inositol-trisphosphate 3-kinase B	5	19.2574	0.000822663	0.0141529
1418	pus7_1	Pseudouridylate synthase 7 homolog	3	10.9947	0.000822831	0.0141529
1419	rab5c	Ras-related protein Rab-5C	4	20.4389	0.000823765	0.014159
1420	cdkal1	Threonylcarbamoyladenosine tRNA methylthiotransferase	7	11.7572	0.000824851	0.0141677
1421	ipo4	Importin-4	3	9.14482	0.000829054	0.0142299
1422	cyp2f2_12	Cytochrome P450 2F2	1	6.70296	0.000830416	0.0142432
1423	h6pd	GDH/6PGL endoplasmic bifunctional protein	6	22.5737	0.000832361	0.0142665
1424	kifap3	Kinesin-associated protein 3	3	7.80323	0.000837292	0.014341
1425	pi4k2a	Phosphatidylinositol 4-kinase type 2-alpha	1	6.95759	0.000838778	0.0143563
1426	slain2	SLAIN motif-containing protein 2	3	13.5725	0.000842792	0.0144149
1427	mga	MAX gene-associated protein	11	23.3821	0.00084375	0.0144212
1428	ca2	Carbonic anhydrase 2	5	15.7268	0.000844457	0.0144232
1430	erap1_1	Endoplasmic reticulum aminopeptidase 1	1	1.75102	0.000846327	0.0144366
1429	mpp1	55 kDa erythrocyte membrane protein	3	10.5773	0.000846425	0.0144366
1431	kif1c_7	Kinesin-like protein KIF1C	2	11.1786	0.000852761	0.0145345
1432	wrnip1_4	ATPase WRNIP1	4	8.87422	0.000854851	0.0145599
1433	plxnb2	Plexin-B2	5	22.6385	0.000855824	0.0145663
1434	cyp2c40_2	Cytochrome P450 2C40	1	2.6938	0.000861779	0.0146575
1435	rnf14	E3 ubiquitin-protein ligase RNF14	16	51.1963	0.000863604	0.0146783
1436	echdc3	Enoyl-CoA hydratase domain-containing protein 3, mitochondrial	2	7.84669	0.000864594	0.0146849
1438	app_2	Amyloid beta A4 protein	3	8.28226	0.000867415	0.0147139
1437	mettl16	Methyltransferase-like protein 16	3	11.6186	0.000867511	0.0147139
1439	fam53c	Protein FAM53C	1	1.35813	0.000870676	0.0147573
1440	slc30a10	Zinc transporter 10	4	4.51739	0.000879211	0.0148916
1441	papln_2	Papilin	3	10.3059	0.000880708	0.0149066
1442	b3gat2	Galactosylgalactosylxylosylprotein 3-beta-glucuronosyltransferase 2	4	16.4407	0.00088548	0.0149666
1443	jak2_2	Tyrosine-protein kinase JAK2	1	1.17886	0.000884908	0.0149666
1444	helz	Probable helicase with zinc finger domain	6	11.2037	0.00088916	0.0150184
1445	chuk_1	Inhibitor of nuclear factor kappa-B kinase subunit alpha	1	1.68628	0.000891487	0.0150473
1446	cnnm4_5	Metal transporter CNNM4	1	4.34487	0.000892231	0.0150495
1447	egr1_1	Early growth response protein 1	1	2.39495	0.000894175	0.0150632
1448	tm9sf1	Transmembrane 9 superfamily member 1	4	9.73709	0.000894284	0.0150632
1449	spcs2_1	Probable signal peptidase complex subunit 2	1	7.25238	0.000895359	0.0150709
1450	wsb2	WD repeat and SOCS box-containing protein 2	7	24.6812	0.000898268	0.0151095
1451	cyp2k1_6	Cytochrome P450 2K1	3	11.8764	0.000899647	0.0151223
1452	atxn7l3_1	Ataxin-7-like protein 3	1	1.06568	0.00090406	0.015186
1453	tnip2	TNFAIP3-interacting protein 2	5	15.5955	0.000907018	0.0152252
1454	rnpep	Aminopeptidase B	4	21.8547	0.000908501	0.0152396
1455	chmp6-a	Charged multivesicular body protein 6-A	5	16.3755	0.0009102	0.0152576
1456	acox2_1	Peroxisomal acyl-coenzyme A oxidase 2	2	7.51272	0.000913006	0.0152941
1457	ece1	Endothelin-converting enzyme 1	6	32.1696	0.000913654	0.0152945	chromatophore diferentiation
1458	endou-a	Poly(U)-specific endoribonuclease-A	3	8.42264	0.000914913	0.015305
1459	srp72	Signal recognition particle subunit SRP72	2	8.53425	0.000919151	0.0153654
1460	agpat1_1	1-acyl-sn-glycerol-3-phosphate acyltransferase alpha	3	10.4035	0.000922367	0.0154086
1461	sbf1	Myotubularin-related protein 5	8	30.1512	0.000924299	0.0154303
1462	abhd12	Monoacylglycerol lipase ABHD12	1	6.4939	0.000925216	0.015435
1463	rin1	Ras and Rab interactor 1	4	12.3545	0.000928078	0.0154722
1464	phf1	PHD finger protein 1	12	39.9132	0.000935596	0.0155762
1465	calr	Calreticulin	7	29.454	0.000935206	0.0155762
1466	aadacl4_6	Arylacetamide deacetylase-like 4	2	5.03759	0.000936897	0.0155873
1467	itm2a	Integral membrane protein 2A	4	26.5084	0.000938425	0.0155914
1468	ranbp9	Ran-binding protein 9	6	25.8254	0.000938231	0.0155914
1469	hp1bp3	Heterochromatin protein 1-binding protein 3	10	32.8724	0.000940274	0.0156115
1470	asph	Aspartyl/asparaginyl beta-hydroxylase	9	33.3098	0.000942744	0.0156367
1471	nek8_1	Serine/threonine-protein kinase Nek8	2	2.9124	0.000943076	0.0156367
1472	rfc3	Replication factor C subunit 3	3	12.8548	0.000944868	0.0156558
1473	sun1	SUN domain-containing protein 1	4	18.5407	0.000947066	0.0156816
1474	kdm3a-a_1	Lysine-specific demethylase 3A-A	12	35.6455	0.000948148	0.0156888
1475	myh1b_4	Myosin-1B	1	0.929524	0.00094912	0.0156943
1476	tf2-1_60	Transposon Tf2-1 polyprotein	1	5.01775	0.000952102	0.0157329
1480	cpt1a_2	Carnitine O-palmitoyltransferase 1, liver isoform	2	13.4654	0.00095452	0.0157332
1479	htr3a_7	5-hydroxytryptamine receptor 3A	2	1.37489	0.000954292	0.0157332
1478	slc25a3	Phosphate carrier protein, mitochondrial	13	55.5688	0.000953742	0.0157332
1477	sypl1	Synaptophysin-like protein 1	4	18.4279	0.000954701	0.0157332
1481	phip	PH-interacting protein	9	25.9146	0.00095765	0.0157712
1482	xylt1	Xylosyltransferase 1	1	5.02927	0.00096356	0.0158578
1483	derl2	Derlin-2	3	11.5143	0.000964739	0.0158651
1485	fam49b	Protein FAM49B	2	7.13022	0.000965911	0.0158651
1484	hk2	Hexokinase-2	6	19.5277	0.000965954	0.0158651
1486	traf7_2	E3 ubiquitin-protein ligase TRAF7	1	1.39648	0.00096918	0.0159073
1487	numb	Protein numb homolog	9	27.7869	0.000972163	0.0159456
1489	chuk	Inhibitor of nuclear factor kappa-B kinase subunit alpha	3	6.24504	0.000973441	0.0159468
1488	gtf2b	Transcription initiation factor IIB	3	11.344	0.000973544	0.0159468
1490	rap2c	Ras-related protein Rap-2c	6	19.6142	0.000977798	0.0160057
1491	malt1_2	Mucosa-associated lymphoid tissue lymphoma translocation protein 1	3	16.4008	0.000979144	0.016017
1492	tp53bp1	Tumor suppressor p53-binding protein 1	1	3.01188	0.000981174	0.0160394
1493	cobl	Protein cordon-bleu	4	18.9492	0.000984066	0.0160759
1494	aup1	Ancient ubiquitous protein 1	5	15.1521	0.00098497	0.0160799
1495	ephx1_1	Epoxide hydrolase 1	4	6.37858	0.000988652	0.0161292
1497	atp6v0a1	V-type proton ATPase 116 kDa subunit a isoform 1	7	13.7716	0.000990503	0.0161379
1496	cyp8b1	5-beta-cholestane-3-alpha,7-alpha-diol 12-alpha-hydroxylase	5	23.5281	0.000990249	0.0161379
1498	fyn_2	Tyrosine-protein kinase Fyn	3	4.46029	0.000991629	0.0161454
1499	selenbp1	Selenium-binding protein 1	5	16.7665	0.00099424	0.0161569
1501	smox	Spermine oxidase	6	18.8567	0.000994321	0.0161569
1500	tmx3	Protein disulfide-isomerase TMX3	5	17.8092	0.00099407	0.0161569
1502	vcl	Vinculin	8	37.488	0.00100075	0.0162505
1503	art5_5	Ecto-ADP-ribosyltransferase 5	1	1.67042	0.00100237	0.0162661
1505	csde1_1	Cold shock domain-containing protein E1	2	12.4351	0.00100739	0.0163258
1504	mbtps1_3	Membrane-bound transcription factor site-1 protease	2	7.92017	0.00100692	0.0163258
1506	arhgef5_1	Rho guanine nucleotide exchange factor 5	2	12.7185	0.00101201	0.0163897
1508	atp13a5_12	Probable cation-transporting ATPase 13A5	1	0.782526	0.00101299	0.0163906
1507	jarid2	Protein Jumonji	6	21.4572	0.00101341	0.0163906
1509	hps4	Hermansky-Pudlak syndrome 4 protein	5	14.328	0.00101914	0.0164724	chromatophore diferentiation
1513	brd3	Bromodomain-containing protein 3	10	25.8703	0.00102539	0.0165298
1510	crybg3	Very large A-kinase anchor protein	3	11.1113	0.00102464	0.0165298
1511	dpp10_2	Inactive dipeptidyl peptidase 10	2	5.02697	0.00102541	0.0165298
1512	ube2d2	Ubiquitin-conjugating enzyme E2 D2	3	17.6679	0.00102532	0.0165298
1514	aspn	Asporin	4	12.465	0.00103204	0.0166258
1515	rnf14_1	E3 ubiquitin-protein ligase RNF14	3	12.7714	0.00103446	0.0166537
1516	ninl_2	Ninein-like protein	1	4.84722	0.00103753	0.0166923
1517	zo22_79	Oocyte zinc finger protein XlCOF22	1	1.53924	0.00103928	0.0167094
1518	ccar1	Cell division cycle and apoptosis regulator protein 1	7	22.1068	0.00104296	0.0167532
1519	trio	Triple functional domain protein	7	14.369	0.00104338	0.0167532
1520	cnot2	CCR4-NOT transcription complex subunit 2	4	19.1414	0.0010503	0.0168405
1521	lorf2_250	LINE-1 retrotransposable element ORF2 protein	1	1.28175	0.00105089	0.0168405
1522	rbm42	RNA-binding protein 42	2	7.21548	0.00104959	0.0168405
1523	ncald	Neurocalcin-delta	1	4.91537	0.00105398	0.0168789
1524	traf2_5	TNF receptor-associated factor 2	7	10.9444	0.00105504	0.0168849
1525	tm9sf4	Transmembrane 9 superfamily member 4	6	28.6112	0.0010558	0.0168859
1526	mtch2	Mitochondrial carrier homolog 2	4	15.8201	0.00105791	0.0169086
1527	dact1	Dapper 1	6	16.5782	0.00105878	0.0169113
1528	kiaa1468_1	LisH domain and HEAT repeat-containing protein KIAA1468	1	5.3673	0.0010611	0.0169367
1529	pelo	Protein pelota homolog	7	21.221	0.00106176	0.0169367
1530	gag-pol_71	Gag-Pol polyprotein	1	2.96728	0.00106464	0.0169716
1532	amotl2_1	Angiomotin-like protein 2	11	39.8752	0.0010696	0.0170272
1531	lfng	Beta-1,3-N-acetylglucosaminyltransferase lunatic fringe	2	8.78601	0.00106987	0.0170272
1533	srsf3	Serine/arginine-rich splicing factor 3	3	8.79942	0.00107022	0.0170272
1534	srms_1	Tyrosine-protein kinase Srms	2	2.10012	0.00107412	0.0170781
1535	ccdc88c	Daple-like protein	1	5.19724	0.00107547	0.0170883
1536	cyp2f3_2	Cytochrome P450 2F3	1	1.37562	0.00107783	0.0171147
1537	slc7a8_1	Large neutral amino acids transporter small subunit 2	1	7.92936	0.00108149	0.0171617
1538	pomt1_1	Protein O-mannosyl-transferase 1	1	1.08438	0.00108473	0.017202
1539	cstb_1	Cystatin-B	1	2.36157	0.00109096	0.0172895
1540	pttg1_2	Securin	2	8.28333	0.001093	0.0173106
1541	sfxn2	Sideroflexin-2	5	11.5955	0.00109586	0.0173447
1542	ampd2_1	AMP deaminase 2	2	5.19378	0.00109718	0.0173539
1543	patl1_1	Protein PAT1 homolog 1	1	1.14292	0.00109787	0.0173539
1544	tbx1	T-box transcription factor TBX1	2	6.31436	0.00109866	0.0173551
1545	serpinb4_2	Serpin B4	3	14.1538	0.00110211	0.0173984
1546	crtac1	Cartilage acidic protein 1	3	5.71917	0.00110513	0.0174185
1547	mov10	Putative helicase MOV-10	4	13.3188	0.00110416	0.0174185
1548	nxpe4_2	NXPE family member 4	1	1.5982	0.00110553	0.0174185
1549	gas7_1	Growth arrest-specific protein 7	4	12.0752	0.00110784	0.0174437
1550	rusc2_2	Iporin	1	5.16182	0.0011099	0.0174648
1551	calu_1	Calumenin	1	4.39955	0.00111131	0.0174758
1552	tf2-1_398	Transposon Tf2-1 polyprotein	1	7.09204	0.00111371	0.0175022
1553	sema3d	Semaphorin-3D	4	11.6897	0.00112209	0.0176225
1554	ddit3	DNA damage-inducible transcript 3 protein	2	9.71197	0.00112619	0.0176528
1556	pcca_1	Propionyl-CoA carboxylase alpha chain, mitochondrial	2	5.84886	0.00112568	0.0176528
1555	scaf1_3	Splicing factor, arginine/serine-rich 19	1	7.24515	0.00112599	0.0176528
1557	psd4	PH and SEC7 domain-containing protein 4	1	7.63487	0.00112739	0.0176603
1559	ctdsp1_2	Carboxy-terminal domain RNA polymerase II polypeptide A small phosphatase 1	2	2.62071	0.0011304	0.0176946
1558	htatip2	Oxidoreductase HTATIP2	2	10.0757	0.00113103	0.0176946
1560	atp1a1_3	Sodium/potassium-transporting ATPase subunit alpha-1	1	1.31184	0.00113304	0.0177146
1561	cyp2k1_29	Cytochrome P450 2K1	2	4.26616	0.00113377	0.0177148
1562	nfe2l2	Nuclear factor erythroid 2-related factor 2	2	11.8664	0.0011392	0.0177881
1563	znf574	Zinc finger protein 574	5	15.694	0.00114497	0.0178668
1564	tmem63a_5	CSC1-like protein 1	3	13.3294	0.00114746	0.0178942
1565	rce1	CAAX prenyl protease 2	5	15.6322	0.00115192	0.0179523
1566	lcmt1	Leucine carboxyl methyltransferase 1	7	11.6952	0.00115613	0.0180065
1567	foxo3_1	Forkhead box protein O3	1	5.02172	0.00115753	0.0180167
1570	bcar3_3	Breast cancer anti-estrogen resistance protein 3	1	1.61295	0.00116003	0.0180401
1569	fancl_1	E3 ubiquitin-protein ligase FANCL	5	16.0419	0.00116114	0.0180401
1568	pdgfra	Platelet-derived growth factor receptor alpha	2	6.96849	0.00116125	0.0180401
1572	sowaha	Ankyrin repeat domain-containing protein SOWAHA	1	5.78576	0.00116267	0.018045
1571	zo22_112	Oocyte zinc finger protein XlCOF22	3	4.54564	0.00116305	0.018045
1573	lpin1	Phosphatidate phosphatase LPIN1	6	20.9385	0.00116393	0.0180471
1574	smad9	Mothers against decapentaplegic homolog 9	3	9.68756	0.00117018	0.0181325
1576	rbpms	RNA-binding protein with multiple splicing	3	11.0916	0.00117173	0.0181362
1575	tcf20_1	Transcription factor 20	3	13.7495	0.0011719	0.0181362
1577	tsc22d3	TSC22 domain family protein 3	2	16.6956	0.00118582	0.01834
1578	arhgap1_1	Rho GTPase-activating protein 1	3	10.1831	0.00118836	0.0183677
1580	cstf1_4	Cleavage stimulation factor subunit 1	1	6.1308	0.0011902	0.0183752
1579	rufy3	Protein RUFY3	3	15.2549	0.00119036	0.0183752
1581	ank2	Ankyrin-2	16	33.9831	0.00119414	0.0184104
1582	slc6a14_1	Sodium- and chloride-dependent neutral and basic amino acid transporter B(0+)	4	18.1262	0.00119375	0.0184104
1583	bcat1_1	Branched-chain-amino-acid aminotransferase, cytosolic	2	9.925	0.0012015	0.0184887
1584	mark1	Serine/threonine-protein kinase MARK1	4	7.46597	0.0012015	0.0184887
1585	otop2_2	Otopetrin-2	2	6.41098	0.0012003	0.0184887
1586	gpr52	Probable G-protein coupled receptor 52	2	2.58688	0.00120397	0.0185151
1587	ct024_1	Uncharacterized protein C20orf24 homolog	1	7.80207	0.00120517	0.0185176
1588	irf3_2	Interferon regulatory factor 3	4	10.3926	0.00120566	0.0185176
1589	mettl13_2	Methyltransferase-like protein 13	6	13.7402	0.00120916	0.0185597
1590	slc30a7_1	Zinc transporter 7	1	5.52711	0.00121035	0.0185642
1591	srsf1	Serine/arginine-rich splicing factor 1	5	13.7997	0.00121097	0.0185642
1592	tjp2_1	Tight junction protein ZO-2	9	28.4612	0.00121408	0.0186001
1593	camsap3	Calmodulin-regulated spectrin-associated protein 3	3	8.14457	0.00121609	0.0186105
1595	irak4	Interleukin-1 receptor-associated kinase 4	4	12.8122	0.00121705	0.0186105
1594	ngef_1	Ephexin-1	2	10.7619	0.00121661	0.0186105
1596	dolk	Dolichol kinase	1	4.68691	0.00121862	0.0186229
1597	cdh6	Cadherin-6	2	5.48836	0.00122034	0.0186375
1598	hnrnpu	Heterogeneous nuclear ribonucleoprotein U	4	23.4171	0.00122128	0.0186402
1601	cdc25a_2	M-phase inducer phosphatase 1	2	8.25217	0.00122311	0.0186441
1600	sult2b1_2	Sulfotransferase family cytosolic 2B member 1	1	4.39855	0.00122383	0.0186441
1599	tmem238	Transmembrane protein 238	4	13.8334	0.00122247	0.0186441
1602	gtpbp6	Putative GTP-binding protein 6	3	6.72332	0.00122619	0.0186568
1603	trrap	Transformation/transcription domain-associated protein	2	13.5945	0.00122594	0.0186568
1604	tcb1_227	Transposable element Tcb1 transposase	1	4.28507	0.00122851	0.0186805
1605	ckap4	Cytoskeleton-associated protein 4	3	15.8907	0.00123072	0.0186919
1606	scai	Protein SCAI	4	12.1061	0.0012308	0.0186919
1607	ptpn13	Tyrosine-protein phosphatase non-receptor type 13	4	14.9372	0.00123231	0.0187031
1608	klhl24_2	Kelch-like protein 24	2	1.66758	0.00123745	0.0187696
1609	slc8b1	Sodium/potassium/calcium exchanger 6, mitochondrial	5	9.45227	0.00124335	0.0188473
1611	degs2	Sphingolipid delta(4)-desaturase/C4-monooxygenase DES2	3	10.8314	0.00124701	0.0188559
1613	fgfr3_2	Fibroblast growth factor receptor 3	2	1.4475	0.00124677	0.0188559
1610	pradc1	Protease-associated domain-containing protein 1	3	7.59406	0.00124675	0.0188559
1612	vnx1	Low affinity vacuolar monovalent cation/H(+) antiporter	2	3.04989	0.00124648	0.0188559
1615	ankzf1	Ankyrin repeat and zinc finger domain-containing protein 1	1	4.877	0.00125004	0.0188784
1614	thap2_1	THAP domain-containing protein 2	3	6.88535	0.0012496	0.0188784
1616	zmiz2	Zinc finger MIZ domain-containing protein 2	7	18.9293	0.00125143	0.0188876
1617	csdc2	Cold shock domain-containing protein C2	2	8.35258	0.00125334	0.0189048
1620	c5orf42_2	Protein JBTS17	1	3.29355	0.00125458	0.0189059
1618	mat2b	Methionine adenosyltransferase 2 subunit beta	4	17.1641	0.00125571	0.0189059
1619	vdr	Vitamin D3 receptor	1	5.12046	0.00125574	0.0189059
1621	cdk7	Cyclin-dependent kinase 7	8	19.4488	0.00126121	0.0189766
1622	ctnna1	Catenin alpha-1	5	17.8534	0.00126411	0.018985
1624	psap_3	Prosaposin	4	17.2124	0.00126397	0.018985
1623	scnn1b-b	Amiloride-sensitive sodium channel subunit beta-2	2	10.1526	0.00126265	0.018985
1625	zbed9_9	SCAN domain-containing protein 3	2	5.90476	0.0012683	0.0190362
1626	axin1_1	Axin-1	3	8.6837	0.00127105	0.0190658
1628	clec2h_1	C-type lectin domain family 2 member H	1	1.88559	0.00127831	0.019157
1627	ewsr1	RNA-binding protein EWS	5	6.60904	0.00127871	0.019157
1629	mboat2_1	Membrane-bound O-acyltransferase domain-containing protein 2	2	6.81529	0.0012796	0.0191586
1630	cyp2b4_4	Cytochrome P450 2B4	1	3.906	0.00128215	0.0191732
1631	parp14_6	Poly [ADP-ribose] polymerase 14	1	2.22713	0.00128177	0.0191732
1632	tmed2	Transmembrane emp24 domain-containing protein 2	2	10.2198	0.00128477	0.0192007
1633	maoa_1	Amine oxidase [flavin-containing] A	9	22.9732	0.00128559	0.0192012
1634	eprs_4	Bifunctional glutamate/proline--tRNA ligase	1	1.96917	0.00128817	0.0192279
1635	ccdc127_1	Coiled-coil domain-containing protein 127	4	13.1945	0.00129028	0.0192477
1636	cbl_1	E3 ubiquitin-protein ligase CBL	2	11.144	0.00129301	0.019275
1637	kif22_1	Kinesin-like protein KIF22	6	13.7734	0.00129369	0.019275
1638	rhbdf1	Inactive rhomboid protein 1	5	13.0713	0.00129543	0.0192891
1639	aldh6a1	Methylmalonate-semialdehyde dehydrogenase [acylating], mitochondrial	6	24.8858	0.00129993	0.0193326
1640	ttc22_3	Tetratricopeptide repeat protein 22	2	7.15002	0.00129945	0.0193326
1641	ghitm	Growth hormone-inducible transmembrane protein	1	7.85344	0.00130388	0.0193794
1642	ccdc180	Coiled-coil domain-containing protein 180	4	14.6884	0.00130787	0.0194269
1643	ank1	Ankyrin-1	10	26.1166	0.00131264	0.019474
1644	iqsec1	IQ motif and SEC7 domain-containing protein 1	8	20.4287	0.00131221	0.019474
1645	astl_3	Astacin-like metalloendopeptidase	2	3.53413	0.00131963	0.0195431
1647	bloc1s6_1	Biogenesis of lysosome-related organelles complex 1 subunit 6	2	6.17371	0.00131848	0.0195431
1646	zbtb40_1	Zinc finger and BTB domain-containing protein 40	3	8.72274	0.0013197	0.0195431
1648	ldhb_1	L-lactate dehydrogenase B chain	4	24.4319	0.00132138	0.0195561
1649	tmem110_3	Store-operated calcium entry regulator STIMATE	1	1.02818	0.00132722	0.0196307
1650	nedd1	Protein NEDD1	5	14.9129	0.00133691	0.019762
1651	rdh7_5	Retinol dehydrogenase 7	1	5.18215	0.00133781	0.0197633
1652	cyp2f2_7	Cytochrome P450 2F2	2	10.304	0.00134433	0.0198475
1653	kif1c_5	Kinesin-like protein KIF1C	2	3.22548	0.00134514	0.0198476
1654	rgl3	Ral guanine nucleotide dissociation stimulator-like 3	3	9.21194	0.00134621	0.0198512
1655	rabl6	Rab-like protein 6	4	12.7496	0.00134877	0.0198771
1656	ubr3	E3 ubiquitin-protein ligase UBR3	2	8.82691	0.00135159	0.0199065
1657	zbtb16_2	Zinc finger and BTB domain-containing protein 16	1	2.00322	0.00135625	0.0199632
1658	tm9sf3_2	Transmembrane 9 superfamily member 3	1	3.90327	0.00135766	0.0199719
1661	abo_2	Histo-blood group ABO system transferase	3	11.6971	0.00136284	0.0200109
1662	dnajc5_1	DnaJ homolog subfamily C member 5	2	9.54485	0.00136355	0.0200109
1660	eprs_6	Bifunctional glutamate/proline--tRNA ligase	1	4.31194	0.00136192	0.0200109
1659	tspyl4	Testis-specific Y-encoded-like protein 4	4	11.8517	0.00136359	0.0200109
1663	irf1	Interferon regulatory factor 1	5	19.1903	0.00136498	0.0200191
1666	gag-pol_228	Gag-Pol polyprotein	1	5.25113	0.00137007	0.0200335
1665	hmgb1	High mobility group protein B1	3	15.9497	0.00136973	0.0200335
1664	mmp16	Matrix metalloproteinase-16	2	3.18558	0.00136767	0.0200335
1667	polr3gl	DNA-directed RNA polymerase III subunit RPC7-like	2	10.2428	0.00136982	0.0200335
1668	rbks_1	Ribokinase	3	4.48366	0.00136934	0.0200335
1670	igkv3-20_2	Immunoglobulin kappa variable 3-20	1	2.35585	0.00137394	0.0200541
1669	polm	DNA-directed DNA/RNA polymerase mu	11	16.6731	0.00137254	0.0200541
1671	ubfd1	Ubiquitin domain-containing protein UBFD1	4	14.5124	0.00137343	0.0200541
1672	kcnq1_3	Potassium voltage-gated channel subfamily KQT member 1	2	3.33392	0.00137893	0.0201149
1673	axnr_1	Axin-related protein	1	5.51615	0.00137999	0.0201183
1675	mitd1	MIT domain-containing protein 1	5	17.36	0.00139186	0.02027
1674	ufd1l_3	Ubiquitin fusion degradation protein 1 homolog	4	9.06079	0.00139206	0.02027
1676	rexo2	Oligoribonuclease, mitochondrial	3	10.1997	0.00139557	0.020309
1677	nfkbia	NF-kappa-B inhibitor alpha	5	19.3802	0.00140422	0.0204227
1678	mark1_2	Serine/threonine-protein kinase MARK1	2	2.96231	0.00140746	0.0204372
1680	pcca	Propionyl-CoA carboxylase alpha chain, mitochondrial	3	13.6476	0.00140773	0.0204372
1679	rmdn1	Regulator of microtubule dynamics protein 1	3	12.1515	0.00140763	0.0204372
1681	akr1c6_4	Estradiol 17 beta-dehydrogenase 5	1	5.41823	0.00141707	0.0205605
1683	crym_1	Ketimine reductase mu-crystallin	1	1.39432	0.00142099	0.0205931
1682	rnf128	E3 ubiquitin-protein ligase RNF128	3	19.4458	0.001421	0.0205931
1684	l3mbtl3	Lethal(3)malignant brain tumor-like protein 3	7	21.3174	0.00142273	0.0206059
1685	cyp2c20_2	Cytochrome P450 2C20	1	9.16686	0.00142387	0.0206103
1686	sppl3	Signal peptide peptidase-like 3	5	16.6334	0.0014314	0.0207069
1687	eif5b_1	Eukaryotic translation initiation factor 5B	1	6.20693	0.001437	0.0207756
1688	esg1_1	Transducin-like enhancer protein 1	3	11.5268	0.00143832	0.0207824
1689	znf646_2	Zinc finger protein 646	1	6.67438	0.00143992	0.0207932
1690	cops5	COP9 signalosome complex subunit 5	5	14.9573	0.00144312	0.020827
1691	srp54_1	Signal recognition particle 54 kDa protein	6	18.4753	0.00144423	0.0208307
1692	prss27_10	Serine protease 27	1	1.47511	0.00144529	0.0208337
1694	c8orf82	UPF0598 protein C8orf82	1	4.76865	0.00144715	0.0208359
1693	slc16a2	Monocarboxylate transporter 8	1	6.74941	0.00144674	0.0208359
1695	serinc5	Serine incorporator 5	5	14.0121	0.00145278	0.0209047
1696	smc6	Structural maintenance of chromosomes protein 6	7	20.969	0.00145419	0.0209126
1697	marf1	Meiosis arrest female protein 1 homolog	9	25.7208	0.00146674	0.0210806
1698	man2c1_2	Alpha-mannosidase 2C1	3	5.05924	0.00147339	0.0211637
1699	lipe	Hormone-sensitive lipase	6	16.8082	0.0014761	0.0211901
1700	xrcc3	DNA repair protein XRCC3	6	12.514	0.00147741	0.0211965
1701	ankrd12	Ankyrin repeat domain-containing protein 12	4	17.4852	0.00147853	0.0212001
1702	eci2_1	Enoyl-CoA delta isomerase 2, mitochondrial	3	12.0044	0.00147949	0.0212014
1703	ccnh_1	Cyclin-H	4	11.961	0.00148466	0.021263
1705	chgb_1	Secretogranin-1	1	3.40544	0.00148669	0.0212671
1704	edil3_1	EGF-like repeat and discoidin I-like domain-containing protein 3	2	12.3589	0.00148647	0.0212671
1706	pik3ca	Phosphatidylinositol 4,5-bisphosphate 3-kinase catalytic subunit alpha isoform	7	22.9841	0.00149045	0.0212959
1707	timm29	Mitochondrial import inner membrane translocase subunit Tim29	4	15.2556	0.00148987	0.0212959
1708	atg4d_1	Cysteine protease ATG4D	4	13.1706	0.00149256	0.0213136
1709	lama2_2	Laminin subunit alpha-2	2	1.40203	0.001494	0.0213216
1710	bms1_3	Ribosome biogenesis protein BMS1	1	5.94742	0.00149696	0.0213514
1711	ripk1_2	Receptor-interacting serine/threonine-protein kinase 1	1	5.048	0.0014993	0.0213722
1712	ctsj_1	Cathepsin J	3	8.62527	0.00150301	0.0214001
1713	ell3_1	RNA polymerase II elongation factor ELL3	3	8.89356	0.00150229	0.0214001
1714	stat2	Signal transducer and activator of transcription 2	3	10.811	0.00150727	0.0214483
1715	crocc	Rootletin	3	7.63703	0.00150907	0.0214613
1716	dusp22a_1	Dual specificity protein phosphatase 22-A	1	1.66205	0.00151078	0.0214732
1717	tfb2m	Dimethyladenosine transferase 2, mitochondrial	2	14.4292	0.00151762	0.0215579
1718	camk2d	Calcium/calmodulin-dependent protein kinase type II delta chain	4	12.4717	0.001519	0.0215649	melanin synthesis
1719	ccdc13_2	Coiled-coil domain-containing protein 13	1	1.94922	0.00152158	0.0215889
1720	arvcf	Armadillo repeat protein deleted in velo-cardio-facial syndrome	7	24.22	0.00152377	0.0216074
1721	tns3	Tensin-3	8	17.0748	0.00152647	0.0216332
1722	scel	Sciellin	7	31.6944	0.0015323	0.0217031
1723	depdc5_2	DEP domain-containing protein 5	1	1.69327	0.0015388	0.0217825
1724	pex11g	Peroxisomal membrane protein 11C	2	7.20173	0.00154121	0.021804
1726	a1at_6	Alpha-1-antiproteinase	1	0.353031	0.00154523	0.0218355
1725	ikzf3	Zinc finger protein Aiolos	1	2.30158	0.00154519	0.0218355
1728	bhlhe41	Class E basic helix-loop-helix protein 41	1	6.39468	0.00155381	0.0219187
1727	cyp2c16_2	Cytochrome P450 2C16	1	1.93916	0.00155339	0.0219187
1729	zfp36	mRNA decay activator protein ZFP36	1	8.56459	0.00155277	0.0219187
1732	bms1_1	Ribosome biogenesis protein BMS1 homolog	1	6.24493	0.00155811	0.0219522
1731	hcfc1	Host cell factor 1	3	10.2858	0.00155889	0.0219522
1730	prep	Prolyl endopeptidase	3	14.1508	0.00155746	0.0219522
1733	cyp2g1_30	Cytochrome P450 2G1	3	10.1339	0.00155987	0.0219534
1734	dsp_2	Desmoplakin	1	7.26818	0.00156102	0.021957
1741	cyp2c8_3	Cytochrome P450 2C8	2	6.20045	0.00156617	0.0219604
1739	dnajc14	DnaJ homolog subfamily C member 14	3	10.1236	0.00156381	0.0219604
1737	lorf2_104	LINE-1 retrotransposable element ORF2 protein	1	3.24797	0.00156757	0.0219604
1738	pol_408	Retrovirus-related Pol polyprotein from transposon 17.6	1	4.11906	0.00156275	0.0219604
1740	rere	Arginine-glutamic acid dipeptide repeats protein	2	11.9999	0.00156664	0.0219604
1735	scaper_1	S phase cyclin A-associated protein in the endoplasmic reticulum	2	4.66425	0.00156559	0.0219604
1736	u2af2_1	Splicing factor U2AF 65 kDa subunit	2	8.82279	0.00156705	0.0219604
1742	abca1	ATP-binding cassette sub-family A member 1	2	7.545	0.00157152	0.022003
1743	ccdc173	Coiled-coil domain-containing protein 173	2	2.44352	0.00157433	0.0220177
1744	syne3	Nesprin-3	7	15.9912	0.00157437	0.0220177
1745	unc13b	Protein unc-13 homolog B	4	6.4901	0.00157569	0.0220235
1746	serinc1	Serine incorporator 1	7	26.4477	0.00158025	0.0220746
1747	cars	Cysteine--tRNA ligase, cytoplasmic	7	22.5796	0.00158116	0.0220748
1748	ubxn1-a_1	UBX domain-containing protein 1-A	1	1.29574	0.0015833	0.0220919
1749	wbp2_1	WW domain-binding protein 2	1	6.79751	0.00158604	0.0221175
1750	adap1_2	Arf-GAP with dual PH domain-containing protein 1	4	19.6849	0.00159036	0.0221651
1751	mgat2_3	Alpha-1,6-mannosyl-glycoprotein 2-beta-N-acetylglucosaminyltransferase	1	6.25646	0.00159149	0.0221682
1752	adh1_1	Alcohol dehydrogenase 1	4	17.5419	0.00159268	0.0221721
1753	atp8b4	Probable phospholipid-transporting ATPase IM	3	3.42442	0.0015952	0.0221738
1754	dlst	Dihydrolipoyllysine-residue succinyltransferase component of 2-oxoglutarate dehydrogenase complex, mitochondrial	11	37.2187	0.00159553	0.0221738
1755	nptn_2	Neuroplastin	1	5.56179	0.00159402	0.0221738
1756	pdxdc1	Pyridoxal-dependent decarboxylase domain-containing protein 1	8	19.3637	0.00159863	0.0221866
1758	prosc_1	Proline synthase co-transcribed bacterial homolog protein	3	6.88617	0.001598	0.0221866
1757	qrsl1_1	Glutamyl-tRNA(Gln) amidotransferase subunit A, mitochondrial	1	1.57983	0.00159918	0.0221866
1761	dab2ip_1	Disabled homolog 2-interacting protein	1	4.76405	0.00160527	0.0222327
1760	dhrs3_2	Short-chain dehydrogenase/reductase 3	1	1.35927	0.00160529	0.0222327
1762	mkrn1	E3 ubiquitin-protein ligase makorin-1	5	20.9863	0.00160615	0.0222327
1759	serpinf1_1	Pigment epithelium-derived factor	2	7.56197	0.0016057	0.0222327
1763	tcerg1	Transcription elongation regulator 1	9	22.5778	0.00160732	0.0222362
1764	asl	Argininosuccinate lyase	2	6.61563	0.00161017	0.022263
1765	col13a1	Collagen alpha-1(XIII) chain	3	6.23679	0.00161308	0.0222875
1766	nptn_1	Neuroplastin	1	5.21904	0.00161377	0.0222875
1767	cgn_5	Cingulin	3	8.22193	0.00161901	0.0223473
1768	gucy1a2	Guanylate cyclase soluble subunit alpha-2	1	2.07997	0.00162057	0.0223561
1773	auh	Methylglutaconyl-CoA hydratase, mitochondrial	2	9.76753	0.00162503	0.022365
1769	eef2k	Eukaryotic elongation factor 2 kinase	3	18.4332	0.00162348	0.022365
1772	epb41l4a_4	Band 4.1-like protein 4A	1	2.24689	0.00162513	0.022365
1771	rab37	Ras-related protein Rab-37	3	6.66452	0.00162579	0.022365
1770	sirt4_1	NAD-dependent protein lipoamidase sirtuin-4, mitochondrial	2	2.88008	0.00162487	0.022365
1777	kbtbd7_1	Kelch repeat and BTB domain-containing protein 7	3	7.82599	0.00163382	0.0224248
1774	rbm23_2	Probable RNA-binding protein 23	2	13.3722	0.001632	0.0224248
1775	spast_1	Spastin	2	4.38437	0.0016329	0.0224248
1776	sult2b1_18	Sulfotransferase family cytosolic 2B member 1	1	3.01336	0.00163349	0.0224248
1778	slc22a20_5	Solute carrier family 22 member 20	1	4.73859	0.00163906	0.022484
1779	cep95	Centrosomal protein of 95 kDa	2	7.01273	0.00164028	0.0224882
1780	trpv1_2	Transient receptor potential cation channel subfamily V member 1	4	12.7042	0.00165133	0.0226269
1781	ttc39a_6	Tetratricopeptide repeat protein 39A	2	3.88466	0.0016526	0.0226316
1782	pde4b_5	cAMP-specific 3',5'-cyclic phosphodiesterase 4B	4	5.68961	0.00165384	0.0226359
1783	jmjd6-b_1	Bifunctional arginine demethylase and lysyl-hydroxylase JMJD6-B	2	7.88185	0.00166354	0.022756
1784	ivd	Isovaleryl-CoA dehydrogenase, mitochondrial	1	6.81294	0.00166451	0.0227564
1785	decr2	Peroxisomal 2,4-dienoyl-CoA reductase	5	17.9508	0.0016745	0.0228801
1787	sapcd2	Suppressor APC domain-containing protein 2	1	2.76835	0.00167663	0.0228836
1786	zdhhc3	Palmitoyltransferase ZDHHC3	3	13.8278	0.00167653	0.0228836
1788	adprm	Manganese-dependent ADP-ribose/CDP-alcohol diphosphatase	1	2.93354	0.00167889	0.0228888
1789	pomgnt1	Protein O-linked-mannose beta-1,2-N-acetylglucosaminyltransferase 1	6	11.6582	0.00167854	0.0228888
1792	gk5_1	Putative glycerol kinase 5	3	8.16483	0.00168704	0.0229732
1794	ifrd2_1	Interferon-related developmental regulator 2	1	0.77956	0.00168887	0.0229732
1793	ngef_2	Ephexin-1	1	3.36469	0.00168834	0.0229732
1791	rsg1_1	REM2- and Rab-like small GTPase 1	1	3.99241	0.00168979	0.0229732
1790	znfx1_3	NFX1-type zinc finger-containing protein 1	2	4.96374	0.00168808	0.0229732
1795	hsd17b13	17-beta-hydroxysteroid dehydrogenase 13	1	7.03676	0.00169077	0.0229738
1796	rpe_1	Ribulose-phosphate 3-epimerase	1	4.69714	0.00169484	0.0230039
1797	ydjc	Carbohydrate deacetylase	4	10.287	0.00169487	0.0230039
1798	ybey	Putative ribonuclease	1	1.03122	0.00169587	0.0230046
1799	shisa4	Protein shisa-4	4	16.9728	0.00169942	0.02304
1800	ppm1d_1	Protein phosphatase 1D	1	6.86999	0.00170898	0.0231567
1801	hsd17b13_1	17-beta-hydroxysteroid dehydrogenase 13	1	1.03818	0.00171039	0.0231629
1802	frk	Tyrosine-protein kinase FRK	1	6.09994	0.00172353	0.023324
1803	nme3	Nucleoside diphosphate kinase 3	1	6.22431	0.0017242	0.023324
1804	cyfip1_3	Cytoplasmic FMR1-interacting protein 1	1	5.77339	0.00172523	0.023325
1805	tmem161_1	Transmembrane protein 161A	2	8.77011	0.00173127	0.0233938
1806	kdm8	Lysine-specific demethylase 8	5	12.5588	0.00174289	0.0235377
1807	gmps	GMP synthase [glutamine-hydrolyzing]	7	23.5907	0.00174983	0.0236184	guanine synthesis in iridophores
1808	med4_1	Mediator of RNA polymerase II transcription subunit 4	1	3.5097	0.00175278	0.023645
1809	usp7_2	Ubiquitin carboxyl-terminal hydrolase 7	4	17.421	0.00175454	0.0236558
1810	p3h2	Prolyl 3-hydroxylase 2	5	15.1038	0.00176427	0.0237738
1811	edem1_1	ER degradation-enhancing alpha-mannosidase-like protein 1	2	3.31942	0.00176694	0.0237967
1812	cd63	CD63 antigen	3	23.4745	0.00177289	0.0238505
1813	xpo6-b_1	Exportin-6-B	5	16.9812	0.00177281	0.0238505
1815	jchain	Immunoglobulin J chain	4	12.9214	0.00177684	0.023864
1814	map4k5_2	Mitogen-activated protein kinase kinase kinase kinase 5	2	5.08741	0.00177556	0.023864
1816	strip2_1	Striatin-interacting protein 2	1	5.25452	0.00177684	0.023864
1817	armc8	Armadillo repeat-containing protein 8	6	15.8893	0.00177857	0.0238741
1818	fcf1	rRNA-processing protein FCF1 homolog	1	3.15814	0.00177956	0.0238744
1819	capn2_3	Calpain-2 catalytic subunit	4	11.9848	0.0017855	0.0238973
1822	dnm1l	Dynamin-1-like protein	5	9.91705	0.00178618	0.0238973
1823	klhdc7b	Kelch domain-containing protein 7B	1	5.45589	0.00178464	0.0238973
1821	stau1	Double-stranded RNA-binding protein Staufen homolog 1	6	27.139	0.00178235	0.0238973
1820	ttl	Tubulin--tyrosine ligase	3	9.44205	0.00178454	0.0238973
1824	dock3_1	Dedicator of cytokinesis protein 3	6	7.87293	0.00178742	0.0239009
1825	acad9_1	Acyl-CoA dehydrogenase family member 9, mitochondrial	1	3.84301	0.00178874	0.0239054
1826	smg6_2	Telomerase-binding protein EST1A	1	2.4562	0.00178973	0.0239055
1828	abcd1	ATP-binding cassette sub-family D member 1	2	8.12008	0.0017934	0.0239284
1827	gpt2	Alanine aminotransferase 2	12	39.9034	0.00179318	0.0239284
1829	tgfbr1_2	TGF-beta receptor type-1	2	2.09843	0.0017993	0.0239939
1830	srprb	Signal recognition particle receptor subunit beta	2	7.53408	0.00180051	0.023997
1831	plekha3_2	Pleckstrin homology domain-containing family A member 3	2	5.17359	0.00180211	0.0240051
1832	st7_2	Suppressor of tumorigenicity 7 protein homolog	1	1.56754	0.00180431	0.0240213
1833	dnaaf1	Dynein assembly factor 1, axonemal	5	11.2415	0.00180681	0.0240285
1834	itgb1-b_2	Integrin beta-1-B	1	2.30271	0.00180598	0.0240285
1835	march2	#N/A	2	7.30502	0.00180934	0.0240489
1836	acer2	Alkaline ceramidase 2	5	14.2195	0.00181275	0.024068
1837	edc4_3	Enhancer of mRNA-decapping protein 4	1	5.25412	0.00181202	0.024068
1838	btn1a1_1	Butyrophilin subfamily 1 member A1	7	19.4009	0.00181542	0.0240904
1839	capns1_1	Calpain small subunit 1	5	22.6628	0.00181761	0.0240932
1840	cml	Probable N-acetyltransferase camello	3	9.17051	0.00181738	0.0240932
1841	slc5a11_2	Sodium/myo-inositol cotransporter 2	5	12.1955	0.00181884	0.0240964
1842	snrnp25	U11/U12 small nuclear ribonucleoprotein 25 kDa protein	4	10.7461	0.00182181	0.0241139
1843	fus	RNA-binding protein FUS	7	34.8133	0.00182214	0.0241139
1844	tgm3_7	Protein-glutamine gamma-glutamyltransferase E	2	16.4307	0.00182326	0.0241156
1845	alms1	Alstrom syndrome protein 1 homolog	5	9.74259	0.00182494	0.0241232
1846	fam160a1	Protein FAM160A1	1	7.06487	0.0018258	0.0241232
1848	cyp2c30_1	Cytochrome P450 2C30	1	1.54977	0.00183076	0.0241679
1847	rilpl2	RILP-like protein 2	3	12.2852	0.00183117	0.0241679
1849	r3hcc1l_1	Coiled-coil domain-containing protein R3HCC1L	2	9.34564	0.00183379	0.0241815
1850	rgn	Regucalcin	1	6.01254	0.00183418	0.0241815
1851	akr1c1_6	Aldo-keto reductase family 1 member C1 homolog	5	11.6232	0.00183703	0.0241929
1852	myh10_3	Myosin-10	1	4.90826	0.00183682	0.0241929
1853	nat9_1	N-acetyltransferase 9	2	9.97249	0.00183976	0.0242157
1856	flt1_2	Vascular endothelial growth factor receptor 1	1	2.24643	0.00184219	0.0242182
1855	ier2	Immediate early response gene 2 protein	1	7.0405	0.00184239	0.0242182
1854	yipf1	Protein YIPF1	5	15.6712	0.00184292	0.0242182
1857	trank1	TPR and ankyrin repeat-containing protein 1	1	4.25994	0.00184701	0.0242588
1858	a2ml1_1	Alpha-2-macroglobulin-like protein 1	2	5.3562	0.00184823	0.0242617
1859	naa15_1	N-alpha-acetyltransferase 15, NatA auxiliary subunit	1	6.90089	0.00185219	0.0243006
1860	mysm1	Histone H2A deubiquitinase MYSM1	8	14.5873	0.00185571	0.0243338
1861	edar_1	Tumor necrosis factor receptor superfamily member EDAR	3	14.6936	0.00185776	0.0243476
1862	acacb_1	Acetyl-CoA carboxylase 2	3	8.85301	0.00186124	0.02438
1863	timm29_1	Mitochondrial import inner membrane translocase subunit Tim29	1	4.8748	0.00186484	0.0244141
1864	ankrd28_2	Serine/threonine-protein phosphatase 6 regulatory ankyrin repeat subunit A	2	10.3974	0.00187544	0.0245135
1865	hsp30c	Heat shock protein 30C	2	11.1712	0.00187534	0.0245135
1866	hsp70	Heat shock 70 kDa protein	1	10.3441	0.00187545	0.0245135
1868	cdc42	Cell division control protein 42 homolog	3	14.4904	0.00188524	0.0246151
1867	pcbp2	Poly(rC)-binding protein 2	5	22.5099	0.00188515	0.0246151
1872	ap2b1	AP-1 complex subunit beta-1	5	21.4482	0.00189102	0.0246246
1870	cited3	Cbp/p300-interacting transactivator 3	2	11.9297	0.00188841	0.0246246
1871	fh	Fumarate hydratase, mitochondrial	5	20.883	0.00188915	0.0246246	guanine synthesis in iridophores
1869	rars	Arginine--tRNA ligase, cytoplasmic	6	22.7324	0.00189095	0.0246246
1873	zc3h18_3	Zinc finger CCCH domain-containing protein 18	1	0.981843	0.00188837	0.0246246
1874	zdhhc23	Palmitoyltransferase ZDHHC23	1	5.54473	0.00190522	0.0247963
1878	gale	UDP-glucose 4-epimerase	4	14.3666	0.00190997	0.0247973
1876	entpd8_1	Ectonucleoside triphosphate diphosphohydrolase 8	1	3.76519	0.00190811	0.0247973
1875	plekhb1	Pleckstrin homology domain-containing family B member 1	6	14.1451	0.00190863	0.0247973
1879	pold1	DNA polymerase delta catalytic subunit	2	7.10504	0.00191038	0.0247973
1877	prss8_2	Prostasin	7	24.2269	0.00190966	0.0247973
1880	epb41l5_3	Band 4.1-like protein 5	2	1.68739	0.00191191	0.0248039
1881	nkiras2	NF-kappa-B inhibitor-interacting Ras-like protein 2	4	14.3605	0.00191659	0.0248515
1882	gtf2a1	Transcription initiation factor IIA subunit 1	3	14.2569	0.00192602	0.0249473
1883	kdm2a_1	Lysine-specific demethylase 2A	2	7.63537	0.00192526	0.0249473
1884	dqx1	ATP-dependent RNA helicase DQX1	8	17.9783	0.00192991	0.0249844
1885	tc1a_37	Transposable element Tc1 transposase	1	6.08564	0.00193145	0.024991
1886	apov1	Apovitellenin-1	1	2.58209	0.00194611	0.0251674
1887	edil3	EGF-like repeat and discoidin I-like domain-containing protein 3	2	4.12486	0.00194782	0.0251762
1888	slc25a28-b	Mitoferrin-2B	3	10.8878	0.00195366	0.0252382
1889	commd9	COMM domain-containing protein 9	4	9.63568	0.00196479	0.0253686
1890	stard8_2	StAR-related lipid transfer protein 8	3	7.84397	0.00196839	0.0254016
1891	tuba_3	Tubulin alpha chain	1	8.64268	0.00197105	0.0254225
1892	fam161b_2	Protein FAM161B	1	1.73361	0.00197804	0.0254736
1894	p4hb_1	Protein disulfide-isomerase	3	13.5147	0.00197698	0.0254736
1893	sasb_5	Fatty acyl-CoA hydrolase precursor, medium chain	2	5.39924	0.00197815	0.0254736
1895	aarsd1-b	Alanyl-tRNA editing protein Aarsd1-B	3	10.9082	0.00198405	0.0255361
1897	ilf3_1	Interleukin enhancer-binding factor 3	3	8.87662	0.00198992	0.0255846
1896	enpp3	Ectonucleotide pyrophosphatase/phosphodiesterase family member 3	4	11.4245	0.00198952	0.0255846
1898	agpat1	1-acyl-sn-glycerol-3-phosphate acyltransferase alpha	1	3.62143	0.00199271	0.0256071
1899	ty3b-i_21	Transposon Ty3-I Gag-Pol polyprotein	1	1.43583	0.00199442	0.0256155
1900	stx7	Syntaxin-7	2	6.95624	0.00199653	0.0256291
1901	asgr1_1	Asialoglycoprotein receptor 1	1	1.01592	0.00199836	0.0256391
1902	rbbp6_1	E3 ubiquitin-protein ligase RBBP6	6	13.7311	0.0020009	0.0256582
1903	slc45a3_1	Solute carrier family 45 member 3	3	9.73465	0.00200749	0.0257292
1904	rnf8-a	E3 ubiquitin-protein ligase rnf8-A	3	6.90772	0.00200998	0.0257476
1905	scai_2	Protein SCAI	2	4.22375	0.00201239	0.025765
1906	alg14	UDP-N-acetylglucosamine transferase subunit ALG14 homolog	3	12.6386	0.00202429	0.0259037
1907	kmt5b-a_1	Histone-lysine N-methyltransferase KMT5B-A	1	3.25769	0.00202738	0.0259296
1908	mtdh	Protein LYRIC	2	14.871	0.00203646	0.0260321
1909	epas1	Endothelial PAS domain-containing protein 1	7	25.6692	0.0020428	0.0260721
1910	ninl	Ninein-like protein	9	19.4456	0.00204181	0.0260721
1911	psmb8_1	Proteasome subunit beta type-8	1	3.5489	0.00204135	0.0260721
1912	dnajb13	DnaJ homolog subfamily B member 13	3	3.76384	0.00204391	0.0260727
1913	ero1a	ERO1-like protein alpha	2	9.87492	0.00205038	0.0261415
1914	psmb7_2	Proteasome subunit beta type-7	2	8.88645	0.00205781	0.0262226
1915	dek	Protein DEK	6	21.4032	0.00205906	0.0262248
1916	best2	Bestrophin-2	2	2.64909	0.00206139	0.0262271
1917	kif5b_1	Kinesin-1 heavy chain	4	16.37	0.00206107	0.0262271
1918	cyp4a2_2	Cytochrome P450 4A2	1	3.80405	0.00207594	0.0263984
1919	nek5	Serine/threonine-protein kinase Nek5	7	17.9284	0.00210036	0.0266673
1921	slc28a3_1	Solute carrier family 28 member 3	1	5.73406	0.00209861	0.0266673
1920	vps4b	Vacuolar protein sorting-associated protein 4B	2	11.2779	0.00210001	0.0266673
1922	tcb1_345	Transposable element Tcb1 transposase	1	6.65113	0.00210259	0.0266816
1923	naxd	ATP-dependent (S)-NAD(P)H-hydrate dehydratase	4	17.2047	0.00210518	0.0267006
1924	medag_1	Mesenteric estrogen-dependent adipogenesis protein	2	8.54333	0.0021085	0.0267288
1925	secisbp2l	Selenocysteine insertion sequence-binding protein 2-like	3	10.327	0.00211088	0.0267452
1926	nek3_1	Serine/threonine-protein kinase Nek3	2	1.44267	0.00211686	0.026807
1927	zp4_4	Zona pellucida sperm-binding protein 4	3	6.41354	0.00212194	0.0268573
1928	chka	Choline kinase alpha	4	10.008	0.00212585	0.0268929
1929	scyl3	Protein-associating with the carboxyl-terminal domain of ezrin	3	11.0227	0.00212925	0.0269219
1930	adamtsl4	ADAMTS-like protein 4	3	8.36402	0.00214164	0.0270645
1931	vwa5b1	von Willebrand factor A domain-containing protein 5B1	2	4.1529	0.00214981	0.0271537
1932	coro1c_1	Coronin-1C	2	12.8689	0.00215158	0.027162
1934	atp2a2_3	Sarcoplasmic/endoplasmic reticulum calcium ATPase 2	1	2.47703	0.00215551	0.0271835
1933	trio_4	Triple functional domain protein	5	11.1655	0.0021551	0.0271835
1936	glrx5_2	Glutaredoxin-related protein 5, mitochondrial	1	6.30587	0.00216725	0.0273093
1935	myzap	Myocardial zonula adherens protein	5	13.8064	0.00216772	0.0273093
1937	phyhip_1	Phytanoyl-CoA hydroxylase-interacting protein	4	15.8767	0.00217142	0.0273418
1938	fam193b	Protein FAM193B	4	5.80532	0.00217538	0.0273775
1939	ep300	Histone acetyltransferase p300	4	15.6085	0.00218031	0.0274253	melanin synthesis
1940	tcaf_4	TRPM8 channel-associated factor homolog	1	6.52274	0.00218236	0.027437
1942	gdpd1_1	Glycerophosphodiester phosphodiesterase domain-containing protein 1	5	11.6466	0.00219775	0.0276079
1941	pcsk1	Neuroendocrine convertase 1	2	5.81761	0.00219822	0.0276079
1943	slc25a1_1	Tricarboxylate transport protein, mitochondrial	2	6.02849	0.00220326	0.0276427
1944	socs7	Suppressor of cytokine signaling 7	5	19.1077	0.00220273	0.0276427
1945	adm	ADM	1	5.55156	0.00220677	0.0276726
1946	zmat1_2	Zinc finger matrin-type protein 1	1	0.723288	0.00221258	0.0277312
1949	cib2	Calcium and integrin-binding family member 2	1	4.91602	0.00221663	0.0277597
1947	idh1	Isocitrate dehydrogenase [NADP] cytoplasmic	5	25.2141	0.00221802	0.0277597
1948	kiaa1033_1	WASH complex subunit SWIP	3	10.9522	0.00221827	0.0277597
1950	tecr_3	Very-long-chain enoyl-CoA reductase	4	15.5477	0.00222352	0.027811
1951	k2co_2	Keratin, type II cytoskeletal cochleal	2	13.2016	0.00222679	0.0278377
1952	maml3_1	Mastermind-like protein 3	3	9.08099	0.00223736	0.0279556
1954	cxadr_1	Coxsackievirus and adenovirus receptor	3	14.6273	0.00224318	0.0280016
1953	gpatch1	G patch domain-containing protein 1	6	12.4524	0.00224334	0.0280016
1955	gnpda2	Glucosamine-6-phosphate isomerase 2	1	6.32595	0.00225106	0.0280836
1956	ankrd28	Serine/threonine-protein phosphatase 6 regulatory ankyrin repeat subunit A	2	9.87634	0.00225474	0.0281151
1957	ptpn14_1	Tyrosine-protein phosphatase non-receptor type 14	3	5.78661	0.00226347	0.0281807
1958	rpl10	60S ribosomal protein L10	5	41.4593	0.00226256	0.0281807
1959	tspo	Translocator protein	1	7.99478	0.00226193	0.0281807
1960	colgalt1-b	Procollagen galactosyltransferase 1-B	3	10.9609	0.00226761	0.0282178
1961	fars2	Phenylalanine--tRNA ligase, mitochondrial	4	10.978	0.00227281	0.0282538
1962	ogdh_6	2-oxoglutarate dehydrogenase, mitochondrial	1	3.93742	0.00227278	0.0282538
1963	wbp1l	WW domain binding protein 1-like	4	6.29659	0.00228443	0.0283837
1964	kdf1_2	Keratinocyte differentiation factor 1	2	4.42993	0.00228569	0.0283849
1965	ccnc	Cyclin-C	6	13.7668	0.00228709	0.0283879
1966	phyhipl_1	Phytanoyl-CoA hydroxylase-interacting protein-like	1	7.20966	0.00229004	0.0283956
1967	txn2_1	Thioredoxin, mitochondrial	2	4.09292	0.00228952	0.0283956
1968	arl6ip6_1	ADP-ribosylation factor-like protein 6-interacting protein 6	5	15.183	0.00229138	0.0283978
1969	duox1	Dual oxidase 1	2	9.18437	0.00229616	0.0284313
1970	fcgbp_7	IgGFc-binding protein	1	6.89513	0.00229642	0.0284313
1971	dnajb9_1	DnaJ homolog subfamily B member 9	1	6.97488	0.00230194	0.0284852
1972	adrb4c	Beta-4C adrenergic receptor	1	4.96033	0.00231093	0.028582
1973	golga1	Golgin subfamily A member 1	5	15.3691	0.00231562	0.0286254
1974	tfg	Protein TFG	4	17.8446	0.00231973	0.0286617
1977	gle1	Nucleoporin GLE1	8	24.0862	0.00232654	0.0286877
1978	inpp5f_2	Phosphatidylinositide phosphatase SAC2	2	3.641	0.00232619	0.0286877
1975	nup205	Nuclear pore complex protein Nup205	9	27.1231	0.00232524	0.0286877
1976	ptpn23	Tyrosine-protein phosphatase non-receptor type 23	7	24.2346	0.00232355	0.0286877
1980	atg4b	Cysteine protease ATG4B	4	12.6578	0.0023312	0.0287177
1979	swap70	Switch-associated protein 70	2	4.97096	0.00233133	0.0287177
1981	mapt_2	Microtubule-associated protein tau	4	8.29089	0.00233275	0.0287207
1982	phactr4-b	Phosphatase and actin regulator 4-B	11	40.2088	0.00233558	0.028741
1983	kin14s_1	Kinesin-like protein KIN-14S	1	1.16877	0.00234084	0.0287912
1984	arpc4_1	Actin-related protein 2/3 complex subunit 4	1	5.74376	0.00234348	0.0288092
1985	cyp2c5_8	Cytochrome P450 2C5	3	14.1978	0.00234903	0.0288629
1986	fdft1_1	Squalene synthase	5	16.7333	0.00235137	0.028877
1987	tmem248	Transmembrane protein 248	2	11.1929	0.00235348	0.0288885
1988	bub1b_1	Mitotic checkpoint serine/threonine-protein kinase BUB1 beta	2	3.08886	0.00236206	0.0289792
1989	tex10_1	Testis-expressed protein 10 homolog	2	4.31835	0.00236707	0.0290261
1990	ccdc80	Coiled-coil domain-containing protein 80	6	11.617	0.00237588	0.0291194
1991	mical3	[F-actin]-methionine sulfoxide oxidase MICAL3	16	38.5198	0.00237747	0.0291243
1992	cmklr1_5	Chemokine-like receptor 1	1	2.33668	0.00239368	0.0293082
1993	cyp2f2_6	Cytochrome P450 2F2	3	7.83478	0.00239624	0.0293248
1994	zo71_331	Oocyte zinc finger protein XlCOF7.1 (Fragment)	2	2.3517	0.00240097	0.029368
1995	hectd4_8	Probable E3 ubiquitin-protein ligase HECTD4	6	19.6697	0.00240397	0.0293899
1997	eif2a_1	Eukaryotic translation initiation factor 2A	5	22.3262	0.00242008	0.0295572
1996	itga7	Integrin alpha-7	3	10.7709	0.00241887	0.0295572
2000	cyp2c3_6	Cytochrome P450 2C3	1	4.2954	0.00242588	0.0295836
1999	lamp3	Lysosome-associated membrane glycoprotein 3	1	5.4708	0.00242584	0.0295836
[truncated: 640 more rows]
