# Supplementary material for: Being red, blue and green: the genetic basis of coloration differences in the strawberry poison frog (Oophaga pumilio)
Source: BMC Genomics. 2020 Apr 15;21:301. doi: 10.1186/s12864-020-6719-5 (PMC7158012; doi:10.1186/s12864-020-6719-5)
Supplement: Supplementary file 3 — Additional file 3 SMTable 3: Results of the functional classification of gene expression clusters at the pathway level. The results were obtained in PANTHER using the symbols of the differentially expressed genes mapped against the Xenopus tropicalis annotation. [file 12864_2020_6719_MOESM3_ESM.xlsx]

## Sheet: Sheet1
cluster	pathway	# genes	Percent of gene hit against total # genes	Percent of gene hit against total # process hits
1	CCKR signaling map (P06959)	3	0.019	0.047
1	De novo pyrimidine deoxyribonucleotide biosynthesis (P02739)	2	0.013	0.031
1	De novo purine biosynthesis (P02738)	2	0.013	0.031
1	Inflammation mediated by chemokine and cytokine signaling pathway (P00031)	2	0.013	0.031
1	Huntington disease (P00029)	2	0.013	0.031
1	Wnt signaling pathway (P00057)	2	0.013	0.031
1	Ras Pathway (P04393)	2	0.013	0.031
1	DNA replication (P00017)	2	0.013	0.031
1	PI3 kinase pathway (P00048)	2	0.013	0.031
1	Cell cycle (P00013)	2	0.013	0.031
1	Gonadotropin-releasing hormone receptor pathway (P06664)	2	0.013	0.031
1	DPP signaling pathway (P06213)	1	0.006	0.016
1	DPP-SCW signaling pathway (P06212)	1	0.006	0.016
1	BMP/activin signaling pathway-drosophila (P06211)	1	0.006	0.016
1	Activin beta signaling pathway (P06210)	1	0.006	0.016
1	Axon guidance mediated by netrin (P00009)	1	0.006	0.016
1	Axon guidance mediated by Slit/Robo (P00008)	1	0.006	0.016
1	JAK/STAT signaling pathway (P00038)	1	0.006	0.016
1	Purine metabolism (P02769)	1	0.006	0.016
1	Alzheimer disease-presenilin pathway (P00004)	1	0.006	0.016
1	Coenzyme A biosynthesis (P02736)	1	0.006	0.016
1	Alzheimer disease-amyloid secretase pathway (P00003)	1	0.006	0.016
1	Interferon-gamma signaling pathway (P00035)	1	0.006	0.016
1	Integrin signalling pathway (P00034)	1	0.006	0.016
1	Hypoxia response via HIF activation (P00030)	1	0.006	0.016
1	Pentose phosphate pathway (P02762)	1	0.006	0.016
1	ALP23B signaling pathway (P06209)	1	0.006	0.016
1	Nicotine pharmacodynamics pathway (P06587)	1	0.006	0.016
1	Heterotrimeric G-protein signaling pathway-Gi alpha and Gs alpha mediated pathway (P00026)	1	0.006	0.016
1	Xanthine and guanine salvage pathway (P02788)	1	0.006	0.016
1	Transcription regulation by bZIP transcription factor (P00055)	1	0.006	0.016
1	General transcription regulation (P00023)	1	0.006	0.016
1	Alanine biosynthesis (P02724)	1	0.006	0.016
1	Adenine and hypoxanthine salvage pathway (P02723)	1	0.006	0.016
1	T cell activation (P00053)	1	0.006	0.016
1	FGF signaling pathway (P00021)	1	0.006	0.016
1	Valine biosynthesis (P02785)	1	0.006	0.016
1	TGF-beta signaling pathway (P00052)	1	0.006	0.016
1	Endothelin signaling pathway (P00019)	1	0.006	0.016
1	EGF receptor signaling pathway (P00018)	1	0.006	0.016
1	p38 MAPK pathway (P05918)	1	0.006	0.016
1	Parkinson disease (P00049)	1	0.006	0.016
1	Leucine biosynthesis (P02749)	1	0.006	0.016
1	Cytoskeletal regulation by Rho GTPase (P00016)	1	0.006	0.016
1	PDGF signaling pathway (P00047)	1	0.006	0.016
1	Isoleucine biosynthesis (P02748)	1	0.006	0.016
1	Dopamine receptor mediated signaling pathway (P05912)	1	0.006	0.016
1	Salvage pyrimidine ribonucleotides (P02775)	1	0.006	0.016
1	De novo pyrimidine ribonucleotides biosythesis (P02740)	1	0.006	0.016
1	SCW signaling pathway (P06216)	1	0.006	0.016
1	MYO signaling pathway (P06215)	1	0.006	0.016
1	GBB signaling pathway (P06214)	1	0.006	0.016
2	Inflammation mediated by chemokine and cytokine signaling pathway (P00031)	7	0.037	0.066
2	Gonadotropin-releasing hormone receptor pathway (P06664)	6	0.031	0.057
2	CCKR signaling map (P06959)	5	0.026	0.047
2	Angiogenesis (P00005)	4	0.021	0.038
2	Parkinson disease (P00049)	4	0.021	0.038
2	Interleukin signaling pathway (P00036)	3	0.016	0.028
2	Interferon-gamma signaling pathway (P00035)	3	0.016	0.028
2	Huntington disease (P00029)	3	0.016	0.028
2	Heterotrimeric G-protein signaling pathway-Gi alpha and Gs alpha mediated pathway (P00026)	3	0.016	0.028
2	Toll receptor signaling pathway (P00054)	3	0.016	0.028
2	T cell activation (P00053)	3	0.016	0.028
2	EGF receptor signaling pathway (P00018)	3	0.016	0.028
2	PDGF signaling pathway (P00047)	3	0.016	0.028
2	Oxidative stress response (P00046)	3	0.016	0.028
2	B cell activation (P00010)	3	0.016	0.028
2	Apoptosis signaling pathway (P00006)	2	0.01	0.019
2	JAK/STAT signaling pathway (P00038)	2	0.01	0.019
2	Purine metabolism (P02769)	2	0.01	0.019
2	Integrin signalling pathway (P00034)	2	0.01	0.019
2	p53 pathway feedback loops 2 (P04398)	2	0.01	0.019
2	Heterotrimeric G-protein signaling pathway-Gq alpha and Go alpha mediated pathway (P00027)	2	0.01	0.019
2	Ras Pathway (P04393)	2	0.01	0.019
2	FGF signaling pathway (P00021)	2	0.01	0.019
2	p38 MAPK pathway (P05918)	2	0.01	0.019
2	PI3 kinase pathway (P00048)	2	0.01	0.019
2	Axon guidance mediated by semaphorins (P00007)	1	0.005	0.009
2	Metabotropic glutamate receptor group III pathway (P00039)	1	0.005	0.009
2	De novo purine biosynthesis (P02738)	1	0.005	0.009
2	Alzheimer disease-amyloid secretase pathway (P00003)	1	0.005	0.009
2	5HT1 type receptor mediated signaling pathway (P04373)	1	0.005	0.009
2	Insulin/IGF pathway-protein kinase B signaling cascade (P00033)	1	0.005	0.009
2	Insulin/IGF pathway-mitogen activated protein kinase kinase/MAP kinase cascade (P00032)	1	0.005	0.009
2	Ubiquitin proteasome pathway (P00060)	1	0.005	0.009
2	Nicotine pharmacodynamics pathway (P06587)	1	0.005	0.009
2	GABA-B receptor II signaling (P05731)	1	0.005	0.009
2	Endogenous cannabinoid signaling (P05730)	1	0.005	0.009
2	Wnt signaling pathway (P00057)	1	0.005	0.009
2	Vitamin D metabolism and pathway (P04396)	1	0.005	0.009
2	VEGF signaling pathway (P00056)	1	0.005	0.009
2	Adenine and hypoxanthine salvage pathway (P02723)	1	0.005	0.009
2	TGF-beta signaling pathway (P00052)	1	0.005	0.009
2	FAS signaling pathway (P00020)	1	0.005	0.009
2	Opioid proopiomelanocortin pathway (P05917)	1	0.005	0.009
2	Cytoskeletal regulation by Rho GTPase (P00016)	1	0.005	0.009
2	Opioid prodynorphin pathway (P05916)	1	0.005	0.009
2	Opioid proenkephalin pathway (P05915)	1	0.005	0.009
2	Heme biosynthesis (P02746)	1	0.005	0.009
2	Cadherin signaling pathway (P00012)	1	0.005	0.009
2	Enkephalin release (P05913)	1	0.005	0.009
2	Muscarinic acetylcholine receptor 2 and 4 signaling pathway (P00043)	1	0.005	0.009
2	Dopamine receptor mediated signaling pathway (P05912)	1	0.005	0.009
2	Salvage pyrimidine ribonucleotides (P02775)	1	0.005	0.009
2	Metabotropic glutamate receptor group II pathway (P00040)	1	0.005	0.009
2	Pyrimidine Metabolism (P02771)	1	0.005	0.009
2	Toll pathway-drosophila (P06217)	1	0.005	0.009
3	PDGF signaling pathway (P00047)	8	0.027	0.061
3	Angiogenesis (P00005)	7	0.024	0.053
3	Apoptosis signaling pathway (P00006)	6	0.021	0.046
3	Interleukin signaling pathway (P00036)	6	0.021	0.046
3	Integrin signalling pathway (P00034)	6	0.021	0.046
3	Inflammation mediated by chemokine and cytokine signaling pathway (P00031)	6	0.021	0.046
3	EGF receptor signaling pathway (P00018)	6	0.021	0.046
3	Parkinson disease (P00049)	6	0.021	0.046
3	Endothelin signaling pathway (P00019)	5	0.017	0.038
3	Wnt signaling pathway (P00057)	4	0.014	0.031
3	VEGF signaling pathway (P00056)	4	0.014	0.031
3	Cadherin signaling pathway (P00012)	4	0.014	0.031
3	Gonadotropin-releasing hormone receptor pathway (P06664)	4	0.014	0.031
3	Alzheimer disease-amyloid secretase pathway (P00003)	3	0.01	0.023
3	Hypoxia response via HIF activation (P00030)	3	0.01	0.023
3	Ras Pathway (P04393)	3	0.01	0.023
3	FGF signaling pathway (P00021)	3	0.01	0.023
3	B cell activation (P00010)	3	0.01	0.023
3	Axon guidance mediated by semaphorins (P00007)	2	0.007	0.015
3	De novo purine biosynthesis (P02738)	2	0.007	0.015
3	Alzheimer disease-presenilin pathway (P00004)	2	0.007	0.015
3	Heterotrimeric G-protein signaling pathway-Gq alpha and Go alpha mediated pathway (P00027)	2	0.007	0.015
3	p53 pathway by glucose deprivation (P04397)	2	0.007	0.015
3	T cell activation (P00053)	2	0.007	0.015
3	Cytoskeletal regulation by Rho GTPase (P00016)	2	0.007	0.015
3	Notch signaling pathway (P00045)	2	0.007	0.015
3	Nicotinic acetylcholine receptor signaling pathway (P00044)	2	0.007	0.015
3	CCKR signaling map (P06959)	2	0.007	0.015
3	Axon guidance mediated by netrin (P00009)	1	0.003	0.008
3	Axon guidance mediated by Slit/Robo (P00008)	1	0.003	0.008
3	JAK/STAT signaling pathway (P00038)	1	0.003	0.008
3	Ionotropic glutamate receptor pathway (P00037)	1	0.003	0.008
3	5HT2 type receptor mediated signaling pathway (P04374)	1	0.003	0.008
3	Insulin/IGF pathway-protein kinase B signaling cascade (P00033)	1	0.003	0.008
3	Insulin/IGF pathway-mitogen activated protein kinase kinase/MAP kinase cascade (P00032)	1	0.003	0.008
3	Ubiquitin proteasome pathway (P00060)	1	0.003	0.008
3	GABA-B receptor II signaling (P05731)	1	0.003	0.008
3	p53 pathway (P00059)	1	0.003	0.008
3	p53 pathway feedback loops 2 (P04398)	1	0.003	0.008
3	Arginine biosynthesis (P02728)	1	0.003	0.008
3	Heterotrimeric G-protein signaling pathway-Gi alpha and Gs alpha mediated pathway (P00026)	1	0.003	0.008
3	O-antigen biosynthesis (P02757)	1	0.003	0.008
3	Thyrotropin-releasing hormone receptor signaling pathway (P04394)	1	0.003	0.008
3	N-acetylglucosamine metabolism (P02756)	1	0.003	0.008
3	TGF-beta signaling pathway (P00052)	1	0.003	0.008
3	Oxytocin receptor mediated signaling pathway (P04391)	1	0.003	0.008
3	PI3 kinase pathway (P00048)	1	0.003	0.008
3	Circadian clock system (P00015)	1	0.003	0.008
3	Oxidative stress response (P00046)	1	0.003	0.008
3	Histamine H1 receptor mediated signaling pathway (P04385)	1	0.003	0.008
3	Muscarinic acetylcholine receptor 1 and 3 signaling pathway (P00042)	1	0.003	0.008
3	Angiotensin II-stimulated signaling through G proteins and beta-arrestin (P05911)	1	0.003	0.008
4	Huntington disease (P00029)	6	0.019	0.04
4	Angiogenesis (P00005)	5	0.015	0.033
4	Wnt signaling pathway (P00057)	5	0.015	0.033
4	Inflammation mediated by chemokine and cytokine signaling pathway (P00031)	5	0.015	0.033
4	Gonadotropin-releasing hormone receptor pathway (P06664)	4	0.012	0.027
4	VEGF signaling pathway (P00056)	4	0.012	0.027
4	PDGF signaling pathway (P00047)	4	0.012	0.027
4	Heterotrimeric G-protein signaling pathway-Gq alpha and Go alpha mediated pathway (P00027)	4	0.012	0.027
4	Dopamine receptor mediated signaling pathway (P05912)	4	0.012	0.027
4	Apoptosis signaling pathway (P00006)	3	0.009	0.02
4	Alzheimer disease-presenilin pathway (P00004)	3	0.009	0.02
4	Adrenaline and noradrenaline biosynthesis (P00001)	3	0.009	0.02
4	T cell activation (P00053)	3	0.009	0.02
4	Muscarinic acetylcholine receptor 1 and 3 signaling pathway (P00042)	3	0.009	0.02
4	Ionotropic glutamate receptor pathway (P00037)	3	0.009	0.02
4	FAS signaling pathway (P00020)	3	0.009	0.02
4	Endothelin signaling pathway (P00019)	3	0.009	0.02
4	EGF receptor signaling pathway (P00018)	3	0.009	0.02
4	B cell activation (P00010)	3	0.009	0.02
4	5-Hydroxytryptamine degredation (P04372)	3	0.009	0.02
4	Axon guidance mediated by Slit/Robo (P00008)	2	0.006	0.013
4	CCKR signaling map (P06959)	2	0.006	0.013
4	Parkinson disease (P00049)	2	0.006	0.013
4	PI3 kinase pathway (P00048)	2	0.006	0.013
4	Muscarinic acetylcholine receptor 2 and 4 signaling pathway (P00043)	2	0.006	0.013
4	Metabotropic glutamate receptor group I pathway (P00041)	2	0.006	0.013
4	Metabotropic glutamate receptor group III pathway (P00039)	2	0.006	0.013
4	Integrin signalling pathway (P00034)	2	0.006	0.013
4	Thyrotropin-releasing hormone receptor signaling pathway (P04394)	2	0.006	0.013
4	Oxytocin receptor mediated signaling pathway (P04391)	2	0.006	0.013
4	Heterotrimeric G-protein signaling pathway-Gi alpha and Gs alpha mediated pathway (P00026)	2	0.006	0.013
4	Serine glycine biosynthesis (P02776)	2	0.006	0.013
4	Nicotine pharmacodynamics pathway (P06587)	2	0.006	0.013
4	Histamine H1 receptor mediated signaling pathway (P04385)	2	0.006	0.013
4	Cytoskeletal regulation by Rho GTPase (P00016)	2	0.006	0.013
4	Cadherin signaling pathway (P00012)	2	0.006	0.013
4	5HT2 type receptor mediated signaling pathway (P04374)	2	0.006	0.013
4	Axon guidance mediated by netrin (P00009)	1	0.003	0.007
4	Axon guidance mediated by semaphorins (P00007)	1	0.003	0.007
4	Pyridoxal-5-phosphate biosynthesis (P02759)	1	0.003	0.007
4	Ornithine degradation (P02758)	1	0.003	0.007
4	O-antigen biosynthesis (P02757)	1	0.003	0.007
4	Alzheimer disease-amyloid secretase pathway (P00003)	1	0.003	0.007
4	N-acetylglucosamine metabolism (P02756)	1	0.003	0.007
4	Alpha adrenergic receptor signaling pathway (P00002)	1	0.003	0.007
4	p53 pathway (P00059)	1	0.003	0.007
4	Glutamine glutamate conversion (P02745)	1	0.003	0.007
4	Transcription regulation by bZIP transcription factor (P00055)	1	0.003	0.007
4	Toll receptor signaling pathway (P00054)	1	0.003	0.007
4	TGF-beta signaling pathway (P00052)	1	0.003	0.007
4	De novo purine biosynthesis (P02738)	1	0.003	0.007
4	Notch signaling pathway (P00045)	1	0.003	0.007
4	Nicotinic acetylcholine receptor signaling pathway (P00044)	1	0.003	0.007
4	Metabotropic glutamate receptor group II pathway (P00040)	1	0.003	0.007
4	GABA-B receptor II signaling (P05731)	1	0.003	0.007
4	Endogenous cannabinoid signaling (P05730)	1	0.003	0.007
4	Interleukin signaling pathway (P00036)	1	0.003	0.007
4	Vitamin B6 metabolism (P02787)	1	0.003	0.007
4	Hypoxia response via HIF activation (P00030)	1	0.003	0.007
4	Triacylglycerol metabolism (P02782)	1	0.003	0.007
4	Ras Pathway (P04393)	1	0.003	0.007
4	p38 MAPK pathway (P05918)	1	0.003	0.007
4	Opioid proopiomelanocortin pathway (P05917)	1	0.003	0.007
4	Opioid prodynorphin pathway (P05916)	1	0.003	0.007
4	Opioid proenkephalin pathway (P05915)	1	0.003	0.007
4	General transcription regulation (P00023)	1	0.003	0.007
4	Nicotine degradation (P05914)	1	0.003	0.007
4	Salvage pyrimidine ribonucleotides (P02775)	1	0.003	0.007
4	Enkephalin release (P05913)	1	0.003	0.007
4	FGF signaling pathway (P00021)	1	0.003	0.007
4	Angiotensin II-stimulated signaling through G proteins and beta-arrestin (P05911)	1	0.003	0.007
4	Histamine H2 receptor mediated signaling pathway (P04386)	1	0.003	0.007
4	Cortocotropin releasing factor receptor signaling pathway (P04380)	1	0.003	0.007
4	DNA replication (P00017)	1	0.003	0.007
4	Beta3 adrenergic receptor signaling pathway (P04379)	1	0.003	0.007
4	Beta2 adrenergic receptor signaling pathway (P04378)	1	0.003	0.007
4	Beta1 adrenergic receptor signaling pathway (P04377)	1	0.003	0.007
4	5HT4 type receptor mediated signaling pathway (P04376)	1	0.003	0.007
4	5HT1 type receptor mediated signaling pathway (P04373)	1	0.003	0.007
5	Alzheimer disease-presenilin pathway (P00004)	3	0.032	0.075
5	Integrin signalling pathway (P00034)	3	0.032	0.075
5	Gonadotropin-releasing hormone receptor pathway (P06664)	2	0.021	0.05
5	Vitamin D metabolism and pathway (P04396)	2	0.021	0.05
5	Cadherin signaling pathway (P00012)	2	0.021	0.05
5	CCKR signaling map (P06959)	2	0.021	0.05
5	Wnt signaling pathway (P00057)	2	0.021	0.05
5	O-antigen biosynthesis (P02757)	1	0.011	0.025
5	N-acetylglucosamine metabolism (P02756)	1	0.011	0.025
5	Apoptosis signaling pathway (P00006)	1	0.011	0.025
5	p38 MAPK pathway (P05918)	1	0.011	0.025
5	Angiogenesis (P00005)	1	0.011	0.025
5	Interleukin signaling pathway (P00036)	1	0.011	0.025
5	Inflammation mediated by chemokine and cytokine signaling pathway (P00031)	1	0.011	0.025
5	p53 pathway feedback loops 2 (P04398)	1	0.011	0.025
5	Parkinson disease (P00049)	1	0.011	0.025
5	EGF receptor signaling pathway (P00018)	1	0.011	0.025
5	PI3 kinase pathway (P00048)	1	0.011	0.025
5	Asparagine and aspartate biosynthesis (P02730)	1	0.011	0.025
5	PDGF signaling pathway (P00047)	1	0.011	0.025
5	Ras Pathway (P04393)	1	0.011	0.025
5	B cell activation (P00010)	1	0.011	0.025
5	Fructose galactose metabolism (P02744)	1	0.011	0.025
5	VEGF signaling pathway (P00056)	1	0.011	0.025
5	Transcription regulation by bZIP transcription factor (P00055)	1	0.011	0.025
5	Toll receptor signaling pathway (P00054)	1	0.011	0.025
5	General transcription regulation (P00023)	1	0.011	0.025
5	T cell activation (P00053)	1	0.011	0.025
5	TGF-beta signaling pathway (P00052)	1	0.011	0.025
5	FGF signaling pathway (P00021)	1	0.011	0.025
5	Ornithine degradation (P02758)	1	0.011	0.025
6	Gonadotropin-releasing hormone receptor pathway (P06664)	5	0.029	0.085
6	Wnt signaling pathway (P00057)	4	0.023	0.068
6	TGF-beta signaling pathway (P00052)	3	0.017	0.051
6	Cadherin signaling pathway (P00012)	3	0.017	0.051
6	Angiogenesis (P00005)	2	0.011	0.034
6	Alzheimer disease-presenilin pathway (P00004)	2	0.011	0.034
6	Insulin/IGF pathway-protein kinase B signaling cascade (P00033)	2	0.011	0.034
6	Ubiquitin proteasome pathway (P00060)	2	0.011	0.034
6	p53 pathway (P00059)	2	0.011	0.034
6	p53 pathway feedback loops 2 (P04398)	2	0.011	0.034
6	EGF receptor signaling pathway (P00018)	2	0.011	0.034
6	Cell cycle (P00013)	2	0.011	0.034
6	Notch signaling pathway (P00045)	2	0.011	0.034
6	Nicotinic acetylcholine receptor signaling pathway (P00044)	2	0.011	0.034
6	CCKR signaling map (P06959)	2	0.011	0.034
6	Beta3 adrenergic receptor signaling pathway (P04379)	1	0.006	0.017
6	Apoptosis signaling pathway (P00006)	1	0.006	0.017
6	Interleukin signaling pathway (P00036)	1	0.006	0.017
6	Coenzyme A biosynthesis (P02736)	1	0.006	0.017
6	Insulin/IGF pathway-mitogen activated protein kinase kinase/MAP kinase cascade (P00032)	1	0.006	0.017
6	Inflammation mediated by chemokine and cytokine signaling pathway (P00031)	1	0.006	0.017
6	Asparagine and aspartate biosynthesis (P02730)	1	0.006	0.017
6	Huntington disease (P00029)	1	0.006	0.017
6	Heterotrimeric G-protein signaling pathway-Gq alpha and Go alpha mediated pathway (P00027)	1	0.006	0.017
6	Heterotrimeric G-protein signaling pathway-Gi alpha and Gs alpha mediated pathway (P00026)	1	0.006	0.017
6	VEGF signaling pathway (P00056)	1	0.006	0.017
6	Ras Pathway (P04393)	1	0.006	0.017
6	FGF signaling pathway (P00021)	1	0.006	0.017
6	P53 pathway feedback loops 1 (P04392)	1	0.006	0.017
6	ATP synthesis (P02721)	1	0.006	0.017
6	TCA cycle (P00051)	1	0.006	0.017
6	Endothelin signaling pathway (P00019)	1	0.006	0.017
6	Parkinson disease (P00049)	1	0.006	0.017
6	p38 MAPK pathway (P05918)	1	0.006	0.017
6	PI3 kinase pathway (P00048)	1	0.006	0.017
6	PDGF signaling pathway (P00047)	1	0.006	0.017
6	Oxidative stress response (P00046)	1	0.006	0.017
