# Supplementary material for: Being red, blue and green: the genetic basis of coloration differences in the strawberry poison frog (Oophaga pumilio)
Source: BMC Genomics. 2020 Apr 15;21:301. doi: 10.1186/s12864-020-6719-5 (PMC7158012; doi:10.1186/s12864-020-6719-5)
Supplement: Supplementary file 4 — Additional file 4 SMTable 4: Results of the over-representation analysis of the 1445 genes found to be differentially expressed between color phenotypes of O. pumilio frogs. Analysis was conducted using ConsensusPathDB. GO category names whose hypergeometric p-value < 0.01 are listed, and for each set, the set size (the absolute size, as well as the corrected size), the over-representation p-value, the q-value (false discovery rate), the set size and all input genes in each set are provided. [file 12864_2020_6719_MOESM4_ESM.xlsx]

## Sheet: ORA_GOterms_sorted
gene ontology term	category	level	set size	candidates contained	percent contained	p-value	q-value
GO:0035966 response to topologically incorrect protein	BP	3	199(151)	47	0.311	8.71e-11	5.17e-08
GO:0006986 response to unfolded protein	BP	4	176(132)	42	0.318	4.08e-10	4.79e-07
GO:0034976 response to endoplasmic reticulum stress	BP	4	276(213)	56	0.263	1.9e-09	1.12e-06
GO:0035967 cellular response to topologically incorrect protein	BP	4	160(120)	35	0.292	1.36e-07	5.31e-05
GO:0030968 endoplasmic reticulum unfolded protein response	BP	3	120(92)	28	0.304	9.28e-07	0.000192
GO:0010033 response to organic substance	BP	3	3173(2197)	321	0.146	9.72e-07	0.000192
GO:0033554 cellular response to stress	BP	3	1936(1445)	222	0.154	2.23e-06	0.000331
GO:0006457 protein folding	BP	2	227(160)	38	0.238	1.05e-05	0.000394
GO:0007163 establishment or maintenance of cell polarity	BP	2	208(166)	39	0.235	1.06e-05	0.000394
GO:0009056 catabolic process	BP	2	2550(1884)	275	0.146	8.34e-06	0.000394
GO:0071704 organic substance metabolic process	BP	2	11025(7261)	914	0.126	6.73e-06	0.000394
GO:0044237 cellular metabolic process	BP	2	10637(7133)	899	0.126	7.99e-06	0.000394
GO:0006520 cellular amino acid metabolic process	BP	3	326(264)	56	0.212	4.36e-06	0.000431
GO:1901564 organonitrogen compound metabolic process	BP	3	6932(4756)	628	0.132	3.75e-06	0.000431
GO:0006807 nitrogen compound metabolic process	BP	2	10174(6674)	843	0.126	2.34e-05	0.000727
GO:0044238 primary metabolic process	BP	2	10663(7002)	879	0.126	3.17e-05	0.000844
GO:0034620 cellular response to unfolded protein	BP	5	139(103)	30	0.291	1.09e-06	0.00125
GO:0070887 cellular response to chemical stimulus	BP	3	3148(2132)	304	0.143	1.78e-05	0.00151
GO:0055114 oxidation-reduction process	BP	2	991(705)	115	0.163	6.94e-05	0.00161
GO:0030010 establishment of cell polarity	BP	3	132(107)	28	0.262	2.3e-05	0.00171
GO:0071310 cellular response to organic substance	BP	4	2601(1794)	264	0.147	7.08e-06	0.00208
GO:0044248 cellular catabolic process	BP	3	2260(1687)	245	0.145	4.25e-05	0.0028
GO:0009058 biosynthetic process	BP	2	6185(4123)	538	0.13	0.000164	0.00338
GO:0042221 response to chemical	BP	2	4656(2897)	390	0.135	0.000188	0.0035
GO:0031647 regulation of protein stability	BP	3	277(206)	43	0.209	8.13e-05	0.00482
GO:0072593 reactive oxygen species metabolic process	BP	3	262(184)	39	0.212	0.000122	0.00602
GO:0006725 cellular aromatic compound metabolic process	BP	3	6015(3942)	518	0.131	0.000114	0.00602
GO:0002263 cell activation involved in immune response	BP	3	709(450)	78	0.173	0.000153	0.00696
GO:0034641 cellular nitrogen compound metabolic process	BP	3	6494(4296)	558	0.13	0.000185	0.00762
GO:1901360 organic cyclic compound metabolic process	BP	3	6220(4087)	533	0.13	0.000193	0.00762
GO:1901575 organic substance catabolic process	BP	3	2120(1585)	227	0.143	0.000207	0.00767
GO:0044281 small molecule metabolic process	BP	2	2011(1489)	212	0.142	0.000484	0.00818
GO:0043299 leukocyte degranulation	BP	3	539(354)	63	0.178	0.000311	0.0108
GO:0002275 myeloid cell activation involved in immune response	BP	4	549(359)	67	0.187	4.65e-05	0.0109
GO:0051186 cofactor metabolic process	BP	3	562(412)	71	0.172	0.000355	0.0114
GO:0019538 protein metabolic process	BP	3	5886(4002)	520	0.13	0.000367	0.0114
GO:0044249 cellular biosynthetic process	BP	3	6026(4005)	520	0.13	0.000397	0.0114
GO:1901576 organic substance biosynthetic process	BP	3	6112(4073)	528	0.13	0.000404	0.0114
GO:0006139 nucleobase-containing compound metabolic process	BP	3	5810(3798)	495	0.13	0.000428	0.0115
GO:0002252 immune effector process	BP	2	1287(720)	111	0.154	0.000842	0.013
GO:0046483 heterocycle metabolic process	BP	3	5967(3906)	507	0.13	0.000517	0.0133
GO:0036230 granulocyte activation	BP	4	509(337)	63	0.187	7.38e-05	0.0144
GO:0002444 myeloid leukocyte mediated immunity	BP	4	558(366)	67	0.183	8.57e-05	0.0144
GO:1903409 reactive oxygen species biosynthetic process	BP	3	103(75)	19	0.253	0.000708	0.0175
GO:0006082 organic acid metabolic process	BP	3	1097(817)	124	0.152	0.000785	0.0186
GO:0043038 amino acid activation	BP	4	50(42)	14	0.333	0.000168	0.0201
GO:0050821 protein stabilization	BP	4	173(125)	29	0.232	0.000175	0.0201
GO:0043312 neutrophil degranulation	BP	4	490(328)	60	0.183	0.000202	0.0201
GO:0002366 leukocyte activation involved in immune response	BP	4	705(447)	77	0.172	0.000205	0.0201
GO:1901565 organonitrogen compound catabolic process	BP	4	1284(975)	149	0.153	0.000167	0.0201
GO:0010941 regulation of cell death	BP	4	1651(1143)	170	0.149	0.000234	0.0202
GO:0044267 cellular protein metabolic process	BP	4	5155(3626)	477	0.132	0.000241	0.0202
GO:0006950 response to stress	BP	2	3973(2517)	335	0.133	0.00147	0.021
GO:0008219 cell death	BP	2	2202(1468)	205	0.14	0.00165	0.0219
GO:0036498 IRE1-mediated unfolded protein response	BP	4	67(49)	15	0.306	0.000289	0.0226
GO:0032606 type I interferon production	BP	3	115(83)	20	0.241	0.00103	0.0234
GO:0007030 Golgi organization	BP	4	149(112)	26	0.232	0.000367	0.0269
GO:0006575 cellular modified amino acid metabolic process	BP	3	199(147)	30	0.204	0.00135	0.0295
GO:0012501 programmed cell death	BP	3	2070(1376)	194	0.141	0.00141	0.0298
GO:1901698 response to nitrogen compound	BP	3	1051(778)	117	0.15	0.00154	0.0314
GO:0009725 response to hormone	BP	3	986(718)	109	0.152	0.0016	0.0317
GO:0009894 regulation of catabolic process	BP	4	906(702)	110	0.157	0.000488	0.0337
GO:0070727 cellular macromolecule localization	BP	3	1862(1462)	204	0.14	0.00176	0.0337
GO:0010243 response to organonitrogen compound	BP	4	961(728)	113	0.155	0.000587	0.0383
GO:0001666 response to hypoxia	BP	3	308(219)	40	0.183	0.00225	0.0405
GO:0002443 leukocyte mediated immunity	BP	3	901(499)	79	0.158	0.00222	0.0405
GO:2001057 reactive nitrogen species metabolic process	BP	3	73(54)	14	0.259	0.00272	0.0462
GO:0045454 cell redox homeostasis	BP	3	67(54)	14	0.259	0.00272	0.0462
GO:0009612 response to mechanical stimulus	BP	3	207(155)	30	0.194	0.00315	0.0505
GO:0022613 ribonucleoprotein complex biogenesis	BP	3	452(358)	59	0.165	0.00314	0.0505
GO:0043434 response to peptide hormone	BP	4	425(318)	56	0.176	0.000851	0.0526
GO:0032350 regulation of hormone metabolic process	BP	4	38(29)	10	0.345	0.00106	0.0537
GO:1901652 response to peptide	BP	4	498(371)	63	0.17	0.0011	0.0537
GO:0002274 myeloid leukocyte activation	BP	4	647(420)	70	0.167	0.00101	0.0537
GO:0043436 oxoacid metabolic process	BP	4	1077(805)	122	0.152	0.000914	0.0537
GO:0006915 apoptotic process	BP	4	1933(1329)	189	0.142	0.00107	0.0537
GO:0036473 cell death in response to oxidative stress	BP	3	80(67)	16	0.239	0.00347	0.0542
GO:0030522 intracellular receptor signaling pathway	BP	3	292(218)	39	0.179	0.00369	0.0562
GO:0140112 extracellular vesicle biogenesis	BP	3	25(19)	7	0.368	0.00394	0.0585
GO:0060135 maternal process involved in female pregnancy	BP	3	62(45)	12	0.267	0.00418	0.0604
GO:0051641 cellular localization	BP	2	2871(2229)	294	0.132	0.00523	0.0649
GO:0006979 response to oxidative stress	BP	3	432(328)	54	0.165	0.00469	0.0662
GO:0098586 cellular response to virus	BP	4	51(30)	10	0.333	0.00143	0.067
GO:0046209 nitric oxide metabolic process	BP	4	70(51)	14	0.275	0.00151	0.0683
GO:0042737 drug catabolic process	BP	4	143(80)	19	0.238	0.00163	0.0689
GO:0034613 cellular protein localization	BP	4	1851(1452)	203	0.14	0.00164	0.0689
GO:0043039 tRNA aminoacylation	BP	5	49(41)	14	0.341	0.000125	0.0693
GO:0002446 neutrophil mediated immunity	BP	5	504(337)	61	0.181	0.000241	0.0693
GO:0043067 regulation of programmed cell death	BP	5	1527(1062)	160	0.151	0.000193	0.0693
GO:0007023 post-chaperonin tubulin folding pathway	BP	3	5(4)	3	0.75	0.00567	0.0719
GO:0060325 face morphogenesis	BP	3	32(25)	8	0.32	0.00562	0.0719
GO:0060324 face development	BP	3	50(41)	11	0.268	0.0057	0.0719
GO:0010256 endomembrane system organization	BP	3	426(338)	55	0.163	0.00556	0.0719
GO:0043170 macromolecule metabolic process	BP	3	9445(6149)	757	0.123	0.00532	0.0719
GO:1901566 organonitrogen compound biosynthetic process	BP	4	1821(1359)	191	0.141	0.00178	0.0721
GO:0051187 cofactor catabolic process	BP	4	68(36)	11	0.306	0.00186	0.0729
GO:1902579 multi-organism localization	BP	2	33(21)	7	0.333	0.00739	0.0764
GO:0051235 maintenance of location	BP	2	316(234)	40	0.171	0.00736	0.0764
GO:0065008 regulation of biological quality	BP	2	3912(2830)	365	0.129	0.0072	0.0764
GO:0070482 response to oxygen levels	BP	3	344(246)	42	0.171	0.00627	0.0774
GO:0006887 exocytosis	BP	3	909(642)	95	0.148	0.00657	0.0795
GO:0044766 multi-organism transport	BP	3	33(21)	7	0.333	0.00739	0.0843
GO:0001893 maternal placenta development	BP	3	33(26)	8	0.308	0.00731	0.0843
GO:0042133 neurotransmitter metabolic process	BP	3	141(110)	22	0.2	0.0071	0.0843
GO:0048545 response to steroid hormone	BP	4	396(289)	50	0.173	0.00231	0.0874
GO:1901605 alpha-amino acid metabolic process	BP	4	223(179)	34	0.19	0.00241	0.088
GO:1901701 cellular response to oxygen-containing compound	BP	4	1104(804)	119	0.148	0.00247	0.088
GO:0009081 branched-chain amino acid metabolic process	BP	4	19(18)	7	0.389	0.00276	0.0954
GO:0017144 drug metabolic process	BP	3	783(533)	80	0.15	0.00853	0.0954
GO:0036293 response to decreased oxygen levels	BP	4	320(229)	41	0.179	0.00292	0.0962
GO:0090304 nucleic acid metabolic process	BP	4	5174(3341)	431	0.129	0.00295	0.0962
GO:0036500 ATF6-mediated unfolded protein response	BP	4	10(10)	5	0.5	0.00316	0.097
GO:0019471 4-hydroxyproline metabolic process	BP	4	15(14)	6	0.429	0.00315	0.097
GO:0017001 antibiotic catabolic process	BP	4	60(28)	9	0.321	0.00325	0.097
GO:0042136 neurotransmitter biosynthetic process	BP	4	95(73)	17	0.233	0.00349	0.097
GO:0030518 intracellular steroid hormone receptor signaling pathway	BP	4	143(110)	23	0.209	0.00338	0.097
GO:0051336 regulation of hydrolase activity	BP	4	1273(874)	127	0.145	0.00347	0.097
GO:0044271 cellular nitrogen compound biosynthetic process	BP	4	4906(3157)	408	0.129	0.00355	0.097
GO:0045648 positive regulation of erythrocyte differentiation	BP	4	30(19)	7	0.368	0.00394	0.0984
GO:0006809 nitric oxide biosynthetic process	BP	4	66(50)	13	0.26	0.00371	0.0984
GO:0031100 animal organ regeneration	BP	4	77(62)	15	0.242	0.00402	0.0984
GO:0033993 response to lipid	BP	4	919(631)	95	0.151	0.00401	0.0984
GO:0006508 proteolysis	BP	4	1861(1232)	172	0.14	0.00402	0.0984
GO:0045185 maintenance of protein location	BP	3	105(80)	17	0.212	0.00921	0.0994
GO:0044403 symbiont process	BP	3	784(550)	82	0.149	0.00922	0.0994
GO:0046907 intracellular transport	BP	3	1834(1412)	191	0.135	0.00947	0.1
GO:0042743 hydrogen peroxide metabolic process	BP	4	56(29)	9	0.31	0.00424	0.102
GO:0043412 macromolecule modification	BP	4	4303(3069)	396	0.129	0.00468	0.11
GO:0032870 cellular response to hormone stimulus	BP	4	705(522)	80	0.153	0.00503	0.116
GO:0016192 vesicle-mediated transport	BP	4	2125(1478)	201	0.136	0.0062	0.138
GO:0036211 protein modification process	BP	4	4097(2915)	376	0.129	0.00622	0.138
GO:1904872 regulation of telomerase RNA localization to Cajal body	BP	4	18(16)	6	0.375	0.00685	0.14
GO:0006103 2-oxoglutarate metabolic process	BP	4	16(16)	6	0.375	0.00685	0.14
GO:1990182 exosomal secretion	BP	4	22(16)	6	0.375	0.00685	0.14
GO:0045428 regulation of nitric oxide biosynthetic process	BP	4	55(42)	11	0.262	0.00693	0.14
GO:0019438 aromatic compound biosynthetic process	BP	4	4296(2718)	352	0.13	0.0066	0.14
GO:0090162 establishment of epithelial cell polarity	BP	4	31(26)	8	0.308	0.00731	0.146
GO:0009057 macromolecule catabolic process	BP	4	1376(1037)	145	0.14	0.00768	0.15
GO:0016054 organic acid catabolic process	BP	4	266(221)	38	0.172	0.00803	0.155
GO:1902969 mitotic DNA replication	BP	4	11(8)	4	0.5	0.00855	0.156
GO:0051340 regulation of ligase activity	BP	4	9(8)	4	0.5	0.00855	0.156
GO:0061458 reproductive system development	BP	4	431(338)	54	0.16	0.00863	0.156
GO:0009059 macromolecule biosynthetic process	BP	4	5010(3239)	413	0.128	0.00853	0.156
GO:0090672 telomerase RNA localization	BP	4	19(17)	6	0.353	0.00957	0.159
GO:0090685 RNA localization to nucleus	BP	4	19(17)	6	0.353	0.00957	0.159
GO:0097734 extracellular exosome biogenesis	BP	4	23(17)	6	0.353	0.00957	0.159
GO:0016577 histone demethylation	BP	4	31(22)	7	0.318	0.00978	0.159
GO:0071417 cellular response to organonitrogen compound	BP	4	567(437)	67	0.153	0.00964	0.159
GO:0014070 response to organic cyclic compound	BP	4	920(674)	98	0.145	0.00952	0.159
GO:0034645 cellular macromolecule biosynthetic process	BP	4	4867(3143)	401	0.128	0.00937	0.159
GO:0042214 terpene metabolic process	BP	5	3(3)	3	1	0.00155	0.179
GO:1903201 regulation of oxidative stress-induced cell death	BP	5	61(49)	14	0.286	0.000985	0.179
GO:1902882 regulation of response to oxidative stress	BP	5	83(67)	17	0.254	0.0013	0.179
GO:0032479 regulation of type I interferon production	BP	5	114(82)	20	0.244	0.000873	0.179
GO:0031329 regulation of cellular catabolic process	BP	5	791(610)	95	0.156	0.00142	0.179
GO:0019752 carboxylic acid metabolic process	BP	5	987(732)	111	0.152	0.00152	0.179
GO:2000377 regulation of reactive oxygen species metabolic process	BP	5	173(132)	27	0.205	0.00221	0.231
GO:0042744 hydrogen peroxide catabolic process	BP	5	32(14)	6	0.429	0.00315	0.242
GO:0009083 branched-chain amino acid catabolic process	BP	5	19(18)	7	0.389	0.00276	0.242
GO:0071396 cellular response to lipid	BP	5	608(416)	67	0.161	0.00306	0.242
GO:0019219 regulation of nucleobase-containing compound metabolic process	BP	5	4070(2522)	333	0.132	0.00258	0.242
GO:1903426 regulation of reactive oxygen species biosynthetic process	BP	5	82(61)	15	0.246	0.0034	0.245
GO:2000015 regulation of determination of dorsal identity	BP	5	4(4)	3	0.75	0.00567	0.257
GO:1903543 positive regulation of exosomal secretion	BP	5	15(12)	5	0.417	0.00815	0.257
GO:0035162 embryonic hemopoiesis	BP	5	21(15)	6	0.4	0.00474	0.257
GO:0031958 corticosteroid receptor signaling pathway	BP	5	17(16)	6	0.375	0.00685	0.257
GO:0034311 diol metabolic process	BP	5	23(19)	7	0.368	0.00394	0.257
GO:0090670 RNA localization to Cajal body	BP	5	19(17)	6	0.353	0.00957	0.257
GO:0090671 telomerase RNA localization to Cajal body	BP	5	19(17)	6	0.353	0.00957	0.257
GO:0006308 DNA catabolic process	BP	5	41(32)	9	0.281	0.00864	0.257
GO:0006493 protein O-linked glycosylation	BP	5	111(79)	17	0.215	0.0081	0.257
GO:0071383 cellular response to steroid hormone stimulus	BP	5	264(201)	35	0.174	0.00878	0.257
GO:0046395 carboxylic acid catabolic process	BP	5	266(221)	38	0.172	0.00803	0.257
GO:0009896 positive regulation of catabolic process	BP	5	419(321)	53	0.165	0.00477	0.257
GO:0071407 cellular response to organic cyclic compound	BP	5	547(423)	66	0.156	0.00689	0.257
GO:0010942 positive regulation of cell death	BP	5	671(489)	75	0.153	0.00636	0.257
GO:0007346 regulation of mitotic cell cycle	BP	5	589(460)	70	0.152	0.0098	0.257
GO:0060548 negative regulation of cell death	BP	5	977(670)	99	0.148	0.00583	0.257
GO:0071345 cellular response to cytokine stimulus	BP	5	1046(641)	95	0.148	0.00629	0.257
GO:0033365 protein localization to organelle	BP	5	907(721)	106	0.147	0.00515	0.257
GO:0051252 regulation of RNA metabolic process	BP	5	3795(2317)	302	0.13	0.00891	0.257
GO:0006464 cellular protein modification process	BP	5	4097(2915)	376	0.129	0.00622	0.257
GO:0016070 RNA metabolic process	BP	5	4644(2946)	379	0.129	0.0071	0.257
GO:0005737 cytoplasm	CC	3	11575(8036)	1043	0.13	4.12e-13	7.91e-11
GO:0044444 cytoplasmic part	CC	3	9698(6890)	916	0.133	1.38e-12	1.32e-10
GO:0043231 intracellular membrane-bounded organelle	CC	3	10999(7370)	963	0.131	1.69e-11	1.08e-09
GO:0043227 membrane-bounded organelle	CC	2	12507(8303)	1062	0.128	3.14e-11	4.52e-09
GO:0044424 intracellular part	CC	2	14513(9589)	1189	0.124	3.83e-10	2.76e-08
GO:0005622 intracellular	CC	2	14539(9605)	1189	0.124	8.81e-10	4.23e-08
GO:0043230 extracellular organelle	CC	2	2166(1468)	240	0.163	3.28e-09	9.45e-08
GO:0012505 endomembrane system	CC	2	4478(3192)	462	0.145	2.68e-09	9.45e-08
GO:1903561 extracellular vesicle	CC	3	2164(1467)	240	0.164	3.08e-09	1.48e-07
GO:0070062 extracellular exosome	CC	4	2142(1449)	238	0.164	2.5e-09	5.76e-07
GO:0043229 intracellular organelle	CC	2	12754(8480)	1063	0.125	5.13e-08	1.23e-06
GO:0048770 pigment granule	CC	5	106(89)	30	0.337	2.95e-08	2.89e-06
GO:0005829 cytosol	CC	4	5109(3735)	517	0.138	1.46e-07	1.68e-05
GO:0044446 intracellular organelle part	CC	2	9279(6642)	851	0.128	9.64e-07	1.98e-05
GO:0031982 vesicle	CC	3	3851(2664)	376	0.141	3.12e-06	0.00012
GO:0005615 extracellular space	CC	2	3347(1986)	287	0.145	1.14e-05	0.000205
GO:0005783 endoplasmic reticulum	CC	4	1917(1385)	211	0.152	7.54e-06	0.000578
GO:0098805 whole membrane	CC	2	1660(1229)	186	0.151	4.24e-05	0.000678
GO:0005794 Golgi apparatus	CC	4	1576(1185)	182	0.154	2.18e-05	0.00126
GO:0031090 organelle membrane	CC	2	2987(2160)	300	0.139	0.000161	0.00232
GO:0042175 nuclear outer membrane-endoplasmic reticulum membrane network	CC	2	1097(813)	127	0.156	0.000205	0.00268
GO:0005789 endoplasmic reticulum membrane	CC	2	1074(795)	124	0.156	0.00026	0.00312
GO:0043233 organelle lumen	CC	2	5283(3925)	512	0.13	0.000284	0.00314
GO:0034663 endoplasmic reticulum chaperone complex	CC	2	11(10)	6	0.6	0.000332	0.00342
GO:0098588 bounding membrane of organelle	CC	3	2081(1547)	224	0.145	0.000117	0.00376
GO:1904813 ficolin-1-rich granule lumen	CC	4	125(98)	25	0.255	9.74e-05	0.00448
GO:0101031 chaperone complex	CC	2	22(18)	8	0.444	0.000477	0.00458
GO:0044432 endoplasmic reticulum part	CC	3	1362(1009)	153	0.152	0.000198	0.00475
GO:0097708 intracellular vesicle	CC	3	2306(1669)	238	0.143	0.000185	0.00475
GO:0070013 intracellular organelle lumen	CC	3	5283(3925)	512	0.13	0.000284	0.00606
GO:0031410 cytoplasmic vesicle	CC	4	2303(1667)	238	0.143	0.000172	0.00658
GO:0005793 endoplasmic reticulum-Golgi intermediate compartment	CC	4	126(99)	24	0.242	0.000308	0.00922
GO:0098827 endoplasmic reticulum subcompartment	CC	4	1079(799)	124	0.155	0.000321	0.00922
GO:0031984 organelle subcompartment	CC	3	1711(1294)	187	0.145	0.000515	0.00989
GO:0098852 lytic vacuole membrane	CC	4	349(271)	50	0.185	0.000542	0.0138
GO:0031227 intrinsic component of endoplasmic reticulum membrane	CC	3	157(118)	26	0.22	0.000855	0.0149
GO:0031519 PcG protein complex	CC	2	48(41)	12	0.293	0.00178	0.016
GO:0042579 microbody	CC	4	138(117)	26	0.222	0.000747	0.0172
GO:0030176 integral component of endoplasmic reticulum membrane	CC	4	149(113)	25	0.221	0.001	0.0209
GO:0005765 lysosomal membrane	CC	5	348(270)	50	0.185	0.000496	0.0243
GO:0005777 peroxisome	CC	5	138(117)	26	0.222	0.000747	0.0244
GO:0031903 microbody membrane	CC	3	60(52)	14	0.269	0.00185	0.0296
GO:0005811 lipid droplet	CC	4	78(57)	15	0.263	0.00166	0.0318
GO:0005778 peroxisomal membrane	CC	4	60(52)	14	0.269	0.00185	0.0328
GO:0099524 postsynaptic cytosol	CC	2	17(15)	6	0.4	0.00474	0.0402
GO:0044437 vacuolar part	CC	3	557(423)	68	0.161	0.003	0.0424
GO:0044433 cytoplasmic vesicle part	CC	3	1498(1090)	155	0.142	0.00309	0.0424
GO:0005774 vacuolar membrane	CC	3	401(309)	52	0.168	0.00347	0.0444
GO:0005832 chaperonin-containing T-complex	CC	3	11(7)	4	0.571	0.0047	0.0531
GO:0071541 eukaryotic translation initiation factor 3 complex, eIF3m	CC	3	7(7)	4	0.571	0.0047	0.0531
GO:1990904 ribonucleoprotein complex	CC	2	855(644)	95	0.148	0.00716	0.0573
GO:0010494 cytoplasmic stress granule	CC	5	61(38)	11	0.289	0.003	0.0589
GO:0099503 secretory vesicle	CC	5	991(670)	101	0.151	0.00294	0.0589
GO:0030660 Golgi-associated vesicle membrane	CC	3	114(77)	17	0.221	0.00621	0.0602
GO:0000151 ubiquitin ligase complex	CC	3	281(224)	39	0.174	0.00592	0.0602
GO:0031983 vesicle lumen	CC	3	340(239)	41	0.172	0.00631	0.0602
GO:1990234 transferase complex	CC	3	783(619)	92	0.149	0.00658	0.0602
GO:0017101 aminoacyl-tRNA synthetase multienzyme complex	CC	2	12(12)	5	0.417	0.00815	0.0618
GO:0017119 Golgi transport complex	CC	3	12(12)	5	0.417	0.00815	0.0711
GO:0044428 nuclear part	CC	3	4521(3336)	424	0.127	0.00939	0.0784
GO:0005790 smooth endoplasmic reticulum	CC	5	34(30)	9	0.3	0.00545	0.089
GO:0033116 endoplasmic reticulum-Golgi intermediate compartment membrane	CC	4	71(53)	13	0.245	0.00634	0.0975
GO:0005788 endoplasmic reticulum lumen	CC	4	309(232)	40	0.172	0.00636	0.0975
GO:0005915 zonula adherens	CC	4	8(8)	4	0.5	0.00855	0.0986
GO:0044294 dendritic growth cone	CC	4	9(8)	4	0.5	0.00855	0.0986
GO:0005901 caveola	CC	4	79(61)	14	0.23	0.00875	0.0986
GO:0060205 cytoplasmic vesicle lumen	CC	4	339(238)	40	0.168	0.00975	0.0986
GO:0005773 vacuole	CC	4	768(571)	85	0.149	0.00845	0.0986
GO:0098791 Golgi subcompartment	CC	4	859(667)	97	0.145	0.00981	0.0986
GO:0005634 nucleus	CC	4	7415(4830)	601	0.124	0.00835	0.0986
GO:0071682 endocytic vesicle lumen	CC	5	19(12)	5	0.417	0.00815	0.114
GO:0003723 RNA binding	MF	4	1673(1231)	199	0.162	2.28e-07	6.39e-05
GO:0016491 oxidoreductase activity	MF	2	750(514)	94	0.183	3.49e-06	0.000216
GO:0005515 protein binding	MF	2	11866(8070)	999	0.124	2.72e-05	0.000845
GO:1901363 heterocyclic compound binding	MF	2	6031(3930)	514	0.131	0.000207	0.00383
GO:0097159 organic cyclic compound binding	MF	2	6118(3987)	520	0.13	0.000247	0.00383
GO:0036094 small molecule binding	MF	2	2552(1853)	257	0.139	0.000589	0.00731
GO:0051087 chaperone binding	MF	3	101(77)	22	0.286	4e-05	0.0092
GO:0051082 unfolded protein binding	MF	3	131(86)	23	0.267	8.4e-05	0.00965
GO:0004601 peroxidase activity	MF	2	52(28)	9	0.321	0.00325	0.0302
GO:0016874 ligase activity	MF	2	155(117)	24	0.205	0.00363	0.0302
GO:0003712 transcription coregulator activity	MF	2	569(437)	69	0.158	0.00438	0.0302
GO:0140096 catalytic activity, acting on a protein	MF	2	2407(1691)	229	0.135	0.00424	0.0302
GO:0003756 protein disulfide isomerase activity	MF	3	18(15)	7	0.467	0.000765	0.0303
GO:0051213 dioxygenase activity	MF	3	90(73)	19	0.26	0.000493	0.0303
GO:0042393 histone binding	MF	3	198(153)	32	0.209	0.00061	0.0303
GO:0008134 transcription factor binding	MF	3	653(518)	84	0.162	0.000791	0.0303
GO:0016875 ligase activity, forming carbon-oxygen bonds	MF	3	42(35)	11	0.314	0.00144	0.0318
GO:0031072 heat shock protein binding	MF	3	119(92)	21	0.228	0.00163	0.0318
GO:0042802 identical protein binding	MF	3	1733(1254)	179	0.143	0.00124	0.0318
GO:0000166 nucleotide binding	MF	3	2153(1595)	221	0.139	0.00161	0.0318
GO:1901265 nucleoside phosphate binding	MF	3	2154(1596)	221	0.138	0.00166	0.0318
GO:0019899 enzyme binding	MF	3	2277(1724)	237	0.137	0.00164	0.0318
GO:0008144 drug binding	MF	2	1749(1272)	176	0.138	0.00525	0.0325
GO:0016684 oxidoreductase activity, acting on peroxide as acceptor	MF	3	56(31)	10	0.323	0.00189	0.0335
GO:0051018 protein kinase A binding	MF	3	49(37)	11	0.297	0.00238	0.0342
GO:0016705 oxidoreductase activity, acting on paired donors, with incorporation or reduction of molecular oxygen	MF	3	163(100)	22	0.22	0.00211	0.0342
GO:0003713 transcription coactivator activity	MF	3	321(254)	45	0.177	0.00233	0.0342
GO:0035257 nuclear hormone receptor binding	MF	4	153(125)	28	0.224	0.000416	0.0388
GO:0045296 cadherin binding	MF	4	329(266)	50	0.188	0.000346	0.0388
GO:0097367 carbohydrate derivative binding	MF	2	2236(1612)	217	0.135	0.00709	0.04
GO:0030911 TPR domain binding	MF	4	8(8)	5	0.625	0.000859	0.0401
GO:0016864 intramolecular oxidoreductase activity, transposing S-S bonds	MF	4	18(15)	7	0.467	0.000765	0.0401
GO:0051427 hormone receptor binding	MF	4	186(142)	30	0.211	0.000749	0.0401
GO:0023023 MHC protein complex binding	MF	3	20(10)	5	0.5	0.00316	0.0428
GO:0005524 ATP binding	MF	3	1490(1103)	156	0.141	0.00372	0.0475
GO:0016769 transferase activity, transferring nitrogenous groups	MF	3	23(19)	7	0.368	0.00394	0.0477
GO:0004812 aminoacyl-tRNA ligase activity	MF	4	42(35)	11	0.314	0.00144	0.0577
GO:0032452 histone demethylase activity	MF	3	29(20)	7	0.35	0.00547	0.0599
GO:0050662 coenzyme binding	MF	3	294(251)	43	0.171	0.00538	0.0599
GO:0005086 ARF guanyl-nucleotide exchange factor activity	MF	3	19(16)	6	0.375	0.00685	0.0628
GO:1901505 carbohydrate derivative transmembrane transporter activity	MF	3	45(31)	9	0.29	0.0069	0.0628
GO:0101005 ubiquitinyl hydrolase activity	MF	3	130(78)	17	0.218	0.0071	0.0628
GO:0032553 ribonucleotide binding	MF	3	1915(1399)	191	0.137	0.00648	0.0628
GO:0003676 nucleic acid binding	MF	3	4120(2562)	333	0.13	0.00685	0.0628
GO:0008483 transaminase activity	MF	4	21(17)	7	0.412	0.00187	0.0656
GO:0035639 purine ribonucleoside triphosphate binding	MF	4	1835(1336)	187	0.14	0.00241	0.0749
GO:0140030 modification-dependent protein binding	MF	3	146(113)	22	0.195	0.00977	0.0833
GO:0017076 purine nucleotide binding	MF	4	1915(1396)	193	0.138	0.0036	0.101
GO:0050431 transforming growth factor beta binding	MF	4	22(15)	6	0.4	0.00474	0.121
GO:0032555 purine ribonucleotide binding	MF	4	1900(1386)	190	0.137	0.00558	0.13
GO:0019798 procollagen-proline dioxygenase activity	MF	4	8(8)	4	0.5	0.00855	0.134
GO:0097718 disordered domain specific binding	MF	4	34(21)	7	0.333	0.00739	0.134
GO:0016702 oxidoreductase activity, acting on single donors with incorporation of molecular oxygen, incorporation of two atoms of oxygen	MF	4	27(22)	7	0.318	0.00978	0.134
GO:0036459 thiol-dependent ubiquitinyl hydrolase activity	MF	4	130(78)	17	0.218	0.0071	0.134
GO:0034648 histone demethylase activity (H3-dimethyl-K4 specific)	MF	5	4(4)	3	0.75	0.00567	0.173
GO:0035258 steroid hormone receptor binding	MF	5	91(71)	17	0.239	0.00256	0.173
GO:0008234 cysteine-type peptidase activity	MF	5	207(131)	27	0.206	0.00197	0.173
GO:0030554 adenyl nucleotide binding	MF	5	1560(1155)	162	0.14	0.00436	0.173

## Sheet: OverRepresentationAnalysis_resu
p-value	q-value	term_goid	term_category	term_level	term_name	members_input_overlap	members_input_overlap_geneids	size	effective_size
4.1205e-13	7.91136e-11	GO:0005737	c	3	cytoplasm	16; 19; 29; 35; 36; 104; 109; 133; 142; 153; 158; 163; 215; 216; 224; 286; 287; 320; 331; 369; 377; 388; 421; 435; 440; 444; 66008; 529; 535; 51301; 549; 550; 572; 578; 587; 594; 604; 622; 624; 654; 667; 699; 706; 123; 760; 794; 800; 811; 817; 818; 822; 833; 835; 836; 842; 847; 857; 858; 871; 875; 917; 949; 960; 967; 987; 993; 998; 999; 1022; 1080; 1102; 1119; 1120; 1147; 1185; 1200; 1203; 1270; …	RNF14; GOLPH3; MOV10; RYK; HSPA5; HSPA4; NELFB; PCSK1; RUBCN; TRAM1L1; SBF1; ARFRP1; P4HA1; ANP32B; SRSF10; SYNPR; MRPL1; LEMD2; DMAP1; SMG5; ZFYVE19; PIK3CA; SPR; COMMD6; ALMS1; FAM114A1; MRPL55; CRBN; B3GNT5; MANF; ABCD1; UBXN8; LMBRD1; NADK2; ABCD4; IRAK4; DIMT1; MAN2C1; RIOK3; CAMK2D; CAMSAP3; CAMK2G; BCAT2; POLR3GL; SPPL3; CHAC1; OCA2; GALNT12; GATA2; SLC30A10; P4HA2; UBE4A; GPR161; AKAP1; K…	11575	8036
1.37827e-12	1.32313e-10	GO:0044444	c	3	cytoplasmic part	16; 19; 29; 35; 36; 104; 109; 142; 153; 158; 163; 215; 216; 224; 286; 287; 320; 331; 369; 377; 388; 435; 440; 444; 66008; 529; 535; 51301; 549; 550; 572; 578; 587; 594; 604; 622; 624; 667; 699; 706; 123; 760; 794; 800; 811; 817; 818; 822; 833; 835; 836; 842; 847; 857; 858; 871; 875; 917; 949; 960; 967; 987; 993; 998; 999; 1022; 1080; 1102; 1119; 1120; 1147; 1185; 1200; 1203; 1277; 1293; 1305; 131…	RNF14; GOLPH3; MOV10; HSPA5; HSPA4; PCSK1; RUBCN; TRAM1L1; SBF1; ARFRP1; P4HA1; SRSF10; SYNPR; LEMD2; DMAP1; SMG5; COMMD9; PIK3CA; SPR; SMG9; ALMS1; FAM114A1; MRPL55; B3GNT5; MANF; ABCD1; UBXN8; LMBRD1; NADK2; ABCD4; IRAK4; DIMT1; MAN2C1; RIOK3; CAMK2D; CAMK2G; BCAT2; POLR3GL; SPPL3; CHAC1; OCA2; GALNT12; SLC30A10; P4HA2; GPR161; AKAP1; PARP14; AKAP9; MITD1; BAK1; SNRNP25; SLC17A5; RARS2; HSD17B1…	9698	6890
1.6929e-11	1.08345e-09	GO:0043231	c	3	intracellular membrane-bounded organelle	19; 35; 36; 104; 109; 142; 163; 215; 224; 286; 287; 320; 331; 369; 377; 388; 421; 444; 467; 66008; 473; 529; 535; 51301; 549; 550; 572; 578; 587; 594; 604; 622; 667; 668; 699; 706; 123; 794; 800; 811; 817; 818; 822; 835; 836; 842; 847; 857; 858; 871; 875; 892; 949; 960; 967; 987; 993; 998; 999; 1022; 1052; 1080; 1147; 1185; 1200; 1203; 1277; 1293; 1305; 1314; 1329; 1355; 11153; 1407; 1432; 1457; …	RNF14; GOLPH3; MOV10; RYK; HSPA5; HSPA4; NELFB; A4GALT; RUBCN; TRAM1L1; SBF1; ARFRP1; P4HA1; ANP32B; SRSF10; FKBP3; LEMD2; DMAP1; SMG5; COMMD9; RPF1; SPR; COMMD6; ZNF706; FAM114A1; MRPL55; CRBN; MANF; ABCD1; UBXN8; LMBRD1; NADK2; METTL16; ABCD4; IRAK4; ZMYM3; DIMT1; MAN2C1; CAMK2D; CAMK2G; BCAT2; POLR3GL; SPPL3; CHAC1; OCA2; GALNT12; ATF7IP; GATA2; SDF2L1; P4HA2; UBE4A; AKAP1; KIAA1324; AKAP9; MI…	10999	7370
3.14094e-11	4.52295e-09	GO:0043227	c	2	membrane-bounded organelle	16; 19; 35; 36; 104; 109; 142; 153; 163; 215; 216; 224; 286; 287; 320; 331; 369; 377; 388; 421; 435; 444; 467; 66008; 473; 529; 535; 51301; 549; 550; 572; 578; 587; 594; 604; 622; 624; 654; 667; 668; 699; 706; 123; 760; 794; 800; 811; 817; 818; 822; 835; 836; 842; 847; 857; 858; 871; 875; 892; 917; 949; 960; 967; 987; 993; 998; 999; 1022; 1052; 1080; 1102; 1147; 1185; 1200; 1203; 1277; 1293; 1305…	RNF14; GOLPH3; MOV10; RYK; HSPA5; HSPA4; NELFB; PCSK1; RUBCN; TRAM1L1; SBF1; ARFRP1; P4HA1; ANP32B; SRSF10; FKBP3; TM7SF3; MRPL1; LEMD2; DMAP1; SMG5; COMMD9; RPF1; SPR; COMMD6; ZNF706; FAM114A1; MRPL55; CRBN; B3GNT5; MANF; ABCD1; UBXN8; LMBRD1; NADK2; METTL16; ABCD4; IRAK4; ZMYM3; DIMT1; MAN2C1; CAMK2D; CAMK2G; CRTAC1; BCAT2; POLR3GL; SPPL3; CHAC1; OCA2; GALNT12; ATF7IP; GATA2; SDF2L1; P4HA2; UBE…	12507	8303
8.71453e-11	5.16771e-08	GO:0035966	b	3	response to topologically incorrect protein	440; 467; 578; 811; 871; 1200; 11153; 1639; 1649; 2033; 2673; 3300; 3308; 3309; 3320; 3326; 3337; 4189; 4287; 4780; 6745; 7184; 7873; 8720; 9531; 9570; 10130; 10273; 10525; 10808; 10987; 26608; 79094; 51768; 55139; 51009; 56005; 54788; 55033; 55298; 58477; 23071; 23753; 91445; 201595; 30001; 64224	BAG3; FKBP14; TM7SF3; HSPA5; HSPA4; HSP90B1; COPS5; DCTN1; HERPUD2; DNAJB9; SRPRB; HSPH1; HYOU1; STUB1; NFE2L2; DNAJB1; HSP90AB1; DNAJB12; DERL2; FICD; PDIA6; SDF2L1; DDIT3; MANF; TPP1; ERP44; ERO1A; TBL2; HSP90AA1; STT3B; EP300; ANKZF1; MBTPS1; RNF185; CALR; ASNS; BAK1; SSR1; MYDGF; RNF121; DNAJB2; GOSR2; GFPT1; SERPINH1; CHAC1; ATXN3; ATF3	199	151
3.82963e-10	2.75734e-08	GO:0044424	c	2	intracellular part	16; 19; 29; 35; 36; 104; 109; 133; 142; 153; 158; 163; 215; 216; 224; 286; 287; 320; 331; 369; 377; 388; 421; 435; 440; 444; 467; 66008; 473; 529; 535; 51301; 549; 550; 572; 578; 587; 594; 604; 622; 624; 654; 667; 668; 699; 706; 123; 760; 794; 800; 811; 817; 818; 822; 833; 835; 836; 842; 847; 857; 858; 871; 875; 892; 917; 949; 960; 967; 987; 993; 998; 999; 1022; 1052; 1080; 1102; 1119; 1120; 1147…	RNF14; GOLPH3; MOV10; RYK; HSPA5; HSPA4; NELFB; PCSK1; RUBCN; TRAM1L1; SBF1; ARFRP1; P4HA1; ANP32B; SRSF10; FKBP3; SYNPR; FTSJ1; MRPL1; LEMD2; DMAP1; SMG5; ZFYVE19; PIK3CA; SPR; COMMD6; ALMS1; FAM114A1; MRPL55; CRBN; B3GNT5; MANF; ABCD1; UBXN8; LMBRD1; NADK2; METTL16; ABCD4; IRAK4; ZMYM3; DIMT1; MAN2C1; RIOK3; CAMK2D; CAMSAP3; CAMK2G; BCAT2; POLR3GL; SPPL3; CHAC1; OCA2; GALNT12; ATF7IP; GATA2; SL…	14513	9589
4.08371e-10	4.79427e-07	GO:0006986	b	4	response to unfolded protein	440; 467; 578; 811; 871; 1200; 11153; 1639; 1649; 2033; 10987; 2673; 3300; 3308; 3309; 3320; 3326; 3337; 4189; 4780; 6745; 7184; 7873; 8720; 9531; 9570; 10130; 10273; 10525; 10808; 26608; 79094; 51768; 51009; 56005; 55033; 55298; 58477; 23071; 201595; 30001; 64224	BAG3; FKBP14; TM7SF3; HSPA5; HSPA4; HSP90B1; COPS5; DCTN1; HERPUD2; DNAJB9; SRPRB; HSPH1; HYOU1; STUB1; NFE2L2; DNAJB1; HSP90AB1; DERL2; FICD; PDIA6; DDIT3; MANF; TPP1; ERP44; ERO1A; TBL2; GFPT1; STT3B; EP300; MBTPS1; CALR; ASNS; BAK1; SSR1; MYDGF; RNF121; DNAJB2; GOSR2; HSP90AA1; SERPINH1; CHAC1; ATF3	176	132
8.80647e-10	4.22711e-08	GO:0005622	c	2	intracellular	16; 19; 29; 35; 36; 104; 109; 133; 142; 153; 158; 163; 215; 216; 224; 286; 287; 320; 331; 369; 377; 388; 421; 435; 440; 444; 467; 66008; 473; 529; 535; 51301; 549; 550; 572; 578; 587; 594; 604; 622; 624; 654; 667; 668; 699; 706; 123; 760; 794; 800; 811; 817; 818; 822; 833; 835; 836; 842; 847; 857; 858; 871; 875; 892; 917; 949; 960; 967; 987; 993; 998; 999; 1022; 1052; 1080; 1102; 1119; 1120; 1147…	RNF14; GOLPH3; MOV10; RYK; HSPA5; HSPA4; NELFB; PCSK1; RUBCN; TRAM1L1; SBF1; ARFRP1; P4HA1; ANP32B; SRSF10; FKBP3; SYNPR; FTSJ1; MRPL1; LEMD2; DMAP1; SMG5; ZFYVE19; PIK3CA; SPR; COMMD6; ALMS1; FAM114A1; MRPL55; CRBN; B3GNT5; MANF; ABCD1; UBXN8; LMBRD1; NADK2; METTL16; ABCD4; IRAK4; ZMYM3; DIMT1; MAN2C1; RIOK3; CAMK2D; CAMSAP3; CAMK2G; BCAT2; POLR3GL; SPPL3; CHAC1; OCA2; GALNT12; ATF7IP; GATA2; SL…	14539	9605
1.90307e-09	1.1171e-06	GO:0034976	b	4	response to endoplasmic reticulum stress	440; 467; 550; 578; 811; 857; 1080; 1200; 11153; 1639; 1649; 2033; 10987; 2673; 2923; 3300; 3309; 4189; 4287; 4780; 5034; 6400; 6745; 7184; 7873; 7993; 8720; 9354; 23435; 9570; 10130; 10273; 10525; 10613; 26608; 79094; 79876; 80020; 55139; 51009; 51136; 51608; 51506; 56005; 9097; 54788; 55033; 55298; 58477; 23071; 23753; 91445; 26003; 201595; 29979; 30001	FKBP14; HSPA5; GORASP2; UFC1; HSP90B1; COPS5; DDIT3; DCTN1; CAV1; DNAJB9; SRPRB; HYOU1; STUB1; NFE2L2; ERO1A; UBQLN1; FOXRED2; DERL2; UBXN8; FICD; PDIA6; SDF2L1; TARDBP; SEL1L; AUP1; MANF; TPP1; P4HB; PDIA3; ERP44; UBA5; TBL2; USP14; STT3B; EP300; GET4; CFTR; UBE4A; ANKZF1; ERLIN1; MBTPS1; RNF185; DNAJB12; CALR; ASNS; RNFT1; BAK1; SSR1; MYDGF; RNF121; DNAJB2; GOSR2; GFPT1; CHAC1; ATXN3; ATF3	276	213
2.5036e-09	5.75829e-07	GO:0070062	c	4	extracellular exosome	16; 216; 377; 388; 435; 529; 535; 550; 706; 760; 811; 822; 847; 949; 960; 967; 998; 999; 1200; 1203; 1293; 1314; 1460; 1465; 1499; 1500; 1509; 1622; 1778; 1889; 1893; 1977; 2037; 2050; 2271; 2444; 2519; 2528; 2617; 2673; 2720; 2734; 2770; 2784; 2806; 2878; 2896; 2923; 2946; 2950; 3074; 3081; 3123; 3183; 3249; 3308; 3309; 3320; 3326; 3337; 57826; 3417; 3512; 3615; 3643; 3842; 3852; 3998; 4141; 418…	TM7SF3; FXYD3; HSPA5; HSPA4; STAMBP; GNPDA1; UFC1; GLG1; CHMP2A; ANP32B; S100A11; PTGR1; GPD1L; EIF3H; EIF3I; PPP1R7; LSR; BEND7; HYOU1; RAN; SPR; GALNT4; TIAM2; MPP5; HSP90AB1; CLN5; CDH1; ATP6V0D2; PTBP1; PAFAH1B2; PYGL; SYPL1; AUP1; SOD3; ENTPD1; SLC25A3; IDH1; HLA-DRB1; CTSD; ENPP3; FCGBP; PROM2; PAFAH1B1; PDE8A; SHMT1; NUCB2; DBI; TREH; VAT1; PTPN13; PHB; SCARB1; MITD1; SLC2A1; CRTAC1; ADGRG…	2142	1449
2.67978e-09	9.44845e-08	GO:0012505	c	2	endomembrane system	19; 109; 142; 153; 163; 215; 224; 286; 287; 320; 377; 388; 444; 66008; 529; 535; 51301; 550; 578; 604; 624; 667; 706; 123; 811; 817; 818; 847; 857; 858; 871; 960; 967; 987; 998; 999; 1080; 1102; 1185; 1203; 1277; 1293; 1305; 1314; 11153; 1432; 1460; 1495; 1509; 1582; 1622; 1639; 1649; 1733; 1778; 1889; 1893; 1936; 1956; 54947; 2052; 489; 2200; 125981; 2315; 2327; 2328; 2353; 2444; 2475; 2519; 252…	HSPA5; PCSK1; RUBCN; TRAM1L1; SBF1; ARFRP1; P4HA1; SYNPR; LEMD2; COMMD9; COMMD3; FAM114A1; MANF; ABCD1; ABCD4; IRAK4; WDR3; CAMK2D; CAMK2G; SPPL3; OCA2; GALNT12; SDF2L1; P4HA2; AKAP9; MITD1; BAK1; SLC17A5; MMP16; ATP2A3; ALDH3A2; TMEM98; HSP90B1; PUM2; STIP1; ERO1A; XPO1; WDR44; CSDE1; CCT2; SLC30A1; DGAT2; AHSA1; JAK2; DIO1; DST; INSIG2; GRN; CHST2; SLC39A4; GARS; CHST7; ZDHHC3; ERLIN1; ZDHHC6; …	4478	3192
3.07556e-09	1.47627e-07	GO:1903561	c	3	extracellular vesicle	16; 216; 377; 388; 435; 529; 535; 550; 706; 760; 811; 822; 847; 949; 960; 967; 998; 999; 1200; 1203; 1293; 1314; 1460; 1465; 1499; 1500; 1509; 1622; 1778; 1889; 1893; 1977; 2037; 2050; 2271; 2444; 2519; 2528; 2617; 2673; 2720; 2734; 2770; 2784; 2806; 2878; 2896; 2923; 2946; 2950; 3074; 3081; 3123; 3183; 3249; 3308; 3309; 3320; 3326; 3337; 57826; 3417; 3512; 3615; 3643; 3842; 3852; 3955; 3998; 414…	TM7SF3; FXYD3; HSPA5; HSPA4; STAMBP; GNPDA1; UFC1; GLG1; CHMP2A; ANP32B; S100A11; PTGR1; GPD1L; EIF3H; EIF3I; PPP1R7; LSR; BEND7; HYOU1; RAN; PPFIA3; SPR; GALNT4; TIAM2; MPP5; HSP90AB1; CLN5; CDH1; ATP6V0D2; PTBP1; PAFAH1B2; PYGL; SYPL1; AUP1; SOD3; ENTPD1; SLC25A3; IDH1; HLA-DRB1; CTSD; ENPP3; FCGBP; PROM2; PAFAH1B1; PDE8A; SHMT1; NUCB2; DBI; TREH; VAT1; PTPN13; PHB; SCARB1; MITD1; SLC2A1; CRTAC…	2164	1467
3.28071e-09	9.44845e-08	GO:0043230	c	2	extracellular organelle	16; 216; 377; 388; 435; 529; 535; 550; 706; 760; 811; 822; 847; 949; 960; 967; 998; 999; 1200; 1203; 1293; 1314; 1460; 1465; 1499; 1500; 1509; 1622; 1778; 1889; 1893; 1977; 2037; 2050; 2271; 2444; 2519; 2528; 2617; 2673; 2720; 2734; 2770; 2784; 2806; 2878; 2896; 2923; 2946; 2950; 3074; 3081; 3123; 3183; 3249; 3308; 3309; 3320; 3326; 3337; 57826; 3417; 3512; 3615; 3643; 3842; 3852; 3955; 3998; 414…	TM7SF3; FXYD3; HSPA5; HSPA4; STAMBP; GNPDA1; UFC1; GLG1; CHMP2A; ANP32B; S100A11; PTGR1; GPD1L; EIF3H; EIF3I; PPP1R7; LSR; BEND7; HYOU1; RAN; PPFIA3; SPR; GALNT4; TIAM2; MPP5; HSP90AB1; CLN5; CDH1; ATP6V0D2; PTBP1; PAFAH1B2; PYGL; SYPL1; AUP1; SOD3; ENTPD1; SLC25A3; IDH1; HLA-DRB1; CTSD; ENPP3; FCGBP; PROM2; PAFAH1B1; PDE8A; SHMT1; NUCB2; DBI; TREH; VAT1; PTPN13; PHB; SCARB1; MITD1; SLC2A1; CRTAC…	2166	1468
2.94833e-08	2.88936e-06	GO:0048770	c	5	pigment granule	535; 822; 967; 1200; 54843; 1508; 1509; 2315; 2923; 3309; 3320; 3326; 4644; 4948; 5034; 5861; 5878; 5879; 5901; 6513; 6856; 7037; 7054; 7184; 7531; 7534; 7879; 10130; 23193; 89781	GANAB; HSPA5; SYTL2; HSP90B1; HPS4; SLC2A1; YWHAZ; RAN; HSP90AB1; TFRC; TH; PDIA6; P4HB; YWHAE; RAB7A; CD63; RAB5C; RAC1; RAB1A; TPP1; CTSB; CTSD; OCA2; CAPG; SYPL1; PDIA3; MLANA; ATP6V0A1; HSP90AA1; MYO5A	106	89
5.12507e-08	1.23002e-06	GO:0043229	c	2	intracellular organelle	19; 35; 36; 104; 109; 142; 153; 163; 215; 224; 286; 287; 320; 331; 369; 377; 388; 421; 444; 467; 66008; 473; 529; 535; 51301; 549; 550; 572; 578; 587; 594; 604; 622; 624; 667; 668; 699; 706; 123; 794; 800; 811; 817; 818; 822; 835; 836; 842; 847; 857; 858; 871; 875; 892; 917; 949; 960; 967; 987; 993; 998; 999; 1022; 1052; 1080; 1102; 1147; 1185; 1200; 1203; 1277; 1293; 1305; 1314; 1329; 1355; 1115…	RNF14; GOLPH3; MOV10; RYK; HSPA5; HSPA4; NELFB; PCSK1; RUBCN; TRAM1L1; SBF1; ARFRP1; P4HA1; ANP32B; SRSF10; FKBP3; SYNPR; LEMD2; DMAP1; SMG5; ZFYVE19; RPF1; SPR; COMMD6; ALMS1; FAM114A1; MRPL55; CRBN; MANF; ABCD1; UBXN8; LMBRD1; NADK2; METTL16; ABCD4; IRAK4; ZMYM3; DIMT1; MAN2C1; CAMK2D; CAMSAP3; CAMK2G; BCAT2; POLR3GL; SPPL3; CHAC1; OCA2; GALNT12; ATF7IP; GATA2; SLC30A10; P4HA2; UBE4A; GPR161; A…	12754	8480
1.35643e-07	5.30817e-05	GO:0035967	b	4	cellular response to topologically incorrect protein	440; 467; 578; 811; 1200; 11153; 1639; 1649; 2033; 10987; 2673; 3309; 4189; 4287; 4780; 6745; 7184; 8720; 9531; 9570; 10130; 10273; 10525; 26608; 51768; 55139; 51009; 56005; 54788; 55033; 55298; 58477; 23753; 91445; 30001	BAG3; FKBP14; TM7SF3; HSPA5; HSP90B1; COPS5; DCTN1; DNAJB9; SRPRB; HYOU1; STUB1; NFE2L2; DNAJB12; DERL2; FICD; PDIA6; SDF2L1; DDIT3; TPP1; ERO1A; TBL2; EP300; ANKZF1; MBTPS1; RNF185; CALR; ASNS; BAK1; SSR1; MYDGF; RNF121; GOSR2; GFPT1; ATXN3; ATF3	160	120
1.46247e-07	1.68184e-05	GO:0005829	c	4	cytosol	16; 29; 104; 158; 163; 215; 216; 286; 287; 320; 331; 369; 388; 435; 440; 529; 535; 572; 578; 667; 699; 123; 760; 794; 800; 811; 817; 818; 833; 835; 836; 842; 847; 875; 960; 993; 998; 1080; 1119; 1120; 1147; 1203; 1314; 1432; 1457; 1460; 1495; 1499; 1500; 1639; 1649; 1653; 1676; 51339; 132789; 1778; 1796; 1831; 1936; 1977; 2033; 2034; 2036; 2037; 2050; 2058; 10987; 2309; 2353; 2444; 2475; 2534; 25…	RNF14; GOLPH3; MOV10; HSPA5; HSPA4; RUBCN; SBF1; ARFRP1; SRSF10; DMAP1; SMG5; COMMD9; PIK3CA; SPR; SMG9; ALMS1; FAM114A1; MANF; ABCD1; IRAK4; DIMT1; MAN2C1; RIOK3; CAMK2D; CAMK2G; POLR3GL; P4HA2; AKAP1; PARP14; AKAP9; BAK1; SNRNP25; HSD17B13; HSD17B14; BBOX1; PNISR; UBE2D2; ATP6V1H; HSP90B1; PUM2; SETBP1; TSTD1; STIP1; ADARB1; CHKA; CHKB; XPO1; PANK3; RPL7A; WDR44; CSDE1; CCT2; CCT7; CCT5; AHSA1;…	5109	3735
2.28091e-07	6.38654e-05	GO:0003723	m	4	RNA binding	16; 104; 142; 549; 811; 833; 871; 1465; 1479; 1495; 1653; 165545; 1736; 1778; 1936; 1977; 2033; 2058; 2130; 2146; 10987; 2287; 2521; 2806; 2896; 2923; 2926; 3028; 3146; 3148; 3182; 3183; 3192; 3320; 3326; 3608; 3615; 3735; 3842; 3895; 4076; 4134; 4141; 4329; 4343; 4644; 4736; 4799; 5034; 5073; 5094; 56915; 5430; 5431; 5725; 5901; 5917; 6130; 6134; 6238; 55661; 6426; 6428; 6430; 6432; 6433; 6470; …	MOV10; NELFB; PARN; PRPF4B; PUF60; SRSF10; CAPRIN1; CWC22; EIF3H; EIF3I; EIF3M; IARS2; RAN; EIF3A; TFB2M; ARHGEF1; HSP90AB1; RARS; MANF; ZFR; GOT2; PTBP1; METTL16; RBM4B; WDR3; TDRD3; TCERG1; P4HB; UTP14A; ZCRB1; RPL10; FIP1L1; TRMT1L; CNOT1; SHMT1; GPATCH1; KCTD12; RBM42; AKAP1; SNRPD1; RBM47; SNRNP70; EEF1D; MEPCE; CCDC86; DDX1; TIAL1; CSRP1; MYO5A; RARS2; HSD17B10; FUS; MRPL11; PNISR; CELF5; F…	1673	1231
9.27892e-07	0.000192218	GO:0030968	b	3	endoplasmic reticulum unfolded protein response	440; 467; 578; 811; 1200; 11153; 1639; 1649; 2033; 2673; 3309; 4189; 4780; 6745; 7184; 8720; 9570; 10130; 10273; 10525; 10987; 26608; 51009; 56005; 55033; 55298; 58477; 30001	FKBP14; HSPA5; HSP90B1; COPS5; DCTN1; DNAJB9; SRPRB; HYOU1; STUB1; NFE2L2; DERL2; FICD; PDIA6; DDIT3; TPP1; ERO1A; TBL2; EP300; MBTPS1; CALR; ASNS; BAK1; SSR1; MYDGF; RNF121; GOSR2; GFPT1; ATF3	120	92
9.64337e-07	1.98378e-05	GO:0044446	c	2	intracellular organelle part	19; 35; 36; 104; 142; 163; 215; 224; 331; 377; 388; 444; 467; 473; 529; 535; 51301; 549; 550; 572; 578; 587; 594; 604; 622; 667; 668; 699; 706; 800; 811; 817; 818; 822; 836; 847; 857; 858; 871; 892; 917; 949; 960; 967; 993; 998; 999; 1022; 1052; 1080; 1147; 1185; 1200; 1203; 1277; 1293; 1305; 1314; 1329; 1355; 11153; 1432; 1457; 1460; 1479; 1499; 1509; 1537; 1582; 1622; 1639; 1649; 1653; 1676; 17…	GOLPH3; HSPA5; CHCHD1; NELFB; PCSK1; RUBCN; TRAM1L1; SBF1; ARFRP1; P4HA1; ANP32B; SRSF10; SYNPR; LEMD2; SMG5; ZFYVE19; RPF1; SPR; ALMS1; FAM114A1; MRPL55; CRBN; MANF; ABCD1; UBXN8; LMBRD1; NADK2; ABCD4; IRAK4; ZMYM3; DIMT1; MAN2C1; CAMK2D; CAMK2G; BCAT2; POLR3GL; SPPL3; OCA2; GALNT12; GATA2; SDF2L1; P4HA2; SAPCD2; AKAP1; KIAA1324; AKAP9; MITD1; BAK1; SNRNP25; KDM1B; RARS2; TTC5; HSD17B10; FZR1; B…	9279	6642
9.72438e-07	0.000192218	GO:0010033	b	3	response to organic substance	19; 29; 90; 109; 112; 133; 142; 287; 331; 440; 467; 529; 535; 550; 572; 578; 587; 604; 654; 706; 123; 760; 811; 817; 818; 836; 842; 847; 857; 858; 871; 949; 960; 967; 998; 999; 1022; 1052; 1080; 1119; 1147; 1200; 1270; 1271; 1277; 11153; 1407; 1432; 1460; 1495; 1499; 1537; 1639; 1649; 1653; 1796; 1893; 1956; 1977; 2030; 2033; 2052; 2057; 2058; 2146; 2200; 2309; 2353; 2475; 2534; 2551; 2624; 2673;…	RNF14; RBCK1; FKBP14; TM7SF3; HSPA5; HSPA4; POR; PTGFR; OVCA2; GLG1; CTSB; LEPROT; PLIN2; LEMD2; CAV1; EEF2K; GRIN3A; ADM; KLF10; HYOU1; RAN; NFE2L2; WNT10B; COMMD7; HSP90AB1; PHIP; KLF3; KLF4; MAGI2; MANF; NDUFA13; CDH1; MAOA; PTBP1; ABCD4; IRAK4; DDIT3; RIOK3; HK2; IDH1; HLA-DRB1; BCAT2; TNIP2; ACER2; TBL2; RFC3; GNPAT; SETD2; GATA2; PDE8A; SHMT1; PAFAH1B1; BMP6; ADCY6; ADCY3; PTPN13; PHB; SCAR…	3173	2197
1.08524e-06	0.00124911	GO:0034620	b	5	cellular response to unfolded protein	440; 467; 578; 811; 1200; 11153; 1639; 1649; 2033; 10987; 2673; 3309; 4189; 4780; 6745; 7184; 8720; 9531; 9570; 10130; 10273; 10525; 56005; 26608; 51009; 51768; 55033; 55298; 58477; 30001	BAG3; FKBP14; TM7SF3; HSPA5; HSP90B1; COPS5; DCTN1; DNAJB9; SRPRB; HYOU1; STUB1; NFE2L2; DERL2; FICD; PDIA6; DDIT3; TPP1; ERO1A; TBL2; EP300; MBTPS1; CALR; ASNS; BAK1; SSR1; MYDGF; RNF121; GOSR2; GFPT1; ATF3	139	103
2.23019e-06	0.000330626	GO:0033554	b	3	cellular response to stress	133; 142; 215; 331; 388; 440; 467; 550; 572; 578; 604; 624; 706; 760; 811; 835; 836; 842; 847; 857; 875; 960; 1022; 1080; 1147; 1200; 1270; 11153; 1407; 1432; 1495; 1499; 1611; 1639; 1649; 1653; 1956; 2030; 2033; 2034; 2146; 2309; 2353; 2475; 2521; 2534; 2673; 2878; 2923; 2946; 2950; 2956; 3091; 3099; 3146; 3148; 3300; 3309; 3320; 3326; 3337; 3717; 3735; 3835; 3978; 4141; 4189; 4194; 4287; 200933…	FKBP14; TM7SF3; HSPA5; PLK2; UFC1; CAV1; EEF2K; ADM; HYOU1; STUB1; NFE2L2; CCDC88C; HSP90AB1; LIG1; MANF; ABCD1; UBXN8; IRAK4; DDIT3; SOD3; MARF1; STAU1; HK2; P4HB; CHCHD2; TNIP2; BAZ1B; TBL2; SETD2; MDM4; PDE8A; SERPINB6; PAFAH1B1; UBE4A; MBTPS1; RNF185; FZR1; KAT5; SLC2A1; KIF22; DDX1; PAK6; CHAC1; CFTR; CINP; CCNK; FUS; GORASP2; NFKBIA; INO80; HIF1A; COPS5; PDIA6; DEK; SLC29A1; XRCC3; BAK1; XR…	1936	1445
3.1165e-06	0.000119674	GO:0031982	c	3	vesicle	16; 19; 153; 163; 216; 287; 320; 377; 388; 435; 66008; 529; 535; 550; 624; 654; 667; 706; 760; 811; 817; 818; 822; 847; 857; 858; 917; 949; 960; 967; 998; 999; 1080; 1102; 1185; 1200; 1203; 1277; 1293; 1314; 1432; 1460; 1465; 1495; 1499; 1500; 1509; 1622; 1649; 1778; 1889; 1893; 1956; 1977; 2037; 2050; 2271; 2315; 2444; 2519; 2528; 2534; 2617; 2673; 2720; 2734; 2770; 2784; 2800; 2806; 2878; 2896;…	HSPA5; HSPA4; PCSK1; RUBCN; ANP32B; SYNPR; COMMD9; COMMD3; SPR; TKT; LMBRD1; IRAK4; CAMK2D; CAMK2G; CRTAC1; PTGR1; SPPL3; OCA2; EDIL3; MITD1; CSRP1; BBOX1; UBE2D2; ATP6V1H; HSP90B1; MFSD10; WDR44; CCT2; CCT7; CCT5; AHSA1; LSR; TBC1D25; DST; ABCA1; GRN; SLC39A4; GARS; ZDHHC8; PSAP; MLANA; CSNK2B; TCIRG1; GPX3; GOSR2; GFPT1; GANAB; GIGYF2; RAP1B; AFTPH; COMMD7; EIF4E; HGSNAT; FH; CCDC180; AP1AR; AR…	3851	2664
3.48621e-06	0.000216145	GO:0016491	m	2	oxidoreductase activity	35; 36; 216; 224; 444; 594; 622; 847; 875; 1329; 1355; 1537; 1582; 1733; 2327; 2328; 2746; 2878; 2923; 2946; 2950; 3028; 3081; 3295; 3417; 3420; 3615; 3712; 4128; 4329; 5033; 5034; 5264; 5447; 5927; 6240; 6649; 6697; 7054; 7108; 7498; 23171; 7837; 8424; 8608; 8974; 8985; 8991; 9249; 9563; 10130; 10493; 10549; 10765; 10935; 11068; 51079; 83875; 143686; 79133; 79701; 79831; 80020; 55066; 114757; 34…	TM7SF2; P4HA2; P4HA1; DMGDH; SELENBP1; SPR; DHRS3; MICAL3; P3H2; NDUFA13; FMO2; FMO3; SOD3; P4HB; PTGR1; NXN; HTATIP2; VAT1; KDM5A; KDM5B; ENOX1; HSD17B13; HSD17B10; ACADS; HSD17B14; BBOX1; ALDH3A2; H6PD; CYGB; XDH; PDPR; DIO1; GSTP1; ETHE1; IVD; CYP8B1; HMOX2; CBS; GPX3; PXDN; PHF8; GPD1L; COX15; SDR39U1; KDM1B; SESN3; NDUFAF5; DHDH; KDM8; OGFOD3; ASPH; DUOX1; BCO1; BCO2; BDH1; TXN2; ACADSB; FAD…	750	514
3.74829e-06	0.000430542	GO:1901564	b	3	organonitrogen compound metabolic process	16; 19; 36; 90; 104; 109; 112; 133; 142; 158; 163; 215; 224; 331; 369; 435; 440; 444; 467; 66008; 51301; 549; 550; 572; 578; 587; 594; 604; 624; 654; 668; 699; 706; 811; 817; 818; 833; 835; 836; 842; 847; 857; 858; 871; 875; 892; 949; 960; 993; 998; 999; 1022; 1080; 1119; 1120; 1147; 1200; 1203; 1270; 1293; 1329; 1355; 11153; 1407; 1432; 1457; 1460; 1499; 1509; 1537; 1611; 1622; 1649; 1653; 1733;…	RNF14; MOV10; RYK; HSPA5; CPO; PCSK1; SBF1; P4HA1; ANP32B; RARS2; FKBP3; PHF8; LEMD2; DMAP1; EEF2K; PIK3CA; SPR; ZNF706; MRPL55; CRBN; ABCD1; UBXN8; LMBRD1; NADK2; METTL16; ABCD4; IRAK4; CAMK2D; CAMK2G; BCAT2; SPPL3; GALNT12; GATA2; SDF2L1; P4HA2; UBE4A; PARP14; AKAP9; BAK1; SNRK; HSD17B10; FZR1; BBOX1; ALDH3A2; UBE2D2; HSP90B1; PUM2; MRPL14; SWAP70; ADARB1; CHKA; CHKB; XPO1; PANK3; RPL7A; DGAT2;…	6932	4756
4.35624e-06	0.000430542	GO:0006520	b	3	cellular amino acid metabolic process	16; 36; 435; 440; 549; 587; 594; 833; 875; 1743; 2058; 2617; 2673; 2730; 2746; 2806; 3028; 3081; 3712; 3735; 55278; 4141; 4329; 4507; 4677; 4942; 5033; 5034; 5805; 5917; 6470; 6542; 7054; 8833; 8974; 8985; 9255; 56267; 10549; 10588; 10667; 11254; 57038; 80150; 113451; 29968; 51582; 84706; 55556; 23657; 25828; 27068; 27232; 256987; 30001; 55699	KARS; HSD17B10; GNMT; FARS2; SERINC5; PRDX4; SLC7A2; AIMP1; P4HA2; OAT; RARS2; ERO1A; ENOSF1; QRSL1; IARS2; GCLM; PLOD3; NARS; RARS; TH; CARS; GOT2; ASRGL1; EPRS; KYAT3; PTS; ASL; AUH; P4HB; SLC7A11; BCAT2; MTHFS; TXN2; ALDH6A1; ACADSB; HGD; MTAP; GARS; SHMT1; GMPS; IVD; GPT2; DLST; AARS; AZIN1; ASNS; GLUD1; AZIN2; PSAT1; CBS; P4HA1; BCKDHB; MARS; GFPT1; SLC6A14; PPA2	326	264
6.72701e-06	0.00039397	GO:0071704	b	2	organic substance metabolic process	16; 19; 35; 36; 9209; 90; 104; 109; 112; 133; 142; 158; 163; 215; 216; 224; 287; 320; 331; 369; 377; 435; 440; 444; 467; 66008; 473; 51301; 549; 550; 572; 578; 587; 594; 604; 622; 624; 654; 668; 699; 706; 123; 811; 817; 818; 833; 835; 836; 842; 847; 857; 858; 871; 875; 892; 949; 960; 967; 993; 998; 999; 1022; 1052; 1080; 1119; 1120; 1147; 1200; 1203; 1270; 1277; 1293; 1329; 1355; 11153; 1407; 143…	RNF14; MOV10; RYK; HSPA5; CPO; NELFB; PCSK1; RUBCN; SBF1; P4HA1; ANP32B; SRSF10; FKBP3; FTSJ1; LEMD2; DMAP1; SMG5; PIK3CA; SPR; COMMD6; ZNF706; MRPL55; CRBN; B3GNT5; ABCD1; UBXN8; LMBRD1; NADK2; METTL16; ABCD4; IRAK4; ZMYM3; DIMT1; MAN2C1; CAMK2D; CAMK2G; BCAT2; POLR3GL; SPPL3; MEPCE; OCA2; GALNT12; GATA2; SDF2L1; GAREM1; P4HA2; UBE4A; NRIP3; PARP14; AKAP9; BAK1; USP34; SNRNP25; SNRK; RARS2; HSD1…	11025	7261
7.08028e-06	0.00207806	GO:0071310	b	4	cellular response to organic substance	19; 90; 109; 112; 142; 331; 440; 467; 529; 535; 572; 578; 587; 604; 654; 706; 760; 811; 817; 818; 836; 842; 847; 857; 858; 949; 960; 967; 998; 999; 1022; 1052; 1080; 1147; 1200; 1270; 1271; 1277; 11153; 1407; 1432; 1460; 1495; 1499; 1639; 1649; 1796; 1893; 1956; 1977; 2030; 2033; 2052; 2057; 2058; 2146; 2200; 10987; 2309; 2353; 2475; 2534; 2551; 2673; 2730; 2734; 2770; 2923; 2946; 2950; 3054; 309…	RNF14; RBCK1; FKBP14; TM7SF3; HSPA5; BAG3; POR; PTGFR; GLG1; LEPROT; CAV2; LEMD2; CAV1; EEF2K; TRAIP; HYOU1; RAN; NFE2L2; WNT10B; COMMD7; HSP90AB1; PHIP; KLF3; KLF4; MAGI2; NDUFA13; CDH1; ATP6V0D2; PTBP1; ABCD4; IRAK4; DDIT3; RIOK3; HK2; P4HB; HLA-DRB1; BCAT2; TNIP2; TBL2; PAFAH1B1; PDE8A; SHMT1; BMP6; ADCY6; ADCY3; PTPN13; PHB; SCARB1; CHRD; AKAP9; SH3BP4; BAK1; FOXA1; RNF185; TIAL1; OSR1; MYO5A…	2601	1794
7.53604e-06	0.000577763	GO:0005783	c	4	endoplasmic reticulum	19; 215; 224; 286; 444; 550; 578; 667; 706; 123; 811; 817; 818; 847; 857; 871; 987; 998; 1080; 1203; 1277; 1293; 1305; 1314; 11153; 1582; 1622; 1733; 1936; 1956; 54947; 2052; 489; 2200; 125981; 2315; 2327; 2328; 2353; 2475; 2519; 2534; 2896; 2923; 2946; 3064; 3099; 3123; 3249; 3300; 3309; 3791; 3895; 3998; 4040; 4189; 4232; 4287; 4642; 4644; 4925; 4948; 5033; 5034; 5332; 5447; 5605; 5826; 5861; 5…	DOLK; RNF121; FKBP14; DGAT2; TM7SF2; HSPA5; POR; TSPAN15; TRAM1L1; SBF1; CAMK2G; P4HA1; KIFAP3; MARCH2; PLIN2; LEMD2; CAV1; CYB561D2; B3GNT7; B3GNT3; STUB1; ALG14; DHRS3; CLN5; B3GNT5; MANF; ABCD1; COL17A1; ABCD4; FMO2; FMO3; AUP1; HK2; P4HB; HLA-DRB1; DEGS2; VWA1; SPPL3; RPL10; SEC24C; OCA2; SDF2L1; NUCB2; DBI; P4HA2; PDXDC1; MBTPS1; RNF185; EEF1D; CSPG5; ACSL6; BAK1; SEC24A; KDELR2; MYO5A; COPB…	1917	1385
7.98925e-06	0.00039397	GO:0044237	b	2	cellular metabolic process	16; 19; 35; 36; 9209; 90; 104; 109; 112; 133; 142; 158; 163; 215; 216; 224; 331; 369; 377; 435; 440; 444; 467; 66008; 473; 529; 535; 51301; 549; 550; 572; 578; 587; 594; 604; 622; 624; 654; 668; 699; 706; 811; 817; 818; 833; 836; 842; 847; 857; 858; 871; 875; 892; 949; 960; 967; 993; 998; 999; 1022; 1052; 1080; 1119; 1120; 1147; 1200; 1203; 1270; 1277; 1293; 1329; 1355; 11153; 1407; 1432; 1457; 1…	RNF14; MOV10; RYK; HSPA5; NELFB; PCSK1; RUBCN; EPG5; SBF1; P4HA1; ANP32B; SRSF10; FKBP3; FTSJ1; MRPL1; LEMD2; DMAP1; SMG5; PIK3CA; SPR; COMMD6; ZNF706; MRPL55; CRBN; B3GNT5; ABCD1; UBXN8; LMBRD1; NADK2; METTL16; ABCD4; IRAK4; ZMYM3; DIMT1; WDR3; CAMK2D; CAMSAP3; CAMK2G; BCAT2; POLR3GL; SPPL3; MEPCE; OCA2; GALNT12; GATA2; SDF2L1; GAREM1; P4HA2; UBE4A; KIAA1324; AKAP9; BAK1; USP34; SNRNP25; SNRK; R…	10637	7133
8.33615e-06	0.00039397	GO:0009056	b	2	catabolic process	35; 36; 163; 215; 216; 224; 369; 529; 535; 549; 550; 572; 587; 594; 622; 668; 706; 836; 847; 857; 875; 949; 960; 999; 1200; 1203; 1305; 1432; 1457; 1509; 1611; 1649; 1676; 132789; 1736; 1743; 1889; 1956; 1977; 2033; 2052; 125981; 2475; 2519; 2528; 2534; 2582; 2720; 2746; 2806; 2878; 2946; 3028; 3064; 3074; 3081; 3091; 3099; 3146; 3148; 3183; 3192; 3295; 3300; 3309; 3320; 3326; 3417; 3643; 3712; 3…	RNF14; MOV10; VPS4B; HSPA5; BAG3; GNPDA2; PARN; GNPDA1; RUBCN; OAT; ARAF; DMGDH; ZRANB1; NPRL2; ENOSF1; CAV1; SMG5; MRC2; TRERF1; CDH1; STUB1; NFE2L2; WNT10B; ANAPC16; SMG9; DERL2; HSP90AB1; CLN5; CRBN; SHMT1; MTMR9; NDUFA13; GOT2; UBXN8; ASRGL1; PYGL; DDIT3; MAN2C1; ENTPD1; TREH; HK2; IDH1; POR; CTSD; BCAT2; METTL16; ACER2; RPL10; ARRDC1; GIGYF2; UBR3; MDM4; PDE8A; CSNK2A1; PAFAH1B2; PAFAH1B1; C…	2550	1884
1.04898e-05	0.00039397	GO:0006457	b	2	protein folding	811; 1457; 1676; 2770; 2784; 2923; 134266; 3300; 3309; 3320; 3326; 3337; 3998; 5034; 6102; 6625; 6902; 6905; 6950; 7184; 7411; 8195; 8877; 9531; 10049; 10130; 10471; 10549; 10574; 10576; 10808; 374407; 54788; 22948; 285755; 23640; 23071; 30001	BAG3; GRPEL2; VBP1; HSPA5; PRDX4; SPHK1; HSP90B1; CCT7; PPIL6; HSPBP1; GNAI1; DNAJB13; HSPH1; CCT2; DNAJB2; DNAJB1; DNAJB6; CCT5; HSP90AB1; DNAJB12; MKKS; SNRNP70; RP2; PFDN6; PDIA6; P4HB; PDIA3; DFFA; GNB3; ERP44; LMAN1; CSNK2A1; CALR; TBCA; ERO1A; TCP1; HSP90AA1; TBCE	227	160
1.05906e-05	0.00039397	GO:0007163	b	2	establishment or maintenance of cell polarity	286; 388; 667; 917; 998; 1495; 1639; 3064; 3320; 3326; 4133; 4134; 4649; 5048; 5590; 85302; 5908; 6548; 7481; 8729; 9053; 9265; 9368; 9578; 10096; 10565; 79648; 51057; 85440; 64083; 54908; 22902; 23189; 154810; 89958; 57381; 4139; 57662; 64398	MCPH1; AMOTL1; RAP1B; MAP2; MAP7; MAP4; DCTN1; SLC9A1; SLC9A3R1; GOLPH3; MPP5; HSP90AB1; MARK1; CDC42BPB; SAPCD2; RUFY3; CAMSAP3; DST; DOCK7; RHOJ; PRKCZ; ARFGEF1; FBF1; RHOB; CYTH3; PAFAH1B1; CTNNA1; WDPCP; SPDL1; ACTR3; ANK1; HTT; MYO9A; KANK1; HSP90AA1; CDC42; GBF1; WNT11; CD3G	208	166
1.13905e-05	0.00020503	GO:0005615	c	2	extracellular space	16; 133; 216; 377; 388; 435; 529; 535; 550; 654; 706; 760; 811; 822; 847; 871; 949; 960; 967; 998; 999; 1200; 1203; 1270; 1271; 1277; 1293; 1305; 1314; 1460; 1465; 1499; 1500; 1509; 1622; 1778; 1889; 1893; 1908; 1956; 1977; 2037; 2050; 2200; 2271; 2444; 2519; 2528; 2617; 2673; 2720; 2733; 2734; 2770; 2784; 2806; 2878; 2896; 2923; 2946; 2950; 3074; 3081; 3123; 3146; 3148; 3183; 3249; 3308; 3309; 3…	MOV10; FXYD3; HSPA5; HSPA4; STAMBP; PCSK1; UFC1; GLG1; CHMP2A; ANP32B; S100A11; TM7SF3; GPD1L; SLC44A1; EIF3H; EIF3I; PPP1R7; LSR; BEND7; HYOU1; RAN; TSPO; SPR; CPO; GALNT4; TIAM2; MPP5; HSP90AB1; CLN5; SPOCK2; MANF; LYPD3; CDH1; ATP6V0D2; EDN3; PAFAH1B2; PYGL; IRAK4; SYPL1; AUP1; SOD3; ENTPD1; TREH; SLC25A3; IDH1; HLA-DRB1; CTSD; ENPP3; FCGBP; PTGR1; PROM2; PAFAH1B1; PDE8A; SHMT1; NUCB2; DBI; BM…	3347	1986
1.78137e-05	0.00150908	GO:0070887	b	3	cellular response to chemical stimulus	19; 90; 109; 112; 142; 215; 331; 388; 440; 467; 529; 535; 572; 578; 587; 604; 654; 706; 760; 811; 817; 818; 836; 842; 847; 857; 858; 949; 960; 967; 998; 999; 1022; 1052; 1080; 1147; 1200; 1270; 1271; 1277; 11153; 1407; 1432; 1460; 1495; 1499; 1639; 1649; 1796; 1893; 1908; 1956; 1977; 2030; 2033; 2034; 2052; 2057; 2058; 2146; 2200; 125981; 2309; 2327; 2328; 2353; 2475; 2521; 2534; 2551; 2673; 2730…	RNF14; RBCK1; FKBP14; DGAT2; TM7SF3; RYK; HSPA5; BAG3; POR; PTGFR; GLG1; SWAP70; LEPROT; CAV2; LEMD2; CAV1; EEF2K; TRAIP; HYOU1; RAN; NFE2L2; MPP1; COMMD7; HSP90AB1; PHIP; KLF3; KLF4; MAGI2; NDUFA13; ABCD1; MAOA; EDN3; ABCD4; IRAK4; FMO2; FMO3; DDIT3; SOD3; STAU1; HK2; P4HB; HLA-DRB1; BCAT2; DNAJB12; TNIP2; CPNE2; ACER2; TBL2; NXN; MDM4; PDE8A; SHMT1; ARID5B; PAFAH1B1; BMP6; ADCY6; ADCY3; PTPN13;…	3148	2132
2.18324e-05	0.00125536	GO:0005794	c	4	Golgi apparatus	19; 109; 320; 377; 535; 51301; 604; 811; 847; 857; 858; 960; 987; 998; 999; 1203; 1277; 1314; 1495; 1622; 1956; 54947; 2315; 2475; 2528; 2720; 2734; 2800; 2802; 2956; 3064; 3123; 3791; 3955; 3998; 4040; 135152; 4644; 4780; 4794; 4893; 4925; 5156; 5537; 5605; 5861; 5879; 5894; 5909; 6102; 22908; 6382; 6513; 6649; 6950; 23011; 55832; 7779; 7799; 7812; 7879; 8295; 8509; 8548; 8615; 8676; 8693; 8720;…	GOLPH3; RUBCN; GLG1; ARFRP1; KIFAP3; PI4K2A; LEPROT; B3GAT2; ZDHHC8; CAV2; CAV1; B3GNT5; B3GNT7; B3GNT3; NFE2L2; NDST2; FAM114A1; GOLGA1; CLN5; GOLGA3; P3H2; CDH1; YIPF2; SOD3; SCAMP1; TDRD3; COG1; HLA-DRB1; COG4; SPPL3; CHAC1; SEC24A; NMT2; SEC24C; APBA1; NUCB2; DBI; OSBPL11; PDXDC1; ADCY3; MBTPS1; AKAP9; SLC2A1; FMNL3; ATP8B4; KDELR2; MYO5A; COPB2; GBF1; MMP16; PNRC2; SERINC5; GORASP2; NFKBIE; …	1576	1185
2.30209e-05	0.00170643	GO:0030010	b	3	establishment of cell polarity	998; 1639; 3064; 3320; 3326; 4133; 4134; 4649; 5048; 5590; 85302; 5908; 8729; 9265; 9368; 10565; 79648; 51057; 85440; 64083; 54908; 22902; 23189; 154810; 89958; 4139; 57662; 64398	MCPH1; AMOTL1; RAP1B; MAP2; MAP4; DCTN1; SLC9A3R1; GOLPH3; MPP5; HSP90AB1; MARK1; SAPCD2; RUFY3; DOCK7; PRKCZ; ARFGEF1; FBF1; CYTH3; PAFAH1B1; SPDL1; CAMSAP3; HTT; MYO9A; KANK1; HSP90AA1; WDPCP; GBF1; CDC42	132	107
2.34435e-05	0.000726747	GO:0006807	b	2	nitrogen compound metabolic process	16; 19; 36; 9209; 90; 104; 109; 112; 133; 142; 158; 163; 215; 224; 331; 369; 435; 440; 444; 467; 66008; 473; 51301; 549; 550; 572; 578; 587; 594; 604; 624; 654; 668; 699; 706; 811; 817; 818; 833; 835; 836; 842; 847; 857; 858; 871; 875; 892; 949; 960; 993; 998; 999; 1022; 1052; 1080; 1119; 1120; 1147; 1200; 1203; 1270; 1277; 1293; 1329; 1355; 11153; 1407; 1432; 1457; 1460; 1479; 1499; 1509; 1537; …	RNF14; MOV10; RYK; HSPA5; CPO; NELFB; PCSK1; SBF1; P4HA1; ANP32B; SRSF10; FKBP3; FTSJ1; LEMD2; DMAP1; SMG5; PIK3CA; SPR; COMMD6; ZNF706; MRPL55; CRBN; B3GNT5; ABCD1; UBXN8; LMBRD1; NADK2; METTL16; ABCD4; IRAK4; ZMYM3; DIMT1; WDR3; CAMK2D; CAMK2G; BCAT2; POLR3GL; SPPL3; MEPCE; GALNT12; GATA2; SDF2L1; GAREM1; P4HA2; UBE4A; PARP14; AKAP9; BAK1; USP34; SNRNP25; SNRK; RARS2; MRPL10; HSD17B10; FZR1; BB…	10174	6674
2.72465e-05	0.000844642	GO:0005515	m	2	protein binding	19; 29; 9209; 90; 104; 109; 112; 133; 142; 153; 163; 215; 224; 286; 287; 320; 331; 369; 388; 421; 435; 440; 444; 467; 66008; 473; 529; 535; 550; 572; 578; 594; 604; 624; 654; 667; 668; 699; 706; 51307; 760; 800; 811; 817; 818; 822; 833; 835; 836; 842; 847; 857; 858; 871; 875; 892; 917; 949; 960; 967; 993; 998; 999; 1004; 1022; 1052; 1080; 1102; 1119; 1147; 1185; 1200; 1203; 1270; 1271; 1277; 1305…	RNF14; CCDC80; MOV10; RYK; HSPA5; HSPA4; NELFB; PCSK1; RUBCN; SBF1; ARFRP1; P4HA1; ANP32B; SRSF10; FKBP3; SYNPR; PHF8; MRPL1; LEMD2; DMAP1; SMG5; ZFYVE19; PIK3CA; COMMD6; ALMS1; TBC1D22A; CRBN; MANF; ABCD1; UBXN8; LMBRD1; NADK2; NUP205; IRAK4; FOCAD; RIOK3; CAMK2D; CAMK2G; CRTAC1; POLR3GL; SPPL3; CHAC1; OCA2; ATF7IP; GATA2; SLC30A10; GAREM1; UBE4A; AKAP1; PRRG2; EDIL3; AKAP9; MITD1; BAK1; USP34; …	11866	8070
3.17455e-05	0.000843524	GO:0044238	b	2	primary metabolic process	16; 19; 35; 36; 9209; 90; 104; 109; 112; 133; 142; 158; 163; 215; 216; 224; 331; 369; 377; 435; 440; 444; 467; 66008; 473; 51301; 549; 550; 572; 578; 587; 594; 604; 624; 654; 668; 699; 706; 123; 811; 817; 818; 833; 835; 836; 842; 847; 857; 858; 871; 875; 892; 949; 960; 993; 998; 999; 1022; 1052; 1080; 1119; 1120; 1147; 1200; 1203; 1270; 1277; 1293; 1329; 1355; 11153; 1407; 1432; 1457; 1460; 1479;…	RNF14; MOV10; RYK; HSPA5; CPO; NELFB; PCSK1; RUBCN; SBF1; P4HA1; ANP32B; SRSF10; FKBP3; FTSJ1; LEMD2; DMAP1; SMG5; PIK3CA; COMMD6; ZNF706; MRPL55; CRBN; B3GNT5; ABCD1; UBXN8; NADK2; METTL16; IRAK4; ZMYM3; DIMT1; MAN2C1; CAMK2D; CAMK2G; BCAT2; POLR3GL; SPPL3; MEPCE; GALNT12; GATA2; SDF2L1; GAREM1; P4HA2; UBE4A; NRIP3; PARP14; AKAP9; BAK1; USP34; SNRNP25; SNRK; RARS2; HSD17B13; HSD17B10; FZR1; HSD1…	10663	7002
3.99965e-05	0.0091992	GO:0051087	m	3	chaperone binding	578; 811; 993; 1080; 11153; 134266; 3300; 3309; 3337; 4189; 6902; 6905; 9531; 10049; 10273; 10471; 10525; 10598; 10963; 374407; 51608; 23753	BAG3; GRPEL2; HSPA5; STIP1; DNAJB9; HYOU1; STUB1; DNAJB2; DNAJB1; DNAJB6; DNAJB13; AHSA1; FICD; SDF2L1; PFDN6; CDC25A; GET4; CFTR; CALR; TBCA; BAK1; TBCE	101	77
4.23784e-05	0.000678054	GO:0098805	c	2	whole membrane	19; 163; 215; 224; 287; 388; 529; 535; 572; 578; 706; 811; 817; 818; 836; 847; 857; 858; 871; 917; 949; 960; 967; 999; 1080; 1185; 1203; 1241; 1314; 1495; 1499; 1509; 1889; 1956; 2309; 2475; 2534; 2770; 2824; 2923; 3099; 3123; 3295; 57826; 3615; 3643; 3717; 3791; 3991; 3998; 4040; 4128; 135228; 4642; 4893; 4925; 4948; 5269; 5590; 5605; 5660; 5826; 5828; 5861; 5878; 5879; 5894; 5908; 6455; 6513; 6…	BRI3BP; PEX11G; AP5B1; FYN; OCA2; TSPAN15; CAMK2G; CHMP2A; GPM6B; LEPROT; SYNPR; CAV2; SLC30A3; CAV1; KDELR1; CLN5; PIK3R4; ABCD1; ATP6V0D2; LMBRD1; NUCB2; ABCD4; IRAK4; YIPF2; LIPE; RAB5C; SCAMP1; HK2; HLA-DRB1; CTSD; CLCN6; SPPL3; SEC24A; PROM2; SEC24C; GNPAT; SERPINB6; SYPL1; OSBPL11; VAT1; AKAP1; CSPG5; RNF185; SLC2A5; ACSL6; SLC2A1; BAK1; ATP8B4; YIPF1; COPB2; CFTR; CD3G; SNX6; ALDH3A2; PI4K…	1660	1229
4.24965e-05	0.00280005	GO:0044248	b	3	cellular catabolic process	35; 36; 163; 215; 224; 369; 529; 535; 549; 550; 572; 587; 594; 622; 668; 706; 836; 847; 857; 875; 949; 960; 1200; 1432; 1457; 1611; 1649; 1676; 132789; 1736; 1743; 1889; 1977; 2033; 2052; 125981; 2475; 2720; 2746; 2806; 2878; 2946; 3028; 3064; 3074; 3081; 3091; 3099; 3146; 3148; 3183; 3192; 3295; 3300; 3309; 3320; 3326; 3417; 3643; 3712; 3791; 3842; 3964; 3991; 4128; 4189; 4287; 200933; 4329; 434…	RNF14; MOV10; VPS4B; HSPA5; BAG3; GNPDA2; PARN; GNPDA1; RUBCN; OAT; ARAF; DMGDH; ZRANB1; NPRL2; ENOSF1; CAV1; SMG5; GIGYF2; STUB1; NFE2L2; WNT10B; ANAPC16; SMG9; DERL2; HSP90AB1; CRBN; SHMT1; MTMR9; ABCD1; UBXN8; ASRGL1; PYGL; DDIT3; LIPE; ENTPD1; TREH; HK2; IDH1; BCAT2; METTL16; ACER2; RPL10; ARRDC1; UBR3; USP34; PDE8A; CSNK2A1; PAFAH1B2; CSDE1; UBE4A; PDXDC1; CSPG5; RNF185; SCARB1; FZR1; KAT5; …	2260	1687
4.64657e-05	0.0109101	GO:0002275	b	4	myeloid cell activation involved in immune response	29; 535; 847; 960; 967; 1432; 1460; 1509; 1778; 2444; 2519; 2624; 2720; 2896; 2950; 3074; 3146; 3320; 3326; 57826; 3417; 3608; 3615; 3735; 4860; 4893; 5049; 5169; 5269; 5660; 5683; 5717; 5836; 5878; 5879; 5908; 6282; 6518; 138050; 55832; 7414; 7879; 8895; 9522; 10312; 10493; 10549; 10576; 10970; 1508; 79895; 148022; 83716; 51143; 22904; 55754; 55860; 23317; 23412; 23071; 55361; 58533; 25852; 2909…	KARS; SNX6; CRISPLD2; PSMD11; HMGB1; PRDX4; VCL; RAP1B; CAT; MAPK14; HGSNAT; PI4K2A; S100A11; RAB37; PSMA2; COMMD9; CAND1; CPNE3; COMMD3; SCAMP1; NRAS; IMPDH2; HSP90AB1; DNAJC13; TMEM30A; CKAP4; SERPINB6; PYGL; CTSB; RAP2C; RAB7A; CD63; RAB5C; RAC1; FRK; CD44; IDH1; CTSD; ENPP3; ABR; DYNC1LI1; ARMC8; DYNC1H1; GRN; GATA2; TICAM1; TMBIM1; PAFAH1B2; SBNO2; VAT1; ACTR10; PNP; SLC2A5; HEXB; PSAP; ERP4…	549	359
6.94297e-05	0.00161424	GO:0055114	b	2	oxidation-reduction process	35; 36; 158; 215; 216; 224; 444; 549; 594; 622; 847; 875; 1329; 1355; 1432; 1537; 1582; 1733; 1743; 2271; 2327; 2328; 2475; 2673; 2746; 2878; 2923; 3028; 3081; 3091; 3099; 3295; 3417; 3420; 3615; 3643; 3712; 4128; 4329; 5033; 5034; 5264; 5290; 5447; 5828; 5836; 5927; 6240; 6649; 6697; 7054; 7108; 7498; 23171; 7837; 8424; 8608; 8801; 8974; 8985; 8991; 9249; 9563; 10130; 10493; 10549; 10580; 10765;…	TM7SF2; P4HA2; P4HA1; DMGDH; SELENBP1; PIK3CA; SPR; DHRS3; MICAL3; P3H2; NDUFA13; ABCD1; PYGL; FMO2; FMO3; SOD3; HK2; P4HB; PTGR1; SLC25A25; NXN; HTATIP2; NDUFAF5; VAT1; KDM5A; KDM5B; ENOX1; HSD17B13; HSD17B10; ACADS; HSD17B14; BBOX1; ALDH3A2; HIF1A; TSTD1; CYGB; DGAT2; XDH; PDPR; DIO1; COQ10B; ETHE1; IVD; PEX2; CYP8B1; HMOX2; CBS; MAOA; PXDN; PHF8; GPD1L; COX15; SDR39U1; KDM1B; SESN3; MAPK14; DH…	991	705
7.38148e-05	0.0143708	GO:0036230	b	4	granulocyte activation	29; 535; 847; 960; 967; 1432; 1460; 1509; 1778; 2444; 2519; 2720; 2896; 2950; 3074; 3146; 3320; 3326; 57826; 3417; 3608; 3615; 3735; 4860; 4893; 5049; 5169; 5269; 5660; 5683; 5717; 5836; 5878; 5879; 5908; 6282; 6518; 138050; 55832; 7414; 7879; 8895; 9522; 10312; 10493; 10549; 10576; 10970; 1508; 79895; 83716; 51143; 55754; 55860; 23317; 23412; 23071; 55361; 25852; 29099; 3163; 64114; 326624	KARS; CRISPLD2; PSMD11; HMGB1; PRDX4; VCL; RAP1B; CAT; MAPK14; HGSNAT; PI4K2A; S100A11; RAB37; PSMA2; COMMD9; CAND1; CPNE3; COMMD3; SCAMP1; NRAS; IMPDH2; HSP90AB1; DNAJC13; TMEM30A; CKAP4; SERPINB6; PYGL; CTSB; RAP2C; RAB7A; CD63; RAB5C; RAC1; FRK; CD44; IDH1; CTSD; ENPP3; ABR; DYNC1LI1; ARMC8; DYNC1H1; GRN; TMBIM1; PAFAH1B2; VAT1; ACTR10; PNP; SLC2A5; HEXB; PSAP; ERP44; GLB1; HMOX2; TCIRG1; CCT2…	509	337
8.12757e-05	0.00481965	GO:0031647	b	3	regulation of protein stability	287; 444; 811; 836; 1022; 2033; 3054; 3064; 3320; 3326; 55278; 4194; 5300; 5828; 6400; 6659; 6950; 7480; 9099; 9531; 9736; 9894; 10273; 51339; 10574; 10576; 10657; 10910; 23560; 79155; 55869; 79589; 79594; 66036; 51608; 440193; 284996; 22948; 55729; 89781; 60485; 57142; 5245	BAG3; HDAC8; USP2; KHDRBS1; CCT7; HPS4; PIN1; DACT1; SOX4; QRSL1; SUGT1; HCFC1; STUB1; MDM4; WNT10B; CCDC88C; ASPH; ANK2; CCT5; HSP90AB1; MTMR9; ATF7IP; SEL1L; GET4; RTN4; RNF128; TNIP2; GTPBP4; SAV1; TELO2; EP300; USP34; PEX2; CASP3; PHB; CALR; RNF149; CCT2; TCP1; HTT; CDK7; HSP90AA1; MUL1	277	206
8.39516e-05	0.00965443	GO:0051082	m	3	unfolded protein binding	811; 871; 134266; 3300; 3309; 3320; 3326; 3337; 3998; 6102; 6687; 6950; 7184; 8195; 23195; 10049; 10471; 10574; 10576; 10772; 374407; 22948; 285755	MDN1; GRPEL2; HSPA5; SPG7; HSP90B1; CCT7; SRSF10; PPIL6; HSP90AB1; CCT2; DNAJB2; DNAJB1; DNAJB6; CCT5; DNAJB13; MKKS; RP2; PFDN6; LMAN1; CALR; TCP1; HSP90AA1; SERPINH1	131	86
8.56862e-05	0.0143708	GO:0002444	b	4	myeloid leukocyte mediated immunity	29; 535; 847; 960; 967; 1432; 1460; 1509; 1653; 1778; 2444; 2519; 2624; 2720; 2896; 2950; 3074; 3146; 3320; 3326; 57826; 3417; 3608; 3615; 4860; 4893; 5049; 5269; 5660; 5683; 5717; 5836; 5878; 5879; 5908; 6282; 6518; 138050; 55832; 7414; 7879; 8895; 9522; 10312; 10493; 10549; 10576; 10970; 51135; 1508; 79895; 148022; 83716; 51143; 55754; 55860; 23317; 23412; 23586; 23071; 55361; 58533; 25852; 290…	SNX6; CRISPLD2; PSMD11; HMGB1; PRDX4; VCL; RAP1B; CAT; MAPK14; HGSNAT; PI4K2A; S100A11; RAB37; PSMA2; DDX58; COMMD9; CAND1; CPNE3; COMMD3; SCAMP1; NRAS; IMPDH2; HSP90AB1; DNAJC13; TMEM30A; CKAP4; SERPINB6; PYGL; CTSB; IRAK4; DDX1; RAP2C; RAB7A; CD63; RAB5C; RAC1; FRK; CD44; IDH1; CTSD; ABR; DYNC1LI1; ARMC8; DYNC1H1; GRN; GATA2; TICAM1; TMBIM1; PAFAH1B2; VAT1; ACTR10; PNP; SLC2A5; HEXB; PSAP; ERP4…	558	366
9.73552e-05	0.00447834	GO:1904813	c	4	ficolin-1-rich granule lumen	847; 1432; 1460; 1509; 2720; 2950; 3146; 3320; 3326; 3417; 3608; 3615; 4860; 5049; 5683; 5717; 5836; 55832; 7414; 10549; 1508; 83716; 55860; 23412; 29099	ACTR10; HMGB1; PRDX4; CAT; MAPK14; PSMA2; COMMD9; CAND1; COMMD3; IMPDH2; HSP90AB1; PYGL; IDH1; CRISPLD2; VCL; CTSB; CTSD; PAFAH1B2; PNP; PSMD11; GLB1; GSTP1; HSP90AA1; CSNK2B; ILF2	125	98
0.000113874	0.0060206	GO:0006725	b	3	cellular aromatic compound metabolic process	16; 9209; 90; 104; 109; 112; 133; 142; 158; 215; 331; 467; 66008; 473; 51301; 572; 604; 654; 668; 706; 811; 817; 833; 836; 847; 857; 875; 892; 999; 1022; 1052; 1147; 1277; 1329; 1355; 1407; 1432; 1479; 1499; 1537; 1611; 1622; 1649; 1653; 1676; 132789; 1733; 1736; 1743; 1831; 1893; 1956; 2030; 2033; 2034; 2052; 2058; 2130; 2145; 2146; 2200; 2309; 2327; 2353; 2444; 2475; 2521; 2551; 133686; 2617; 2…	RNF14; MOV10; HSPA5; NELFB; SRSF10; FTSJ1; LEMD2; SMG5; PIK3CA; SPR; COMMD6; ZNF706; ABCD1; LMBRD1; NADK2; METTL16; ABCD4; IRAK4; ZMYM3; DIMT1; WDR3; CAMK2D; POLR3GL; AK8; OCA2; GATA2; SNRNP25; RARS2; HSD17B10; GPATCH1; PUM2; SETBP1; RAD1; SWAP70; ADARB1; CHCHD2; PANK3; RPL7A; CSDE1; CCT2; DGAT2; CCT7; CCT5; GTF2B; RPP21; PAM16; JAK2; DIO1; DMAP1; KYAT3; TMTC1; UCK2; BRCC3; CHUK; TFB2M; INSIG2; G…	6015	3942
0.000117363	0.00375561	GO:0098588	c	3	bounding membrane of organelle	163; 215; 224; 377; 388; 444; 529; 535; 51301; 572; 578; 706; 811; 817; 818; 847; 857; 858; 917; 949; 960; 967; 998; 1080; 1185; 1203; 1314; 1889; 1956; 54947; 489; 2309; 2475; 2528; 2734; 2770; 2800; 2802; 2923; 3099; 3123; 3295; 57826; 3615; 3643; 3955; 3998; 4040; 135152; 4128; 135228; 4893; 4925; 4948; 5269; 5537; 5605; 5660; 5826; 5828; 5861; 5878; 5879; 5894; 5908; 5909; 22908; 6455; 6513; …	GOLPH3; BRI3BP; PEX11G; AP5B1; OCA2; TSPAN15; GLG1; CAMK2G; CHMP2A; MARCH2; LEPROT; B3GAT2; CAV2; SLC30A3; CAV1; B3GNT5; KDELR1; RAB37; STK26; NDST2; DHRS3; GOLGA1; CLN5; GOLGA3; ABCD1; ATP6V0D2; LMBRD1; NUCB2; ABCD4; IRAK4; YIPF2; RAB5C; SCAMP1; CAMK2D; COG1; HLA-DRB1; CLCN6; COG4; SPPL3; SEC24A; PROM2; SEC24C; GNPAT; GALNT12; SERPINB6; SYPL1; OSBPL11; VAT1; AKAP1; MBTPS1; RNF185; SLC2A5; CSPG5;…	2081	1547
0.000121833	0.0060206	GO:0072593	b	3	reactive oxygen species metabolic process	215; 706; 847; 857; 1432; 1956; 2309; 2475; 2534; 2878; 2950; 3091; 3099; 3320; 3326; 3643; 3717; 4780; 5165; 5447; 5879; 6542; 6649; 6697; 7048; 7498; 7837; 8729; 9104; 9314; 10549; 10935; 51079; 83875; 148022; 53905; 55532; 9263; 11035	DUOX1; POR; PRDX3; PRDX4; SLC7A2; HIF1A; CAT; FOXO3; INSR; RGN; CAV1; TICAM1; NFE2L2; SPR; FYN; PDK3; XDH; HSP90AB1; KLF4; JAK2; BCO2; NDUFA13; ABCD1; TGFBR2; SOD3; RAC1; HK2; EGFR; GPX3; MTOR; TSPO; STK17A; MAPK14; RIPK3; GSTP1; SLC30A10; HSP90AA1; GBF1; PXDN	262	184
0.0001252	0.0693452	GO:0043039	b	5	tRNA aminoacylation	16; 833; 2058; 2617; 3735; 55278; 4141; 4677; 5917; 9255; 10667; 57038; 27068; 55699	QRSL1; KARS; IARS2; FARS2; CARS; AARS; NARS; AIMP1; RARS; RARS2; MARS; EPRS; GARS; PPA2	49	41
0.000152534	0.00695791	GO:0002263	b	3	cell activation involved in immune response	29; 535; 604; 847; 960; 967; 1432; 1460; 1509; 1778; 2444; 2475; 2519; 2624; 2720; 2896; 2950; 2956; 3074; 3146; 3320; 3326; 57826; 3417; 3608; 3615; 3735; 3955; 4860; 4893; 5049; 5169; 5269; 5590; 5660; 5683; 5717; 5836; 5878; 5879; 5908; 6282; 6518; 138050; 7037; 7158; 55832; 7414; 7879; 8729; 8895; 9452; 9522; 10312; 10493; 10549; 10576; 10970; 165918; 1508; 79895; 148022; 83716; 51143; 55754;…	KARS; RNF168; SNX6; CRISPLD2; PSMD11; HMGB1; PRDX4; TP53BP1; RAP1B; MSH6; CAT; MAPK14; HGSNAT; PI4K2A; S100A11; SWAP70; RAB37; PSMA2; COMMD9; CAND1; CPNE3; COMMD3; SCAMP1; NRAS; ITM2A; IMPDH2; HSP90AB1; TFRC; DNAJC13; TMEM30A; CKAP4; LFNG; PYGL; CTSB; RAP2C; RAB7A; CD63; RAB5C; RAC1; FRK; CD44; IDH1; CTSD; ENPP3; ABR; PRKCZ; MTOR; DYNC1LI1; ARMC8; DYNC1H1; GRN; SERPINB6; GATA2; TICAM1; TMBIM1; PA…	709	450
0.000160783	0.00231528	GO:0031090	c	2	organelle membrane	163; 215; 224; 377; 388; 444; 529; 535; 51301; 572; 578; 622; 706; 811; 817; 818; 847; 857; 858; 917; 949; 960; 967; 998; 1080; 1185; 1203; 1314; 1329; 1355; 1537; 1582; 1889; 1956; 54947; 2052; 489; 2309; 2327; 2328; 2475; 2528; 2733; 2734; 2770; 2800; 2802; 2806; 2923; 3064; 3099; 3123; 3164; 3177; 134266; 3249; 3295; 3300; 57826; 3615; 3643; 3842; 3955; 3998; 4040; 135152; 4128; 135228; 7779; …	AAAS; GOLPH3; BRI3BP; TM7SF2; ITCH; PEX11G; GNPAT; TSPAN15; GLG1; CAMK2G; CHMP2A; SLC35A3; PI4K2A; LEPROT; B3GAT2; PHF8; CAV2; LEMD2; SLC30A3; CAV1; B3GNT5; KDELR1; RAB37; TMEM79; AP5B1; ALG14; NDST2; DHRS3; MTCH2; XPO1; GOLGA1; CLN5; GOLGA3; NDUFA13; ABCD1; ATP6V0D2; LMBRD1; NUCB2; ABCD4; IRAK4; FMO2; FMO3; YIPF2; WDR3; RAB5C; SCAMP1; SLC25A3; COG1; HLA-DRB1; CLCN6; COG4; SPPL3; SEC24A; PROM2; S…	2987	2160
0.000163574	0.00338052	GO:0009058	b	2	biosynthetic process	16; 19; 9209; 90; 109; 112; 133; 142; 158; 215; 224; 331; 377; 435; 440; 467; 66008; 473; 51301; 587; 604; 622; 654; 668; 706; 811; 817; 833; 847; 857; 871; 875; 892; 949; 999; 1022; 1052; 1080; 1119; 1120; 1147; 1277; 1329; 1355; 1407; 1432; 1479; 1499; 1537; 1582; 1611; 1622; 1649; 1653; 132789; 1733; 1736; 1831; 1893; 1936; 1956; 1977; 54947; 2033; 2034; 2052; 2058; 2130; 2145; 2146; 2200; 125…	RNF14; MOV10; HSPA5; NELFB; PCSK1; SBF1; SRSF10; LEMD2; SMG5; PIK3CA; SPR; COMMD6; ZNF706; MRPL55; PIK3R4; B3GNT5; ABCD1; NADK2; METTL16; IRAK4; ZMYM3; CAMK2D; BCAT2; POLR3GL; AK8; OCA2; GALNT12; GATA2; RARS2; HSD17B13; BDH1; BBOX1; ALDH3A2; PUM2; SETBP1; MRPL14; CHKA; CHKB; CHCHD2; PANK3; RPL7A; CCT2; DGAT2; CCT7; CCT5; GTF2B; JAK2; DIO1; DMAP1; KYAT3; EEF2K; TMTC1; UCK2; CHUK; INSIG2; CHST2; GA…	6185	4123
0.000166616	0.0200904	GO:1901565	b	4	organonitrogen compound catabolic process	36; 163; 215; 369; 549; 550; 587; 594; 857; 875; 949; 960; 999; 1200; 1203; 1358; 1457; 1509; 1649; 51339; 1743; 1889; 1956; 125981; 2475; 2534; 2720; 2746; 2806; 3028; 3074; 3081; 3300; 3309; 3320; 3326; 3712; 4128; 4189; 4194; 4287; 200933; 4329; 4507; 4669; 4780; 4860; 4898; 4942; 5094; 5151; 5300; 5660; 5683; 5717; 6382; 6400; 6470; 6548; 6625; 6662; 138050; 7184; 7319; 7322; 7480; 7498; 7879…	RNF14; ZRANB1; ACADSB; HSPA5; PLK2; OAT; ARAF; DMGDH; ENOSF1; CAV1; STUB1; USP34; WNT10B; ANAPC16; HSP90AB1; CLN5; CRBN; CSNK2A1; NDUFA13; GOT2; UBXN8; ASRGL1; DDIT3; CTSB; CTSD; BCAT2; ACER2; ARRDC1; UBR3; MDM4; PDE8A; SHMT1; UBE4A; PDXDC1; CSPG5; RNF185; PHB; SCARB1; FZR1; KAT5; RNF217; CHAC1; HSD17B10; NRDC; UBE2D2; HSP90B1; GLB1; ABCD1; AP2B1; RGN; XPO1; SLC9A1; CPA2; ABHD12; XDH; DNAJB12; DE…	1284	975
0.000167981	0.0200904	GO:0043038	b	4	amino acid activation	16; 833; 2058; 2617; 3735; 55278; 4141; 4677; 5917; 9255; 10667; 57038; 27068; 55699	QRSL1; KARS; IARS2; FARS2; CARS; AARS; NARS; AIMP1; RARS; RARS2; MARS; EPRS; GARS; PPA2	50	42
0.000171705	0.00658201	GO:0031410	c	4	cytoplasmic vesicle	19; 153; 163; 287; 320; 388; 66008; 529; 535; 624; 667; 811; 817; 818; 822; 847; 857; 858; 917; 949; 960; 967; 999; 1080; 1102; 1185; 1200; 1277; 1314; 54843; 1432; 1460; 1495; 1509; 1649; 1778; 1889; 1893; 1956; 10987; 2315; 2444; 2519; 2534; 2617; 2720; 2800; 2896; 2923; 2950; 3064; 3074; 3123; 3146; 3257; 3309; 3320; 3326; 57826; 3417; 3608; 3615; 3643; 3717; 3791; 3799; 3964; 3998; 4040; 1352…	GOLPH3; HSPA5; SYTL2; STAMBP; FYN; NISCH; PCSK1; RUBCN; HPS4; CAMK2G; CHMP2A; HPS1; RCBTB2; MARCH2; S100A11; CTSB; CAV2; SLC30A3; CAV1; COMMD9; ADAMTS1; YIPF3; HYOU1; RAN; COMMD3; COMMD7; HSP90AB1; GOLGA1; PIK3R4; MAGI2; CDH1; ATP6V0D2; LMBRD1; PAFAH1B2; PYGL; IRAK4; CRISPLD2; DDIT3; RAB5C; SCAMP1; CAMK2D; P4HB; HLA-DRB1; CTSD; CLCN6; TSPAN15; SPPL3; SEC24A; PROM2; SEC24C; OCA2; ARMC8; APBA1; SER…	2303	1667
0.000174892	0.0200904	GO:0050821	b	4	protein stabilization	287; 811; 1022; 2033; 3054; 3320; 3326; 4194; 5300; 6400; 6659; 6950; 7480; 9099; 9531; 9894; 10574; 10576; 10910; 79155; 79594; 66036; 22948; 55729; 89781; 23560; 60485; 57142; 5245	BAG3; USP2; ATF7IP; HPS4; PIN1; SOX4; SUGT1; HCFC1; CCT2; WNT10B; CCT7; CCT5; HSP90AB1; MTMR9; SEL1L; RTN4; TNIP2; GTPBP4; SAV1; TELO2; EP300; MDM4; PHB; CALR; ANK2; TCP1; CDK7; HSP90AA1; MUL1	173	125
0.000184539	0.00762208	GO:0034641	b	3	cellular nitrogen compound metabolic process	16; 9209; 90; 104; 109; 112; 133; 142; 158; 215; 331; 435; 440; 467; 66008; 473; 572; 604; 654; 668; 706; 811; 817; 833; 836; 847; 857; 875; 892; 999; 1022; 1052; 1119; 1147; 1200; 1203; 1277; 1329; 1355; 1407; 1432; 1479; 1499; 1537; 1611; 1622; 1649; 1653; 1676; 132789; 1736; 1743; 1831; 1889; 1893; 1936; 1956; 1977; 2030; 2033; 2034; 2058; 2130; 2145; 2146; 2200; 125981; 2309; 2327; 2353; 2444…	RNF14; MOV10; HSPA5; NELFB; PCSK1; SRSF10; PHF8; LEMD2; SMG5; PIK3CA; SPR; COMMD6; ZNF706; MRPL55; ABCD1; NADK2; METTL16; IRAK4; ZMYM3; DIMT1; WDR3; CAMK2D; POLR3GL; SPPL3; AK8; GATA2; SNRNP25; RARS2; MRPL10; HSD17B10; BBOX1; GPATCH1; PUM2; SETBP1; RAD1; SWAP70; ADARB1; CHKA; CHCHD2; PANK3; RPL7A; CSDE1; CCT2; DGAT2; CCT7; CCT5; GTF2B; PAM16; JAK2; DMAP1; TOPORS; SUGP1; TMTC1; UCK2; BRCC3; CHUK; …	6494	4296
0.000185259	0.00474951	GO:0097708	c	3	intracellular vesicle	19; 153; 163; 287; 320; 388; 66008; 529; 535; 624; 667; 811; 817; 818; 822; 847; 857; 858; 917; 949; 960; 967; 999; 1080; 1102; 1185; 1200; 1277; 1314; 1432; 1460; 1495; 1509; 1649; 1778; 1889; 1893; 1956; 2315; 2444; 2519; 2534; 2617; 2720; 2800; 2896; 2923; 2950; 3064; 3074; 3123; 3146; 3257; 3309; 3320; 3326; 57826; 3417; 3608; 3615; 3643; 3717; 3791; 3799; 3964; 3998; 4040; 135228; 4642; 4644…	GOLPH3; HSPA5; SYTL2; STAMBP; FYN; NISCH; PCSK1; RUBCN; HPS4; CAMK2G; CHMP2A; HPS1; RCBTB2; MARCH2; S100A11; CTSB; CAV2; SLC30A3; CAV1; COMMD9; ADAMTS1; YIPF3; HYOU1; RAN; COMMD3; COMMD7; HSP90AB1; GOLGA1; PIK3R4; MAGI2; CDH1; ATP6V0D2; LMBRD1; PAFAH1B2; PYGL; IRAK4; CRISPLD2; DDIT3; RAB5C; SCAMP1; CAMK2D; P4HB; HLA-DRB1; CTSD; CLCN6; TSPAN15; SPPL3; SEC24A; PROM2; SEC24C; OCA2; ARMC8; APBA1; SER…	2306	1669
0.000188074	0.00349818	GO:0042221	b	2	response to chemical	19; 29; 90; 109; 112; 133; 142; 158; 215; 287; 331; 388; 440; 467; 529; 535; 550; 572; 578; 587; 594; 604; 654; 706; 123; 760; 811; 817; 818; 836; 842; 847; 857; 858; 871; 949; 960; 967; 998; 999; 1022; 1052; 1080; 1119; 1147; 1200; 1270; 1271; 1277; 11153; 1407; 1432; 1460; 1495; 1499; 1537; 1639; 1649; 1653; 1796; 1893; 1908; 1948; 1956; 1977; 2030; 2033; 2034; 2050; 2052; 2057; 2058; 2146; 220…	RNF14; RYK; HSPA5; HSPA4; LEMD2; EEF2K; PIK3CA; COMMD7; MANF; ABCD1; LMBRD1; ABCD4; IRAK4; RIOK3; CAMK2D; CAMK2G; BCAT2; GATA2; UBE4A; PARP14; AKAP9; BAK1; ATP6V1H; HSP90B1; MFSD10; STIP1; CHKA; CHCHD2; SLC30A1; DGAT2; OVCA2; JAK2; DMAP1; ABCA1; CHUK; INSIG2; CNTFR; ERLIN1; PSAP; TCIRG1; GPX3; GOSR2; GFPT1; ATXN3; SMAD9; SESN3; ATF3; OTUD5; RAP1B; TLE4; XIAP; AKAP13; STT3B; DCTN1; RGMB; NCOA6; GD…	4656	2897
0.000192801	0.00762208	GO:1901360	b	3	organic cyclic compound metabolic process	16; 19; 9209; 90; 104; 109; 112; 133; 142; 158; 215; 331; 467; 66008; 473; 51301; 572; 604; 654; 668; 706; 811; 817; 833; 836; 847; 857; 875; 892; 949; 999; 1022; 1052; 1080; 1147; 1277; 1329; 1355; 1407; 1432; 1479; 1499; 1537; 1582; 1611; 1622; 1649; 1653; 1676; 132789; 1733; 1736; 1743; 1831; 1893; 1956; 2030; 2033; 2034; 2052; 2058; 2130; 2145; 2146; 2200; 2309; 2327; 2353; 2444; 2475; 2521; …	RNF14; MOV10; HSPA5; NELFB; SRSF10; FTSJ1; LEMD2; SMG5; PIK3CA; SPR; COMMD6; ZNF706; ABCD1; LMBRD1; NADK2; METTL16; ABCD4; IRAK4; ZMYM3; DIMT1; WDR3; CAMK2D; POLR3GL; AK8; OCA2; GATA2; SNRNP25; RARS2; HSD17B10; HSD17B14; GPATCH1; PUM2; SETBP1; RAD1; SWAP70; ADARB1; CHCHD2; PANK3; RPL7A; CSDE1; CCT2; DGAT2; CCT7; CCT5; GTF2B; RPP21; PAM16; JAK2; DIO1; DMAP1; KYAT3; TMTC1; UCK2; BRCC3; CHUK; TFB2M;…	6220	4087
0.000193298	0.0693452	GO:0043067	b	5	regulation of programmed cell death	16; 29; 90; 133; 142; 331; 369; 388; 440; 467; 572; 578; 604; 624; 654; 668; 706; 811; 817; 835; 836; 842; 847; 857; 917; 960; 1270; 1271; 1457; 1495; 1499; 1508; 1611; 1649; 1676; 1831; 1956; 10987; 2309; 2475; 2534; 2624; 2730; 2923; 2950; 3064; 3091; 3146; 3148; 3169; 3249; 3309; 3326; 3717; 3791; 4040; 4194; 4763; 4780; 4792; 5034; 5081; 5290; 5300; 5447; 5469; 5590; 5598; 5737; 5876; 5894; 6…	TM7SF3; HSPA5; POR; PLK2; SAV1; ARAF; KIFAP3; CAV1; EEF2K; RBM25; HYOU1; PIK3CA; WNT10B; ARHGEF3; ARHGEF1; HSP90AB1; NDUFA13; NOD1; DDIT3; CAMK2D; P4HB; DFFA; TNIP2; ACER2; RPL10; GATA2; HTATIP2; CSNK2A1; STK17A; BMP6; ARHGEF7; PHB; BAK1; FOXA1; ANP32B; CD3G; VDR; NFKBIA; HIF1A; COPS5; MED1; UNC13B; MTDH; RGN; SLC9A1; ADAMTSL4; GOLPH3; ZFP36; XDH; STK26; PAM16; JAK2; NF1; GRAMD4; TMBIM1; SDF2L1; …	1527	1062
0.000197896	0.00474951	GO:0044432	c	3	endoplasmic reticulum part	19; 215; 224; 444; 550; 667; 811; 817; 818; 857; 871; 998; 1080; 1277; 1293; 1305; 1314; 11153; 1582; 1622; 1733; 1956; 54947; 2052; 489; 2200; 125981; 2315; 2327; 2328; 2475; 2519; 2534; 2923; 3123; 3249; 3300; 3309; 3895; 3998; 4189; 4232; 4287; 4948; 5033; 5034; 5447; 5826; 5861; 5879; 5955; 6238; 6305; 22908; 6400; 6548; 6745; 23011; 7108; 7184; 7873; 7993; 8608; 8720; 8729; 8733; 8974; 8985;…	DOLK; RNF121; FKBP14; DGAT2; TM7SF2; HSPA5; POR; TSPAN15; TRAM1L1; SBF1; CAMK2G; P4HA1; MARCH2; CAV1; CYB561D2; HYOU1; DHRS3; P3H2; MANF; ABCD1; ABCD4; FMO2; FMO3; AUP1; CAMK2D; P4HB; HLA-DRB1; DEGS2; VWA1; SPPL3; SEC24A; SEC24C; OCA2; SDF2L1; DBI; P4HA2; MBTPS1; RNF185; CSPG5; ACSL6; KDELR2; KDELR1; GBF1; CFTR; ERAP1; ATP2A3; ALDH3A2; ALG3; SERINC1; H6PD; RAB30; MTDH; SLC9A1; ADAMTSL4; COPE; DNA…	1362	1009
0.000201695	0.0200904	GO:0043312	b	4	neutrophil degranulation	29; 535; 847; 960; 967; 1432; 1460; 1509; 1778; 2444; 2519; 2720; 2896; 2950; 3074; 3146; 3320; 3326; 57826; 3417; 3608; 3615; 4860; 4893; 5049; 5269; 5660; 5683; 5717; 5836; 5878; 5879; 5908; 6282; 6518; 138050; 55832; 7414; 7879; 8895; 9522; 10312; 10493; 10549; 10576; 10970; 1508; 79895; 83716; 51143; 55754; 55860; 23317; 23412; 23071; 25852; 29099; 3163; 64114; 326624	CRISPLD2; PSMD11; HMGB1; PRDX4; VCL; RAP1B; CAT; MAPK14; HGSNAT; S100A11; RAB37; PSMA2; COMMD9; CAND1; CPNE3; COMMD3; SCAMP1; NRAS; IMPDH2; HSP90AB1; DNAJC13; TMEM30A; CKAP4; SERPINB6; PYGL; CTSB; RAP2C; RAB7A; CD63; RAB5C; RAC1; FRK; CD44; IDH1; CTSD; ABR; DYNC1LI1; ARMC8; DYNC1H1; GRN; TMBIM1; PAFAH1B2; VAT1; ACTR10; PNP; SLC2A5; HEXB; PSAP; ERP44; GLB1; HMOX2; TCIRG1; CCT2; GSTP1; ATP6V0A1; AT…	490	328
0.000205094	0.00268487	GO:0042175	c	2	nuclear outer membrane-endoplasmic reticulum membrane network	19; 215; 224; 444; 550; 667; 811; 817; 818; 857; 998; 1080; 1314; 11153; 1582; 1733; 1956; 54947; 2052; 489; 125981; 2315; 2327; 2328; 2475; 2923; 3123; 3249; 3300; 3309; 3895; 3998; 4189; 4232; 4287; 4925; 4948; 5447; 5826; 5861; 5879; 6238; 6305; 22908; 6400; 6548; 6745; 23011; 7108; 7184; 7993; 8608; 8720; 8733; 8985; 9249; 9276; 9570; 9632; 9780; 9986; 10026; 10059; 10130; 10195; 10554; 10613…	DOLK; DGAT2; TM7SF2; HSPA5; TRAM1L1; SBF1; CAMK2G; MARCH2; CAV1; DHRS3; ABCD1; ABCD4; FMO2; FMO3; AUP1; CAMK2D; HLA-DRB1; DEGS2; SPPL3; TBL2; SEC24C; OCA2; NUCB2; MBTPS1; RNF185; CSPG5; ACSL6; SEC24A; KDELR2; KDELR1; CFTR; ERAP1; ATP2A3; ALDH3A2; ALG3; SERINC1; HSP90B1; MTDH; XPO1; SLC9A1; RAC1; DNAJB12; DERL2; UBXN8; DIO1; ATG9A; RRBP1; RAB3GAP2; DST; INSIG2; STT3B; COPB2; ERLIN1; ZDHHC6; CYP8B1…	1097	813
0.000205353	0.0200904	GO:0002366	b	4	leukocyte activation involved in immune response	29; 535; 604; 847; 960; 967; 1432; 1460; 1509; 1778; 2444; 2475; 2519; 2624; 2720; 2896; 2950; 2956; 3074; 3146; 3320; 3326; 57826; 3417; 3608; 3615; 3735; 3955; 4860; 4893; 5049; 5169; 5269; 5590; 5660; 5683; 5717; 5836; 5878; 5879; 5908; 6282; 6518; 138050; 7037; 7158; 55832; 7414; 7879; 8895; 9452; 9522; 10312; 10493; 10549; 10576; 10970; 165918; 1508; 79895; 148022; 83716; 51143; 22904; 55754…	KARS; RNF168; SNX6; CRISPLD2; PSMD11; HMGB1; PRDX4; TP53BP1; RAP1B; MSH6; CAT; MAPK14; HGSNAT; PI4K2A; S100A11; SWAP70; RAB37; PSMA2; COMMD9; CAND1; CPNE3; COMMD3; SCAMP1; NRAS; ITM2A; IMPDH2; HSP90AB1; TFRC; DNAJC13; TMEM30A; CKAP4; LFNG; PYGL; CTSB; RAP2C; RAB7A; CD63; RAB5C; RAC1; FRK; CD44; IDH1; CTSD; ENPP3; ABR; PRKCZ; MTOR; DYNC1LI1; ARMC8; DYNC1H1; GRN; SERPINB6; GATA2; TICAM1; TMBIM1; PA…	705	447
0.000206774	0.00383316	GO:1901363	m	2	heterocyclic compound binding	16; 19; 35; 36; 90; 104; 109; 112; 142; 215; 216; 369; 377; 388; 440; 467; 473; 479; 549; 604; 668; 699; 811; 817; 818; 833; 847; 871; 875; 998; 1022; 1052; 1080; 1119; 1120; 1147; 1185; 1241; 11153; 1407; 1432; 1457; 1465; 1479; 1495; 1537; 1582; 1622; 1649; 1653; 165545; 1736; 1778; 1936; 1956; 1977; 2033; 2034; 2050; 2058; 2130; 2145; 2146; 489; 2287; 2309; 2327; 2328; 2353; 2444; 2475; 2521; …	MOV10; RYK; HSPA5; HSPA4; NELFB; ARFRP1; SRSF10; FKBP3; SMG5; PIK3CA; SPR; PIK3R4; MANF; ABCD1; LMBRD1; NADK2; METTL16; ABCD4; IRAK4; ZMYM3; DIMT1; WDR3; CAMK2D; CAMK2G; AK8; GATA2; AKAP1; AKAP9; CSRP1; RARS2; ENOX1; MRPL10; HSD17B10; ATP2A3; PNISR; GPATCH1; UBE2D2; HSP90B1; PUM2; SETBP1; RAD1; STIP1; CHKA; CHKB; CHCHD2; PANK3; RPL7A; CSDE1; CCT2; CCT7; CCT5; TTK; JAK2; TTL; KYAT3; EEF2K; UCK2; C…	6031	3930
0.000207031	0.0076731	GO:1901575	b	3	organic substance catabolic process	35; 36; 163; 215; 216; 224; 369; 549; 550; 572; 587; 594; 622; 668; 836; 857; 875; 949; 960; 999; 1200; 1203; 1432; 1457; 1509; 1649; 1676; 132789; 1736; 1743; 1889; 1956; 125981; 2475; 2519; 2528; 2534; 2582; 2720; 2746; 2806; 3028; 3074; 3081; 3091; 3099; 3146; 3148; 3183; 3192; 3295; 3300; 3309; 3320; 3326; 3417; 3643; 3712; 3842; 3991; 4123; 4128; 4189; 4194; 4287; 200933; 4329; 4343; 4507; 4…	RNF14; MOV10; VPS4B; HSPA5; GNPDA2; PARN; GNPDA1; OAT; ARAF; DMGDH; ZRANB1; ENOSF1; CAV1; SMG5; TRERF1; STUB1; NFE2L2; WNT10B; ANAPC16; SMG9; DERL2; HSP90AB1; CLN5; CRBN; SHMT1; NDUFA13; GOT2; UBXN8; ASRGL1; PYGL; DDIT3; MAN2C1; ENTPD1; TREH; HK2; IDH1; CTSD; ENPP3; METTL16; ACER2; RPL10; ARRDC1; GIGYF2; UBR3; PAFAH1B1; PDE8A; CSNK2A1; PAFAH1B2; CSDE1; UBE4A; PDXDC1; CSPG5; RNF185; PHB; SCARB1; F…	2120	1585
0.00023353	0.0201787	GO:0010941	b	4	regulation of cell death	16; 29; 90; 133; 142; 163; 331; 369; 388; 440; 467; 572; 578; 604; 624; 654; 668; 706; 811; 817; 835; 836; 842; 847; 857; 917; 960; 1270; 1271; 1457; 1495; 1499; 1611; 1649; 1676; 1831; 1948; 1956; 10987; 2309; 2353; 2475; 2534; 2624; 2730; 2923; 2950; 3064; 3091; 3146; 3148; 3169; 3249; 3309; 3326; 3717; 3791; 4040; 4194; 4763; 4780; 4792; 5034; 5081; 5151; 5290; 5300; 5447; 5469; 5590; 5598; 56…	LCMT1; TM7SF3; HSPA5; POR; PLK2; SAV1; CHMP2A; ARAF; KIFAP3; CAV1; EEF2K; RBM25; HYOU1; PIK3CA; WNT10B; ARHGEF3; ARHGEF1; HSP90AB1; NDUFA13; NOD1; DDIT3; CAMK2D; P4HB; DFFA; TNIP2; ACER2; RPL10; GATA2; PDE8A; CSNK2A1; STK17A; BMP6; ARHGEF7; PHB; BAK1; FOXA1; ANP32B; CD3G; VDR; NFKBIA; HIF1A; COPS5; MED1; UNC13B; MTDH; AP2B1; RGN; SLC9A1; ADAMTSL4; GOLPH3; ZFP36; XDH; STK26; PAM16; JAK2; NF1; GRAM…	1651	1143
0.000240631	0.0201787	GO:0044267	b	4	cellular protein metabolic process	16; 19; 90; 104; 142; 163; 331; 369; 444; 467; 66008; 51301; 550; 572; 578; 604; 624; 654; 668; 699; 706; 811; 817; 818; 833; 836; 842; 857; 858; 871; 892; 960; 993; 998; 1022; 1080; 1147; 1203; 1270; 1293; 1358; 11153; 1407; 1432; 1457; 1460; 1499; 1611; 1622; 1649; 1653; 51339; 1743; 1893; 1908; 1936; 1948; 1956; 1977; 2033; 2034; 2050; 2058; 2145; 2146; 2200; 10987; 2287; 2309; 2444; 2475; 251…	RNF14; MOV10; RYK; HSPA5; SBF1; P4HA1; ANP32B; RARS2; FKBP3; LEMD2; DMAP1; EEF2K; PIK3CA; ZNF706; MRPL55; CRBN; UBXN8; METTL16; IRAK4; CAMK2D; CAMK2G; SPPL3; LRP6; GATA2; SDF2L1; P4HA2; UBE4A; PARP14; AKAP9; BAK1; UBE2D2; HSP90B1; PUM2; MRPL14; SWAP70; ADARB1; RPL7A; TTK; JAK2; WSB1; NF1; TTL; MTOR; TOPORS; MARS; BRCC3; CHUK; TMX3; GARS; CCNI; ZDHHC3; ZDHHC5; ERLIN1; ZDHHC6; ZDHHC8; PSAP; TCIRG1;…	5155	3626
0.000240991	0.0693452	GO:0002446	b	5	neutrophil mediated immunity	29; 535; 847; 960; 967; 1432; 1460; 1508; 1509; 1778; 2444; 2519; 2720; 2896; 2950; 3074; 3146; 3320; 3326; 3417; 3608; 3615; 4860; 4893; 5049; 5269; 5660; 5683; 5717; 5836; 5878; 5879; 5908; 6282; 6518; 138050; 55832; 7414; 7879; 8895; 9522; 10312; 10493; 10549; 10576; 10970; 51135; 79895; 83716; 51143; 55754; 55860; 23317; 23412; 23071; 25852; 29099; 3163; 64114; 326624; 57826	ACTR10; PSMD11; HMGB1; PRDX4; VCL; RAP1B; CAT; MAPK14; HGSNAT; RAP2C; S100A11; RAB37; PSMA2; COMMD9; CAND1; CPNE3; COMMD3; SCAMP1; NRAS; IMPDH2; HSP90AB1; DNAJC13; TMEM30A; CKAP4; SERPINB6; PYGL; IDH1; IRAK4; CRISPLD2; RAB7A; CD63; RAB5C; RAC1; FRK; CD44; CTSB; CTSD; ABR; DYNC1LI1; ARMC8; DYNC1H1; GRN; TMBIM1; PAFAH1B2; VAT1; PNP; SLC2A5; HEXB; PSAP; ERP44; GLB1; HMOX2; TCIRG1; CCT2; GSTP1; ATP6V…	504	337
0.0002473	0.00383316	GO:0097159	m	2	organic cyclic compound binding	16; 19; 35; 36; 90; 104; 109; 112; 142; 153; 215; 216; 369; 377; 388; 440; 467; 473; 479; 549; 604; 668; 699; 706; 811; 817; 818; 833; 847; 857; 871; 875; 998; 1022; 1052; 1080; 1119; 1120; 1147; 1185; 1241; 11153; 1407; 1432; 1457; 1465; 1479; 1495; 1537; 1582; 1622; 1649; 1653; 165545; 1736; 1778; 1936; 1956; 1977; 2033; 2034; 2050; 2058; 2130; 2145; 2146; 489; 2287; 2309; 2327; 2328; 2353; 244…	MOV10; RYK; HSPA5; HSPA4; NELFB; ARFRP1; SRSF10; FKBP3; SMG5; PIK3CA; SPR; PIK3R4; MANF; ABCD1; LMBRD1; NADK2; METTL16; ABCD4; IRAK4; ZMYM3; DIMT1; WDR3; CAMK2D; CAMK2G; AK8; GATA2; AKAP1; AKAP9; CSRP1; RARS2; ENOX1; MRPL10; HSD17B10; ATP2A3; PNISR; GPATCH1; UBE2D2; HSP90B1; PUM2; SETBP1; RAD1; STIP1; CHKA; CHKB; CHCHD2; PANK3; RPL7A; CSDE1; CCT2; CCT7; CCT5; TTK; JAK2; TTL; KYAT3; EEF2K; UCK2; C…	6118	3987
0.000260175	0.00312211	GO:0005789	c	2	endoplasmic reticulum membrane	19; 215; 224; 444; 550; 667; 811; 817; 818; 857; 998; 1080; 1314; 11153; 1582; 1733; 1956; 54947; 2052; 489; 125981; 2315; 2327; 2328; 2475; 2923; 3123; 3249; 3300; 3309; 3895; 3998; 4189; 4232; 4287; 4948; 5447; 5826; 5861; 5879; 6238; 6305; 22908; 6400; 6548; 6745; 23011; 7108; 7184; 7993; 8608; 8720; 8733; 8985; 9249; 9276; 9570; 9632; 9780; 9986; 10026; 10059; 10130; 10195; 10554; 10613; 1067…	DOLK; DGAT2; TM7SF2; HSPA5; TRAM1L1; SBF1; CAMK2G; MARCH2; CAV1; DHRS3; ABCD1; ABCD4; FMO2; FMO3; AUP1; CAMK2D; HLA-DRB1; DEGS2; SPPL3; TBL2; SEC24C; OCA2; MBTPS1; RNF185; CSPG5; ACSL6; SEC24A; KDELR2; KDELR1; CFTR; ERAP1; ATP2A3; ALDH3A2; ALG3; SERINC1; HSP90B1; MTDH; SLC9A1; RAC1; DNAJB12; DERL2; UBXN8; DIO1; ATG9A; RRBP1; RAB3GAP2; DST; INSIG2; STT3B; COPB2; ERLIN1; ZDHHC6; CYP8B1; ERMP1; HMOX…	1074	795
0.000283839	0.00314406	GO:0043233	c	2	organelle lumen	35; 36; 104; 142; 331; 467; 473; 535; 549; 587; 594; 604; 622; 668; 699; 811; 817; 818; 822; 836; 847; 871; 892; 967; 993; 1022; 1052; 1147; 1200; 1277; 1293; 1305; 1432; 1457; 1460; 1479; 1499; 1509; 1622; 1649; 1653; 1676; 1736; 1743; 1778; 1893; 1936; 1956; 2033; 2034; 2037; 2130; 2145; 2146; 2200; 2271; 2309; 2353; 2444; 2475; 2519; 2521; 2551; 133686; 2617; 2624; 2720; 2733; 2746; 55739; 277…	HSPA5; NELFB; PCSK1; RUBCN; P4HA2; P4HA1; ANP32B; RARS2; COMMD9; RPF1; SPR; FAM114A1; MRPL55; CRBN; MANF; UBXN8; NADK2; NUP205; ZMYM3; DIMT1; MAN2C1; CAMK2D; CAMK2G; BCAT2; POLR3GL; GATA2; SBF1; SNRNP70; SNRNP25; SRSF10; MRPL10; HSD17B10; BDH1; PNISR; UBE2D2; HSP90B1; GEMIN4; RAD1; IQSEC1; ERO1A; CHCHD2; RPL7A; CCT2; CCT5; GTF2B; PAM16; JAK2; NF1; BRCC3; CHUK; NCAPD2; TFB2M; GRN; NUFIP2; GARS; WD…	5283	3925
0.000283839	0.00605523	GO:0070013	c	3	intracellular organelle lumen	35; 36; 104; 142; 331; 467; 473; 535; 549; 587; 594; 604; 622; 668; 699; 811; 817; 818; 822; 836; 847; 871; 892; 967; 993; 1022; 1052; 1147; 1200; 1277; 1293; 1305; 1432; 1457; 1460; 1479; 1499; 1509; 1622; 1649; 1653; 1676; 1736; 1743; 1778; 1893; 1936; 1956; 2033; 2034; 2037; 2130; 2145; 2146; 2200; 2271; 2309; 2353; 2444; 2475; 2519; 2521; 2551; 133686; 2617; 2624; 2720; 2733; 2746; 55739; 277…	HSPA5; NELFB; PCSK1; RUBCN; P4HA2; P4HA1; ANP32B; RARS2; COMMD9; RPF1; SPR; FAM114A1; MRPL55; CRBN; MANF; UBXN8; NADK2; NUP205; ZMYM3; DIMT1; MAN2C1; CAMK2D; CAMK2G; BCAT2; POLR3GL; GATA2; SBF1; SNRNP70; SNRNP25; SRSF10; MRPL10; HSD17B10; BDH1; PNISR; UBE2D2; HSP90B1; GEMIN4; RAD1; IQSEC1; ERO1A; CHCHD2; RPL7A; CCT2; CCT5; GTF2B; PAM16; JAK2; NF1; BRCC3; CHUK; NCAPD2; TFB2M; GRN; NUFIP2; GARS; WD…	5283	3925
0.000288945	0.0226147	GO:0036498	b	4	IRE1-mediated unfolded protein response	578; 1200; 11153; 1639; 10987; 2673; 3309; 4189; 6745; 9570; 10130; 10525; 56005; 55033; 58477	DNAJB9; SRPRB; HSPA5; HYOU1; TPP1; BAK1; FKBP14; COPS5; SSR1; MYDGF; FICD; PDIA6; GOSR2; GFPT1; DCTN1	67	49
0.000307573	0.00921821	GO:0005793	c	4	endoplasmic reticulum-Golgi intermediate compartment	811; 871; 3146; 3309; 3998; 4925; 5034; 8729; 9570; 9780; 10130; 10945; 10959; 10960; 11018; 53345; 113451; 81671; 51006; 56005; 121665; 285704; 23071; 326624	VMP1; HSPA5; HMGB1; RGMB; RAB37; TMED2; TMED1; SLC35C2; P4HB; PDIA6; PIEZO1; SPPL3; ERP44; LMAN1; LMAN2; NUCB2; TM6SF2; CALR; AZIN2; MYDGF; GOSR2; SERPINH1; KDELR1; GBF1	126	99
0.000310575	0.0108336	GO:0043299	b	3	leukocyte degranulation	29; 535; 847; 960; 967; 1432; 1460; 1509; 1778; 2444; 2519; 2624; 2720; 2896; 2950; 3074; 3146; 3320; 3326; 57826; 3417; 3608; 3615; 4860; 4893; 5049; 5269; 5660; 5683; 5717; 5836; 5878; 5879; 5908; 6282; 6518; 138050; 55832; 7414; 7879; 8895; 9522; 10312; 10493; 10549; 10576; 10970; 1508; 79895; 83716; 51143; 55754; 55860; 23317; 23412; 23071; 55361; 58533; 25852; 29099; 3163; 64114; 326624	SNX6; CRISPLD2; PSMD11; HMGB1; PRDX4; VCL; RAP1B; CAT; MAPK14; HGSNAT; PI4K2A; S100A11; RAB37; PSMA2; COMMD9; CAND1; CPNE3; COMMD3; SCAMP1; NRAS; IMPDH2; HSP90AB1; DNAJC13; TMEM30A; CKAP4; SERPINB6; PYGL; CTSB; RAP2C; RAB7A; CD63; RAB5C; RAC1; FRK; CD44; IDH1; CTSD; ABR; DYNC1LI1; ARMC8; DYNC1H1; GRN; GATA2; TMBIM1; PAFAH1B2; VAT1; ACTR10; PNP; SLC2A5; HEXB; PSAP; ERP44; GLB1; HMOX2; TCIRG1; CCT2…	539	354
0.000320633	0.00921821	GO:0098827	c	4	endoplasmic reticulum subcompartment	19; 215; 224; 444; 550; 667; 811; 817; 818; 857; 998; 1080; 1314; 11153; 1582; 1733; 1956; 54947; 2052; 489; 125981; 2315; 2327; 2328; 2475; 2923; 3123; 3249; 3300; 3309; 3895; 3998; 4189; 4232; 4287; 4948; 5447; 5826; 5861; 5879; 6238; 6305; 22908; 6400; 6548; 6745; 23011; 7108; 7184; 7993; 8608; 8720; 8733; 8985; 9249; 9276; 9570; 9632; 9780; 9986; 10026; 10059; 10130; 10195; 10554; 10613; 1067…	DOLK; DGAT2; TM7SF2; HSPA5; TRAM1L1; SBF1; CAMK2G; MARCH2; CAV1; DHRS3; ABCD1; ABCD4; FMO2; FMO3; AUP1; CAMK2D; HLA-DRB1; DEGS2; SPPL3; TBL2; SEC24C; OCA2; MBTPS1; RNF185; CSPG5; ACSL6; SEC24A; KDELR2; KDELR1; CFTR; ERAP1; ATP2A3; ALDH3A2; ALG3; SERINC1; HSP90B1; MTDH; SLC9A1; RAC1; DNAJB12; DERL2; UBXN8; DIO1; ATG9A; RRBP1; RAB3GAP2; DST; INSIG2; STT3B; COPB2; ERLIN1; ZDHHC6; CYP8B1; ERMP1; HMOX…	1079	799
0.000332411	0.00341908	GO:0034663	c	2	endoplasmic reticulum chaperone complex	3309; 5034; 7184; 10130; 10525; 23753	HSPA5; HYOU1; PDIA6; P4HB; HSP90B1; SDF2L1	11	10
0.000346243	0.0388094	GO:0045296	m	4	cadherin binding	421; 800; 822; 999; 1004; 1495; 1499; 1500; 1936; 1956; 2802; 3054; 3309; 3326; 3337; 3417; 3791; 3799; 3895; 3927; 5110; 5861; 5901; 5917; 6130; 6282; 6455; 6772; 7414; 7531; 7534; 8615; 8650; 9414; 9531; 10163; 10598; 10985; 114990; 54869; 22827; 23042; 56061; 23650; 56924; 23075; 26058; 26156; 11252; 57142	BAG3; GIGYF2; HSPA5; PCMT1; CTNNB1; PUF60; CTNND1; S100A11; SWAP70; SH3GL1; YWHAZ; RPL7A; KTN1; HCFC1; WASF2; RAN; DNAJB1; RTN4; HSP90AB1; AHSA1; RARS; GOLGA3; CDH1; KDR; CDH6; VASN; TRIM29; ARVCF; RAB1A; EGFR; IDH1; VCL; PACSIN2; GCN1; RSL1D1; USO1; NUMB; LASP1; EPS8L1; CAPG; CALD1; CTNNA1; TJP2; STAT1; PDXDC1; EEF1D; UBFD1; PAK6; YWHAE; KIF5B	329	266
0.000354609	0.0114091	GO:0051186	b	3	cofactor metabolic process	215; 706; 847; 1355; 1622; 1743; 1956; 2327; 2534; 133686; 2730; 55739; 2806; 2878; 2946; 2950; 3091; 3099; 3295; 3320; 3417; 3643; 4780; 4860; 5095; 5165; 5264; 5805; 5826; 5879; 6470; 6513; 6697; 7086; 23171; 7837; 8473; 8801; 9104; 9391; 9563; 56267; 10549; 10588; 10935; 339123; 51085; 79066; 79094; 79646; 80219; 51629; 55066; 29968; 51181; 84274; 84649; 84706; 53905; 283927; 23305; 23474; 557…	NADK; NAXE; GNMT; DUOX1; DCXR; PRDX3; PCCA; EGFR; HIF1A; CAT; CIAO1; PDK3; INSR; JMJD8; SLC25A39; RGN; PANK3; GCLM; NFE2L2; SPR; DGAT2; FYN; GPX3; MLXIPL; TKT; ETHE1; GOT2; ACOT11; LMBRD1; NADK2; HSD17B4; ABCD4; FMO2; PPCDC; PTS; RAC1; HK2; MTHFS; IDH1; NAXD; COQ10B; METTL16; SUCLG2; ABCD1; H6PD; GPD1L; NUDT7; TSPO; SHMT1; PHYH; DBI; ACSL6; OGT; GPT2; DLST; GSTM2; PRDX4; SLC7A11; SLC2A1; PDPR; PS…	562	412
0.000367104	0.0269363	GO:0007030	b	4	Golgi organization	998; 3064; 3998; 4644; 5605; 5861; 7534; 8548; 8615; 8729; 8874; 9382; 10142; 10565; 10959; 10960; 11018; 79895; 81671; 83452; 25839; 55361; 57662; 26003; 27314; 64083	VMP1; GORASP2; MAP2K2; PI4K2A; YWHAZ; TMED2; TMED1; RAB30; ARHGEF7; BLZF1; GOLPH3; RAB1A; COG1; COG4; LMAN1; ARFGEF1; LMAN2; RAB33B; CAMSAP3; AKAP9; HTT; ATP8B4; USO1; MYO5A; GBF1; CDC42	149	112
0.000367267	0.0114091	GO:0019538	b	3	protein metabolic process	16; 19; 90; 104; 142; 163; 331; 369; 444; 467; 66008; 51301; 550; 572; 578; 604; 624; 654; 668; 699; 706; 811; 817; 818; 833; 835; 836; 842; 847; 857; 858; 871; 892; 960; 993; 998; 999; 1022; 1080; 1147; 1200; 1203; 1270; 1293; 11153; 1407; 1432; 1457; 1460; 1499; 1509; 1611; 1622; 1649; 1653; 1743; 1889; 1893; 1908; 1936; 1948; 1956; 1977; 2033; 2034; 2050; 2058; 2145; 2146; 2200; 2287; 2309; 24…	RNF14; MOV10; RYK; HSPA5; CPO; PCSK1; SBF1; P4HA1; ANP32B; RARS2; FKBP3; LEMD2; DMAP1; EEF2K; PIK3CA; ZNF706; MRPL55; CRBN; UBXN8; METTL16; IRAK4; CAMK2D; CAMK2G; SPPL3; GALNT12; GATA2; SDF2L1; P4HA2; UBE4A; PARP14; AKAP9; BAK1; MMP16; FZR1; UBE2D2; HSP90B1; PUM2; MRPL14; SWAP70; ADARB1; XPO1; RPL7A; DGAT2; TTK; JAK2; WSB1; NF1; TTL; TOPORS; MARS; BRCC3; CHUK; TMX3; GARS; CHST7; ZDHHC3; ZDHHC5; E…	5886	4002
0.000396955	0.0114091	GO:0044249	b	3	cellular biosynthetic process	16; 19; 9209; 90; 109; 112; 133; 142; 158; 215; 224; 331; 377; 435; 440; 467; 66008; 473; 51301; 587; 604; 622; 654; 668; 706; 811; 817; 833; 847; 857; 875; 892; 949; 999; 1022; 1052; 1119; 1120; 1147; 1277; 1329; 1355; 1407; 1432; 1479; 1499; 1537; 1582; 1611; 1622; 1649; 1653; 132789; 1736; 1831; 1893; 1936; 1956; 1977; 54947; 2033; 2034; 2058; 2130; 2145; 2146; 2200; 125981; 2309; 2353; 2444; …	RNF14; MOV10; HSPA5; NELFB; PCSK1; SBF1; SRSF10; LEMD2; SMG5; PIK3CA; SPR; COMMD6; ZNF706; MRPL55; PIK3R4; B3GNT5; ABCD1; NADK2; METTL16; IRAK4; ZMYM3; CAMK2D; BCAT2; POLR3GL; AK8; OCA2; GALNT12; GATA2; RARS2; MRPL10; HSD17B14; BBOX1; ALDH3A2; PUM2; SETBP1; MRPL14; CHKA; CHKB; CHCHD2; PANK3; RPL7A; CCT2; DGAT2; CCT7; CCT5; GTF2B; JAK2; DMAP1; TOPORS; EEF2K; TMTC1; UCK2; CHUK; INSIG2; CHST2; GARS;…	6026	4005
0.000404033	0.0114091	GO:1901576	b	3	organic substance biosynthetic process	16; 19; 9209; 90; 109; 112; 133; 142; 158; 215; 224; 331; 377; 435; 440; 467; 66008; 473; 51301; 587; 604; 622; 654; 668; 706; 811; 817; 833; 847; 857; 875; 892; 949; 999; 1022; 1052; 1080; 1119; 1120; 1147; 1277; 1329; 1355; 1407; 1432; 1479; 1499; 1537; 1582; 1611; 1622; 1649; 1653; 132789; 1736; 1831; 1893; 1936; 1956; 1977; 54947; 2033; 2034; 2052; 2058; 2130; 2145; 2146; 2200; 125981; 2309; …	RNF14; MOV10; HSPA5; NELFB; PCSK1; SBF1; SRSF10; LEMD2; SMG5; PIK3CA; SPR; COMMD6; ZNF706; MRPL55; PIK3R4; B3GNT5; ABCD1; NADK2; METTL16; IRAK4; ZMYM3; CAMK2D; BCAT2; POLR3GL; AK8; OCA2; GALNT12; GATA2; RARS2; HSD17B13; BDH1; BBOX1; ALDH3A2; PUM2; SETBP1; MRPL14; CHKA; CHKB; CHCHD2; PANK3; RPL7A; CCT2; DGAT2; CCT7; CCT5; GTF2B; JAK2; DMAP1; TOPORS; EEF2K; TMTC1; UCK2; CHUK; INSIG2; CHST2; GARS; C…	6112	4073
0.000415815	0.0388094	GO:0035257	m	4	nuclear hormone receptor binding	142; 668; 811; 1022; 1407; 1499; 2033; 2521; 2959; 3091; 3164; 5469; 5901; 6605; 6772; 6801; 7421; 9320; 9604; 9862; 9968; 10438; 10524; 79039; 23019; 23054; 23558; 135112	RNF14; VDR; FUS; MED24; HIF1A; CTNNB1; MED1; SMARCE1; NCOA6; NCOA7; STAT1; RAN; CRY1; DDX54; GTF2B; MED12; CNOT1; NR4A1; PARP1; FOXL2; TRIP12; EP300; CALR; KAT5; C1D; STRN; CDK7; WBP2	153	125
0.000427759	0.0115301	GO:0006139	b	3	nucleobase-containing compound metabolic process	16; 9209; 90; 104; 109; 112; 133; 142; 158; 215; 331; 467; 66008; 473; 572; 604; 654; 668; 706; 811; 817; 833; 836; 847; 857; 875; 892; 999; 1022; 1052; 1147; 1277; 1329; 1355; 1407; 1432; 1479; 1499; 1537; 1611; 1622; 1649; 1653; 1676; 132789; 1736; 1743; 1831; 1893; 1956; 2030; 2033; 2034; 2058; 2130; 2145; 2146; 2200; 2309; 2327; 2353; 2444; 2475; 2521; 2551; 133686; 2617; 2624; 2673; 55739; 2…	RNF14; MOV10; HSPA5; NELFB; SRSF10; PHF8; LEMD2; SMG5; PIK3CA; COMMD6; ZNF706; ABCD1; NADK2; METTL16; IRAK4; ZMYM3; DIMT1; WDR3; CAMK2D; POLR3GL; AK8; GATA2; SNRNP25; RARS2; HSD17B10; GPATCH1; PUM2; SETBP1; RAD1; SWAP70; ADARB1; CHCHD2; PANK3; RPL7A; CSDE1; CCT2; DGAT2; CCT7; CCT5; GTF2B; PAM16; JAK2; DMAP1; TOPORS; TMTC1; UCK2; BRCC3; CHUK; TFB2M; INSIG2; GARS; WDR18; ERLIN1; CBS; SLC35B2; PRDM2…	5810	3798
0.00047736	0.00458266	GO:0101031	c	2	chaperone complex	3326; 6950; 9531; 10273; 10574; 10576; 10963; 22948	BAG3; CCT2; CCT7; CCT5; HSP90AB1; STUB1; TCP1; STIP1	22	18
0.000483651	0.0081781	GO:0044281	b	2	small molecule metabolic process	16; 19; 35; 36; 109; 112; 133; 142; 158; 215; 216; 224; 435; 440; 467; 549; 572; 587; 594; 622; 654; 706; 833; 847; 857; 875; 949; 960; 1080; 1119; 1329; 1355; 1407; 1432; 1537; 1582; 1622; 132789; 1743; 2033; 2052; 2058; 125981; 2271; 2327; 2475; 2519; 2528; 2582; 133686; 2617; 2673; 2720; 2730; 2746; 55739; 2784; 2806; 2946; 2950; 2977; 3028; 3074; 3081; 3091; 3099; 3295; 3417; 3420; 3615; 3643…	NADK; TM7SF2; FARS2; GNPDA2; NISCH; PCCA; P4HA2; OAT; RARS2; PTGR1; ENOSF1; CAV1; ADM; DKK3; B3GNT3; RAN; PIK3CA; MPP1; INPP4B; RARS; REXO2; GOT2; ASRGL1; NADK2; OGT; ABCD4; FMO2; GNPDA1; MAN2C1; ENTPD1; PDPR; HK2; IDH1; BCAT2; XYLT1; GNPAT; PDE8A; SHMT1; GMPS; DBI; BMP6; ADCY6; PDXDC1; ADCY3; SCARB1; NME3; ACSL6; SLC2A1; APOL2; P4HA1; MYO5A; CFTR; HSD17B10; ACADS; ALDH3A2; SLC7A2; AZIN1; HIF1A; …	2011	1489
0.000487862	0.0336912	GO:0009894	b	4	regulation of catabolic process	215; 369; 529; 535; 572; 706; 836; 857; 949; 999; 1432; 1457; 1611; 1676; 51339; 1736; 1956; 1977; 2033; 2475; 2534; 3064; 3091; 3099; 3146; 3183; 3192; 3300; 3320; 3326; 3417; 3643; 3791; 3842; 4194; 4287; 4343; 4780; 4898; 4943; 5049; 5073; 5290; 56915; 5300; 5660; 6625; 6662; 7480; 7534; 7538; 7879; 8078; 23192; 8131; 8473; 9104; 9531; 23435; 9604; 9706; 9711; 10059; 10273; 10392; 11267; 10769…	RNF14; MOV10; PARN; PLK2; RUBCN; ARAF; NPRL2; CAV1; SMG5; STUB1; NFE2L2; WNT10B; DERL2; HSP90AB1; MTMR9; NDUFA13; CDH1; ATP6V0D2; METTL16; HK2; IDH1; DFFA; MDM4; CSNK2A1; PAFAH1B2; SH3BP4; RNF185; PHB; SCARB1; FZR1; RNF217; NRDC; SNX6; ATP6V1H; HIF1A; PUM2; MTDH; NPRL3; EXOSC5; XPO1; PAM16; TBC1D25; RAB7A; RAB3GAP2; EIF4E; PSAP; RHBDF1; HTT; ATP6V0A1; RNF128; ATXN3; SNF8; BAG3; GIGYF2; SESN3; MAP…	906	702
0.000492514	0.0303396	GO:0051213	m	3	dioxygenase activity	444; 3081; 5033; 5034; 5264; 5447; 5927; 8424; 8974; 8985; 10765; 83875; 79701; 79831; 114757; 53630; 55214; 23474; 23133	P3H2; ETHE1; CYGB; PHF8; OGFOD3; BBOX1; ASPH; P4HB; POR; KDM8; P4HA2; P4HA1; BCO1; BCO2; PLOD3; HGD; KDM5A; KDM5B; PHYH	90	73
0.000496242	0.0243159	GO:0005765	c	5	lysosomal membrane	163; 215; 529; 535; 949; 967; 1080; 1185; 1203; 1889; 2475; 2770; 3123; 4948; 5660; 5826; 5878; 5908; 138050; 7879; 8131; 8417; 8895; 10312; 10548; 10970; 7781; 4646; 245972; 114990; 27074; 84283; 51257; 51606; 729991; 54834; 55315; 55754; 23317; 55788; 55361; 57535; 221955; 91056; 26503; 126321; 10641; 64114; 326624; 130340	AP1S3; AP5B1; ATP6V1E1; PI4K2A; RAP1B; MFSD12; SLC29A3; HGSNAT; ECE1; MARCH2; VASN; AP2B1; NPRL3; GNAI1; RAB37; GDAP2; CPNE3; BORCS8; TMEM79; CLN5; TM9SF1; SLC30A3; ABCD1; ATP6V0D2; LMBRD1; NPRL2; ABCD4; DNAJC13; RAB7A; DAGLB; CD63; RAB5C; HLA-DRB1; CLCN6; ATP6V1H; TMEM30A; MTOR; OCA2; TMBIM1; KIAA1324; SLC17A5; SCARB1; PSAP; MYO6; STX7; TCIRG1; ATP6V0A1; LAMP3; CFTR; CKAP4	348	270
0.000515004	0.00988808	GO:0031984	c	3	organelle subcompartment	19; 215; 224; 377; 444; 51301; 550; 667; 811; 817; 818; 857; 858; 998; 999; 1080; 1314; 11153; 1582; 1733; 1956; 54947; 2052; 489; 125981; 2315; 2327; 2328; 2475; 2528; 2734; 2800; 2802; 2923; 3123; 3249; 3300; 3309; 3895; 3955; 3998; 135152; 4189; 4232; 4287; 4893; 4948; 5447; 5537; 5826; 5861; 5879; 5909; 6238; 6305; 22908; 6400; 6513; 6548; 6745; 23011; 7108; 7184; 7993; 8509; 8548; 8608; 8615…	DOLK; DGAT2; TM7SF2; HSPA5; POR; TRAM1L1; SBF1; GLG1; CAMK2G; MARCH2; LEPROT; B3GAT2; CAV2; CAV1; B3GNT5; B3GNT7; STK26; NDST2; DHRS3; GOLGA1; GOLGA3; CDH1; PPP6C; ABCD4; FMO2; FMO3; AUP1; SCAMP1; CAMK2D; COG1; HLA-DRB1; DEGS2; COG4; SPPL3; CHAC1; SEC24A; SEC24C; OCA2; MBTPS1; RNF185; CSPG5; ACSL6; ARFRP1; SLC2A1; KDELR2; COPB2; GBF1; CFTR; ERAP1; ATP2A3; ALDH3A2; ALG3; PI4K2A; SERINC1; HSP90B1; …	1711	1294
0.00051656	0.0133183	GO:0046483	b	3	heterocycle metabolic process	16; 9209; 90; 104; 109; 112; 133; 142; 158; 215; 331; 467; 66008; 473; 572; 604; 654; 668; 706; 811; 817; 833; 836; 847; 857; 875; 892; 999; 1022; 1052; 1147; 1277; 1329; 1355; 1407; 1432; 1479; 1499; 1537; 1611; 1622; 1649; 1653; 1676; 132789; 1736; 1743; 1831; 1893; 1956; 2030; 2033; 2034; 2052; 2058; 2130; 2145; 2146; 2200; 2309; 2327; 2353; 2444; 2475; 2521; 2551; 133686; 2617; 2624; 2673; 55…	RNF14; MOV10; HSPA5; NELFB; SRSF10; PHF8; LEMD2; SMG5; PIK3CA; SPR; COMMD6; ZNF706; ABCD1; LMBRD1; NADK2; METTL16; ABCD4; IRAK4; ZMYM3; DIMT1; WDR3; CAMK2D; POLR3GL; AK8; GATA2; SNRNP25; RARS2; HSD17B10; GPATCH1; PUM2; SETBP1; RAD1; SWAP70; ADARB1; CHCHD2; PANK3; RPL7A; CSDE1; CCT2; DGAT2; CCT7; CCT5; GTF2B; PAM16; JAK2; DMAP1; TOPORS; TMTC1; UCK2; BRCC3; CHUK; TFB2M; INSIG2; GARS; WDR18; ERLIN1;…	5967	3906
0.000541836	0.0138469	GO:0098852	c	4	lytic vacuole membrane	163; 215; 529; 535; 949; 967; 1080; 1185; 1203; 1889; 2475; 2770; 3123; 4948; 5660; 5826; 5878; 5908; 138050; 7879; 8131; 8417; 8895; 10312; 10548; 10970; 7781; 4646; 245972; 114990; 27074; 84283; 51257; 51606; 729991; 54834; 55315; 55754; 23317; 55788; 55361; 57535; 221955; 91056; 26503; 126321; 10641; 64114; 326624; 130340	AP1S3; AP5B1; ATP6V1E1; PI4K2A; RAP1B; MFSD12; SLC29A3; HGSNAT; ECE1; MARCH2; VASN; AP2B1; NPRL3; GNAI1; RAB37; GDAP2; CPNE3; BORCS8; TMEM79; CLN5; TM9SF1; SLC30A3; ABCD1; ATP6V0D2; LMBRD1; NPRL2; ABCD4; DNAJC13; RAB7A; DAGLB; CD63; RAB5C; HLA-DRB1; CLCN6; ATP6V1H; TMEM30A; MTOR; OCA2; TMBIM1; KIAA1324; SLC17A5; SCARB1; PSAP; MYO6; STX7; TCIRG1; ATP6V0A1; LAMP3; CFTR; CKAP4	349	271
0.00058705	0.0382887	GO:0010243	b	4	response to organonitrogen compound	19; 109; 112; 133; 142; 440; 529; 535; 550; 572; 706; 760; 836; 847; 857; 858; 999; 1080; 1147; 1277; 1407; 1432; 1495; 1499; 1537; 1956; 2058; 2146; 2200; 2309; 2353; 2475; 2534; 2551; 2730; 2770; 2806; 2946; 2950; 3164; 3300; 3309; 3643; 3717; 3726; 4040; 4141; 4189; 4287; 4644; 4780; 4792; 5156; 5290; 5447; 5590; 5908; 5999; 6382; 6400; 6430; 6470; 6513; 6548; 6662; 6772; 7049; 7054; 7071; 718…	HSPA5; POR; LEPROT; CAV2; CAV1; EEF2K; COL1A1; STUB1; NFE2L2; WNT10B; CDH1; UBXN8; AUP1; ADCY6; SLC30A10; SHMT1; SH3BP4; UBE4A; ADCY3; RNF185; KLF3; AKAP9; SLC2A1; MYO5A; CFTR; DUOX1; NFKBIA; ATP6V1H; HSP90B1; ASNS; SRSF5; SLC9A1; DNAJB12; DERL2; JAK2; SDF2L1; FOS; ABCA1; PARP1; CHUK; INSIG2; STT3B; GET4; CA2; ERLIN1; SDC1; TCIRG1; PRKCZ; ATP6V0A1; PIK3CA; ATXN3; RNF121; PDGFRA; SESN3; EIF2B2; RA…	961	728
0.000589143	0.00730537	GO:0036094	m	2	small molecule binding	16; 19; 35; 36; 90; 109; 112; 142; 215; 216; 369; 377; 388; 440; 479; 699; 706; 817; 818; 833; 847; 857; 875; 960; 998; 1022; 1080; 1119; 1120; 1147; 1185; 1203; 1241; 11153; 1407; 1432; 1457; 1582; 1622; 1653; 165545; 1778; 1956; 2050; 2058; 489; 2327; 2328; 2444; 2475; 2534; 133686; 2617; 2733; 2746; 55739; 2770; 2806; 2956; 2977; 3099; 3192; 134266; 3308; 3309; 3320; 3326; 57826; 3417; 3420; 3…	NADK; MOV10; RYK; HSPA5; HSPA4; NRAS; PCCA; PRPF4B; PDGFRA; ATP13A4; P4HA2; ARFRP1; OAT; ARAF; DDX54; SWAP70; PI4K2A; CCT5; CAV1; EEF2K; CHTF18; HYOU1; RAN; PIK3CA; SPR; DHRS3; HSP90AB1; KIF13B; CLN5; SRMS; LIG1; NDUFA13; ABCD1; MKKS; NADK2; PYGL; ABCD4; IRAK4; FMO2; FMO3; PLK2; ENTPD1; CAMK2D; IDH1; CAMK2G; CLCN6; SCYL3; BAZ1B; CYGB; CSNK2A1; GMPS; DBI; NKIRAS2; ADCY6; KYAT3; KDM1B; PDXDC1; ADCY…	2552	1853
0.000610187	0.0303396	GO:0042393	m	3	histone binding	2145; 2956; 3717; 3720; 4297; 5252; 5927; 6772; 7158; 7913; 8085; 9031; 9733; 9918; 10524; 10541; 10600; 10765; 10943; 165918; 144108; 8019; 65980; 81550; 114803; 84733; 54617; 55023; 23198; 57713; 221656; 23133	KDM1B; MSL3; JARID2; INO80; MSH6; EZH1; SFMBT2; DEK; ANP32B; CBX2; STAT1; JAK2; PHIP; KMT2A; KMT2D; TDRD3; PSME4; NCAPD2; BAZ1B; TP53BP1; BRD9; MYSM1; SART3; BRD3; RNF168; KAT5; PHF8; USP16; SPTY2D1; KDM5A; KDM5B; PHF1	198	153
0.000708213	0.0174988	GO:1903409	b	3	reactive oxygen species biosynthetic process	215; 706; 857; 2309; 2475; 2534; 3320; 3326; 3643; 3717; 5879; 6542; 6697; 8729; 9104; 9314; 148022; 53905; 55532	HSP90AB1; JAK2; RAC1; DUOX1; SLC7A2; SPR; FYN; FOXO3; GBF1; INSR; KLF4; MTOR; SLC30A10; ABCD1; HSP90AA1; TSPO; TICAM1; RGN; CAV1	103	75
0.000747093	0.0171831	GO:0042579	c	4	microbody	215; 224; 847; 3295; 3417; 3615; 4644; 5264; 5605; 5826; 5827; 5828; 7086; 7498; 8443; 8729; 10059; 79594; 55670; 84129; 283927; 23305; 56947; 9665; 26063; 92960	MARF1; ALDH3A2; CAT; MAP2K2; ACAD11; MFF; IMPDH2; XDH; TKT; ABCD1; HSD17B4; ABCD4; PEX26; IDH1; NUDT7; PEX11G; GNPAT; PXMP2; PHYH; PEX2; ACSL6; DECR2; DNM1L; MYO5A; MUL1; GBF1	138	117
0.000747093	0.024405	GO:0005777	c	5	peroxisome	215; 224; 847; 3295; 3417; 3615; 4644; 5264; 5605; 5826; 5827; 5828; 7086; 7498; 8443; 8729; 10059; 79594; 55670; 84129; 283927; 23305; 56947; 9665; 26063; 92960	MARF1; ALDH3A2; CAT; MAP2K2; ACAD11; MFF; IMPDH2; XDH; TKT; ABCD1; HSD17B4; ABCD4; PEX26; IDH1; NUDT7; PEX11G; GNPAT; PXMP2; PHYH; PEX2; ACSL6; DECR2; DNM1L; MYO5A; MUL1; GBF1	138	117
0.00074853	0.040083	GO:0051427	m	4	hormone receptor binding	142; 668; 811; 1022; 1407; 1499; 2033; 2521; 2534; 2959; 3091; 3164; 3717; 5469; 5901; 6605; 6772; 6801; 7421; 9320; 9604; 9862; 9968; 10438; 10524; 79039; 23019; 23054; 23558; 135112	RNF14; VDR; FUS; MED24; HIF1A; CTNNB1; MED1; SMARCE1; NCOA6; NCOA7; STAT1; RAN; FYN; CRY1; DDX54; GTF2B; MED12; JAK2; CNOT1; NR4A1; PARP1; FOXL2; TRIP12; EP300; CALR; KAT5; C1D; STRN; CDK7; WBP2	186	142
0.000764556	0.0303396	GO:0003756	m	3	protein disulfide isomerase activity	2923; 5034; 10026; 10130; 23071; 30001; 54495	PDIA6; P4HB; PIGK; PDIA3; ERO1A; ERP44; TMX3	18	15
0.000764556	0.040083	GO:0016864	m	4	intramolecular oxidoreductase activity, transposing S-S bonds	2923; 5034; 10026; 10130; 23071; 30001; 54495	PDIA6; P4HB; PIGK; PDIA3; ERO1A; ERP44; TMX3	18	15
0.000784583	0.0186103	GO:0006082	b	3	organic acid metabolic process	16; 35; 36; 215; 224; 435; 440; 549; 587; 594; 833; 857; 875; 960; 1432; 1582; 132789; 1743; 2058; 2271; 2327; 2475; 2617; 2673; 2720; 2730; 2746; 2806; 2946; 2950; 3028; 3074; 3081; 3091; 3099; 3295; 3417; 3420; 3643; 3712; 3735; 55278; 3991; 4141; 4329; 4507; 4644; 4677; 4860; 4942; 5033; 5034; 5095; 5165; 5264; 5447; 5805; 5828; 5917; 5973; 6470; 6513; 6542; 6548; 6820; 7054; 8443; 8473; 8509;…	GNPDA2; PCCA; P4HA2; OAT; RARS2; ENOSF1; CAV1; B3GNT7; B3GNT3; NDST2; RARS; ABCD1; ASRGL1; FMO2; GNPDA1; LIPE; HK2; P4HB; BCAT2; XYLT1; GNPAT; SHMT1; GMPS; PDXDC1; CSPG5; ACSL6; SLC2A1; P4HA1; MYO5A; HSD17B10; ACADS; ALDH3A2; SLC7A2; HIF1A; GLUD1; RGN; IARS2; CYGB; SLC9A1; DGAT2; NARS; PDPR; KYAT3; PTS; NUDT7; INSIG2; CHST2; GARS; CHST7; IVD; PEX2; ERLIN1; CYP8B1; CARS; CBS; SLC35B2; SPOCK2; GFPT…	1097	817
0.000791469	0.0303396	GO:0008134	m	3	transcription factor binding	142; 473; 668; 811; 1022; 1407; 1432; 1460; 1499; 1649; 1977; 2033; 2034; 2309; 2353; 2475; 2521; 2551; 2624; 2878; 2957; 2959; 3054; 3091; 3146; 3148; 3164; 3169; 3192; 3720; 3726; 4780; 4792; 51755; 5469; 5901; 6605; 6662; 6722; 6772; 6801; 6873; 7091; 4848; 7158; 7159; 55832; 7421; 7534; 170622; 8195; 8721; 9221; 9314; 9320; 9604; 9862; 9968; 9975; 51339; 10438; 10524; 10915; 51085; 51142; 790…	RNF14; CAND1; VDR; CHCHD2; FUS; TRERF1; HMGB2; HMGB1; JUNB; JARID2; MED24; HIF1A; HNRNPU; CTNNB1; MED19; FOXO3; MED1; GTF2A1; CSDC2; SRF; NR1D2; DHX33; DACT1; TRIP12; MAPK14; RERE; MTDH; INSIG2; NCOA7; HCFC1; KEAP1; CDK12; NFE2L2; COMMD6; CRY1; DDX54; GTF2B; MED12; KLF4; BHLHE41; DMAP1; TLE4; LCOR; CNOT2; MKKS; HEY1; COMMD7; EDF1; YWHAZ; DDIT3; NFKBIA; FOS; MLXIPL; TCERG1; NOLC1; NR4A1; PARP1; FO…	653	518
0.000841822	0.0130482	GO:0002252	b	2	immune effector process	29; 104; 535; 604; 847; 917; 960; 967; 998; 1432; 1460; 1509; 1653; 1778; 2444; 2475; 2519; 2534; 2624; 2720; 2896; 2950; 2956; 3074; 3146; 3320; 3326; 57826; 3417; 3608; 3615; 3659; 3735; 3955; 4860; 4893; 5049; 5094; 5169; 5269; 5290; 56915; 5590; 5660; 5683; 5717; 5836; 5878; 5879; 5908; 6282; 6518; 6772; 6773; 138050; 7037; 7158; 55832; 7410; 7414; 7879; 8417; 8729; 8780; 8895; 9255; 9452; 95…	FYN; POLR3C; PI4K2A; S100A11; POLR3K; COMMD9; PIK3CA; HSP90AB1; PAFAH1B2; PYGL; IRAK4; CRISPLD2; RAB5C; SCAMP1; CTSB; CTSD; ENPP3; SETD2; GATA2; GPATCH3; SERPINB6; VAT1; PHB; SLC2A5; DDX1; ATP8B4; KDELR1; GBF1; CD3G; IL20RB; SNX6; SERINC5; PUM2; GLB1; SWAP70; EXOSC5; DDX58; CCT2; TFRC; PCBP2; RAB7A; DYNC1LI1; GRN; IRF1; VAV2; PSMD11; HMOX2; TCIRG1; ITM2A; ATP6V0A1; COMMD3; ACTR3; RAP1B; MAPK14; H…	1287	720
0.000850968	0.0525809	GO:0043434	b	4	response to peptide hormone	109; 112; 133; 142; 529; 535; 760; 847; 857; 858; 1147; 1277; 1407; 1537; 2058; 2200; 2309; 2475; 2534; 2770; 2806; 2950; 3164; 3643; 3717; 4040; 4141; 4644; 4780; 5290; 5447; 5590; 5908; 6430; 6513; 6548; 6772; 7049; 7054; 8473; 8892; 10312; 10580; 143686; 245972; 51141; 51606; 54741; 55023; 55532; 23175; 23189; 23235; 27101; 29904; 30837	SESN3; CYC1; EIF2B2; RAP1B; CAT; FOXO3; LEPROT; INSR; SORBS1; CAV2; GNAI1; SRSF5; ADM; SLC9A1; STAT1; LPIN1; NFE2L2; FYN; CRY1; JAK2; SOCS7; TH; PHIP; GOT2; ATP6V0D2; EPRS; CAV1; TGFBR3; EEF2K; MARS; NR4A1; PARP1; CHUK; ATP6V1H; CACYBP; PRKCZ; MTOR; PIK3CA; FBN1; SLC30A10; ADCY6; OGT; LRP6; ADCY3; POR; CA2; SIK2; ATP6V1E1; KANK1; SLC2A1; TCIRG1; GSTP1; ATP6V0A1; COL1A1; INSIG2; MYO5A	425	318
0.000854883	0.0149216	GO:0031227	c	3	intrinsic component of endoplasmic reticulum membrane	550; 811; 11153; 2923; 3123; 3300; 3309; 6238; 22908; 7108; 7993; 8733; 9986; 10026; 10195; 26608; 51009; 51141; 84649; 54788; 347734; 121665; 57142; 94005; 29927; 22845	DOLK; TM7SF2; HSPA5; ALG3; DNAJB2; DGAT2; DNAJB12; DERL2; UBXN8; SACM1L; FICD; RRBP1; AUP1; RTN4; HLA-DRB1; PDIA3; SPPL3; PIGS; INSIG2; CALR; SLC35B2; GPAA1; TBL2; RCE1; SEC61A1; PIGK	157	118
0.000858921	0.040083	GO:0030911	m	4	TPR domain binding	66008; 3320; 3326; 6731; 10273	HSP90AB1; TRAK2; STUB1; SRP72; HSP90AA1	8	8
0.000872655	0.178754	GO:0032479	b	5	regulation of type I interferon production	1147; 1499; 2033; 3146; 3148; 3659; 5094; 5300; 6772; 8780; 10623; 148022; 83737; 79671; 23586; 56919; 10293; 29072; 55593; 63906	RIOK3; IRF1; DHX33; ITCH; STAT1; TICAM1; HMGB2; HMGB1; CHUK; GPATCH3; TRAIP; CTNNB1; SETD2; PCBP2; POLR3C; DDX58; PIN1; EP300; NLRX1; OTUD5	114	82
0.000914163	0.0536614	GO:0043436	b	4	oxoacid metabolic process	16; 35; 36; 215; 224; 435; 440; 549; 587; 594; 833; 857; 875; 960; 1432; 1582; 132789; 1743; 2058; 2271; 2475; 2617; 2673; 2720; 2730; 2746; 2806; 2946; 2950; 3028; 3074; 3081; 3091; 3099; 3295; 3417; 3420; 3643; 3712; 3735; 55278; 3991; 4141; 4329; 4507; 4644; 4677; 4942; 5033; 5034; 5095; 5165; 5264; 5447; 5805; 5828; 5917; 5973; 6470; 6513; 6542; 6548; 6820; 7054; 8443; 8473; 8509; 8801; 8833;…	GNPDA2; PCCA; P4HA2; OAT; RARS2; ENOSF1; CAV1; B3GNT7; B3GNT3; NDST2; RARS; ABCD1; ASRGL1; GNPDA1; LIPE; HK2; P4HB; BCAT2; XYLT1; GNPAT; SHMT1; GMPS; PDXDC1; CSPG5; ACSL6; SLC2A1; P4HA1; MYO5A; HSD17B10; ACADS; ALDH3A2; SLC7A2; HIF1A; GLUD1; RGN; IARS2; CYGB; SLC9A1; DGAT2; NARS; PDPR; KYAT3; PTS; NUDT7; INSIG2; CHST2; GARS; CHST7; IVD; PEX2; ERLIN1; CYP8B1; CARS; CBS; SLC35B2; SPOCK2; GFPT1; FAR…	1077	805
0.000985405	0.178754	GO:1903201	b	5	regulation of oxidative stress-induced cell death	142; 1499; 2309; 2534; 3091; 4780; 5034; 5151; 5598; 5660; 51765; 23657; 135112; 29979	FOXO3; NCOA7; NFE2L2; P4HB; UBQLN1; FYN; PARP1; HIF1A; SLC7A11; CTNNB1; STK26; MAPK7; PSAP; PDE8A	61	49
0.00100139	0.0209381	GO:0030176	c	4	integral component of endoplasmic reticulum membrane	550; 811; 11153; 2923; 3123; 3309; 6238; 22908; 7108; 7993; 8733; 9986; 10026; 10195; 26608; 51009; 51141; 84649; 54788; 347734; 121665; 57142; 94005; 29927; 22845	DOLK; TM7SF2; HSPA5; ALG3; DGAT2; DNAJB12; DERL2; UBXN8; SACM1L; FICD; RRBP1; AUP1; RTN4; HLA-DRB1; PDIA3; SPPL3; PIGS; INSIG2; CALR; SLC35B2; GPAA1; TBL2; RCE1; SEC61A1; PIGK	149	113
0.00100766	0.0536863	GO:0002274	b	4	myeloid leukocyte activation	29; 535; 847; 960; 967; 1432; 1460; 1509; 1778; 2444; 2519; 2624; 2720; 2896; 2950; 3074; 3146; 3320; 3326; 57826; 3417; 3608; 3615; 3735; 4860; 4893; 5049; 5169; 5269; 5660; 5683; 5717; 5836; 5878; 5879; 5908; 6282; 6518; 6542; 138050; 7048; 55832; 7414; 7879; 8895; 9522; 10312; 10493; 10549; 10576; 10970; 1508; 79155; 79895; 148022; 83716; 51143; 22904; 55754; 55860; 23317; 23412; 23071; 55361;…	KARS; SNX6; TGFBR2; PSMD11; HMGB1; PRDX4; SLC7A2; RAP1B; CAT; MAPK14; HGSNAT; PI4K2A; S100A11; RAB37; PSMA2; COMMD9; CAND1; CPNE3; COMMD3; SCAMP1; NRAS; IMPDH2; HSP90AB1; DNAJC13; CRISPLD2; TMEM30A; CKAP4; SERPINB6; PYGL; CTSB; RAP2C; RAB7A; CD63; RAB5C; RAC1; FRK; CD44; IDH1; CTSD; ENPP3; TNIP2; ABR; DYNC1LI1; ARMC8; DYNC1H1; GRN; GATA2; TICAM1; TMBIM1; PAFAH1B2; SBNO2; VAT1; ACTR10; PNP; SLC2A5…	647	420
0.00102693	0.0234219	GO:0032606	b	3	type I interferon production	1147; 1499; 2033; 3146; 3148; 3659; 5094; 5300; 6772; 8780; 10623; 148022; 83737; 79671; 23586; 56919; 10293; 29072; 55593; 63906	RIOK3; IRF1; DHX33; ITCH; STAT1; TICAM1; HMGB2; HMGB1; CHUK; GPATCH3; TRAIP; CTNNB1; SETD2; PCBP2; POLR3C; DDX58; PIN1; EP300; NLRX1; OTUD5	115	83
0.0010602	0.0536863	GO:0032350	b	4	regulation of hormone metabolic process	654; 2784; 3091; 3249; 5447; 7421; 10273; 55809; 157506; 27122	BMP6; VDR; TRERF1; STUB1; POR; DKK3; HIF1A; RDH10; GNB3; HPN	38	29
0.00107389	0.0536863	GO:0006915	b	4	apoptotic process	16; 29; 90; 104; 133; 142; 331; 369; 388; 440; 467; 572; 578; 604; 624; 654; 668; 699; 706; 811; 817; 835; 836; 842; 847; 857; 917; 960; 1270; 1271; 1432; 1457; 1495; 1499; 1611; 1649; 1676; 1831; 1956; 2033; 10987; 2309; 2475; 2534; 2624; 2730; 2923; 2950; 2956; 3064; 3091; 3099; 3146; 3148; 3169; 3249; 3309; 3326; 3659; 3717; 3791; 4040; 4194; 4297; 4763; 4780; 4792; 4832; 5034; 5081; 5290; 530…	HSPA5; POR; NISCH; PLK2; SAV1; PUF60; ARAF; KIFAP3; CAV1; EEF2K; RBM25; ADM; HYOU1; PIK3CA; WNT10B; ARHGEF3; ARHGEF1; HSP90AB1; NDUFA13; NOD1; DDIT3; HK2; P4HB; DFFA; TNIP2; ACER2; RPL10; GATA2; HTATIP2; CSNK2A1; STK17A; BMP6; GHITM; ARHGEF7; NME3; PHB; TRAIP; BAK1; FOXA1; TIAL1; ANP32B; PAK6; KDELR1; CD3G; VDR; NFKBIA; HIF1A; COPS5; MFSD10; MED1; UNC13B; CCAR1; MTDH; RGN; SLC9A1; ADAMTSL4; GOLPH…	1933	1329
0.0010975	0.0536863	GO:1901652	b	4	response to peptide	109; 112; 133; 142; 529; 535; 760; 847; 857; 858; 1147; 1277; 1407; 1432; 1537; 2058; 2200; 2309; 2475; 2534; 2770; 2806; 2950; 3164; 3643; 3717; 4040; 4141; 4644; 4780; 4792; 5290; 5447; 5590; 5908; 6430; 6513; 6548; 6772; 7049; 7054; 7071; 8462; 8473; 8892; 9314; 10312; 10392; 10580; 143686; 245972; 51141; 51274; 51606; 54741; 55023; 55532; 23175; 23189; 23235; 27101; 29904; 30837	SIK2; SESN3; CYC1; NFKBIA; EIF2B2; RAP1B; CAT; FOXO3; LEPROT; INSR; SORBS1; KLF10; CAV2; GNAI1; SRSF5; KLF11; ADM; SLC9A1; STAT1; LPIN1; NFE2L2; FYN; CRY1; KLF4; JAK2; SOCS7; TH; PHIP; GOT2; NOD1; EPRS; CAV1; TGFBR3; EEF2K; MARS; NR4A1; PARP1; CHUK; ATP6V1H; CACYBP; PRKCZ; MTOR; PIK3CA; ATP6V0D2; FBN1; SLC30A10; MAPK14; ADCY6; OGT; LRP6; ADCY3; POR; CA2; KLF3; ATP6V1E1; KANK1; SLC2A1; TCIRG1; GST…	498	371
0.00123577	0.0318073	GO:0042802	m	3	identical protein binding	90; 142; 215; 224; 331; 435; 440; 467; 578; 604; 817; 818; 833; 835; 847; 857; 858; 875; 917; 949; 998; 999; 1004; 1052; 1119; 1147; 1277; 11153; 1457; 1460; 1495; 1649; 132789; 1889; 1956; 2057; 2058; 2130; 2200; 2475; 2521; 2534; 2582; 133686; 2617; 2720; 2733; 2746; 2806; 2923; 2946; 2956; 3054; 3064; 3074; 3081; 3183; 3192; 134266; 3295; 3320; 3326; 3417; 3512; 3717; 3735; 3791; 3799; 4040; 4…	GNPDA2; NISCH; PCSK1; PDGFRA; SAV1; LRRC41; HPS4; PUF60; P4HA1; S100A11; CAV2; CAV1; STK26; STUB1; BHLHE41; SMG9; HSP90AB1; SHMT1; GOT2; NADK2; PYGL; CDH6; DDIT3; TRIM29; CAMK2D; IDH1; CAMK2G; VWA1; SPPL3; KLHL2; ARRDC1; PAFAH1B1; CSNK2A1; PAFAH1B2; KCTD12; KIF5B; ACSL6; MITD1; SLC2A1; BAK1; MYO5A; PACSIN2; SCARB1; CD3G; CCDC66; FUS; HSD17B14; BBOX1; ALDH3A2; NFKBIA; KHDRBS1; GLB1; RGMB; ABCD1; C…	1733	1254
0.00130165	0.178754	GO:1902882	b	5	regulation of response to oxidative stress	142; 215; 1499; 2309; 2534; 3091; 4780; 5034; 5151; 5598; 5660; 9104; 143686; 51765; 23657; 135112; 29979	FOXO3; NCOA7; SESN3; NFE2L2; P4HB; UBQLN1; FYN; PARP1; HIF1A; SLC7A11; CTNNB1; STK26; MAPK7; PSAP; ABCD1; PDE8A; RGN	83	67
0.00134532	0.0295471	GO:0006575	b	3	cellular modified amino acid metabolic process	51301; 1733; 2730; 2806; 2946; 2950; 3249; 3417; 4780; 5033; 5034; 5447; 5469; 6470; 8424; 8974; 8985; 10549; 10588; 79094; 53905; 283748; 23474; 23657; 57515; 27232; 256987; 26090; 29958; 30001	GNMT; BBOX1; DUOX1; PRDX4; SERINC1; P4HA2; P4HA1; DMGDH; GCNT4; GCLM; NFE2L2; POR; ABHD12; SERINC5; DIO1; GOT2; IDH1; ETHE1; MTHFS; P4HB; HPN; SHMT1; PLA2G4D; GSTM2; SLC7A11; ERO1A; GSTP1; MED1; PLOD3; CHAC1	199	147
0.00140514	0.0297589	GO:0012501	b	3	programmed cell death	16; 29; 90; 104; 133; 142; 331; 369; 388; 440; 467; 572; 578; 604; 624; 654; 668; 699; 706; 811; 817; 835; 836; 842; 847; 857; 917; 960; 1270; 1271; 1432; 1457; 1495; 1499; 1611; 1649; 1676; 1831; 1956; 2033; 2309; 2475; 2534; 2624; 2730; 2923; 2950; 2956; 3064; 3091; 3099; 3146; 3148; 3169; 3249; 3309; 3326; 3659; 3717; 3791; 3852; 4040; 4194; 4297; 4763; 4780; 4792; 4832; 5034; 5081; 5290; 5300…	TM7SF3; HSPA5; POR; NISCH; PLK2; SAV1; PUF60; ARAF; KIFAP3; CAV1; EEF2K; RBM25; ADM; HYOU1; PIK3CA; WNT10B; ARHGEF3; ARHGEF1; HSP90AB1; NDUFA13; NOD1; PYGL; DDIT3; HK2; P4HB; DFFA; TNIP2; ACER2; RPL10; GATA2; HTATIP2; CSNK2A1; STK17A; BMP6; GHITM; ARHGEF7; NME3; PHB; TRAIP; BAK1; FOXA1; TIAL1; ANP32B; PAK6; KDELR1; CD3G; VDR; NFKBIA; HIF1A; COPS5; MFSD10; MED1; UNC13B; STK26; MTDH; RGN; SLC9A1; A…	2070	1376
0.00142378	0.178754	GO:0031329	b	5	regulation of cellular catabolic process	215; 369; 529; 535; 572; 706; 836; 857; 949; 1432; 1457; 1611; 1676; 51339; 1736; 1977; 2033; 2475; 3064; 3091; 3099; 3146; 3183; 3192; 3300; 3320; 3326; 3417; 3643; 3791; 3842; 4287; 4343; 4780; 4898; 4943; 5049; 5073; 5290; 56915; 5660; 6625; 7480; 7534; 7538; 8078; 8131; 8473; 9104; 9531; 23435; 9604; 9706; 9711; 10059; 10273; 10392; 10769; 51025; 339123; 51085; 7514; 143686; 340485; 79066; 23…	RNF14; MOV10; PARN; PLK2; RUBCN; ARAF; CAV1; SMG5; STUB1; NFE2L2; WNT10B; DERL2; HSP90AB1; MTMR9; ABCD1; ATP6V0D2; METTL16; HK2; IDH1; DFFA; NPRL2; CSNK2A1; PAFAH1B2; SH3BP4; RNF185; SCARB1; RNF217; NRDC; SNX6; ATP6V1H; HIF1A; PUM2; MTDH; NPRL3; EXOSC5; XPO1; PAM16; TBC1D25; RAB3GAP2; EIF4E; PSAP; RHBDF1; HTT; ATP6V0A1; RNF128; ATXN3; BAG3; GIGYF2; SESN3; MAPK14; DACT1; CSDC2; TICAM1; TNPO1; FAST…	791	610
0.0014272	0.0670215	GO:0098586	b	4	cellular response to virus	572; 1147; 1432; 3964; 8729; 8780; 23369; 79671; 23586; 63906	RIOK3; DDX58; NLRX1; PUM2; CHUK; MAPK14; BAD; LGALS8; GBF1; GPATCH3	51	30
0.00144282	0.0318073	GO:0016875	m	3	ligase activity, forming carbon-oxygen bonds	16; 833; 2058; 2617; 3735; 4141; 4677; 5917; 10667; 57038; 55699	KARS; IARS2; FARS2; CARS; AARS; NARS; RARS; RARS2; MARS; EPRS; GARS	42	35
0.00144282	0.0577128	GO:0004812	m	4	aminoacyl-tRNA ligase activity	16; 833; 2058; 2617; 3735; 4141; 4677; 5917; 10667; 57038; 55699	KARS; IARS2; FARS2; CARS; AARS; NARS; RARS; RARS2; MARS; EPRS; GARS	42	35
0.00146585	0.0209729	GO:0006950	b	2	response to stress	19; 29; 90; 104; 133; 142; 153; 158; 215; 331; 388; 440; 467; 550; 572; 578; 604; 624; 654; 667; 706; 760; 811; 817; 818; 835; 836; 842; 847; 857; 871; 875; 949; 960; 998; 1022; 1080; 1147; 1200; 1241; 1270; 1277; 11153; 1407; 1432; 1465; 1495; 1499; 1611; 1639; 1649; 1653; 1831; 1893; 1956; 1977; 2030; 2033; 2034; 2058; 2146; 2309; 2353; 2475; 2521; 2534; 2624; 2673; 2730; 2878; 2923; 2946; 2950…	SIK2; FKBP14; TM7SF3; HSPA5; HSPA4; NRAS; PLK2; PTGFR; SLC30A10; POLR3C; NPRL2; SLC30A1; POLR3K; CAV1; EEF2K; ADM; KLF10; HYOU1; STUB1; MDM4; WNT10B; CCDC88C; GPATCH3; HSP90AB1; HERPUD2; LIG1; MANF; ABCD1; PCBP2; IRAK4; NLRX1; DDIT3; SOD3; ENTPD1; STAU1; HK2; RTN4RL1; TSC22D3; HLA-DRB1; ENPP3; DNAJB12; UFC1; TNIP2; KCNN4; TBL2; RFC3; GNPAT; SETD2; GATA2; PDE8A; SERPINB6; PAFAH1B1; BMP6; UBE4A; P4…	3973	2517
0.00151162	0.0682554	GO:0046209	b	4	nitric oxide metabolic process	706; 857; 2475; 3320; 3326; 3643; 3717; 5447; 5879; 6542; 6697; 9104; 9314; 148022	TICAM1; JAK2; RAC1; SLC7A2; SPR; POR; HSP90AB1; INSR; KLF4; MTOR; HSP90AA1; TSPO; RGN; CAV1	70	51
0.00151562	0.178754	GO:0019752	b	5	carboxylic acid metabolic process	16; 35; 36; 215; 224; 435; 440; 549; 587; 594; 833; 857; 875; 960; 1432; 1582; 132789; 1743; 2058; 2271; 2475; 2617; 2673; 2730; 2746; 2806; 2946; 2950; 3028; 3074; 3081; 3091; 3099; 3295; 3417; 3420; 3643; 3712; 3735; 55278; 3991; 4141; 4329; 4507; 4644; 4677; 4942; 5033; 5034; 5095; 5165; 5264; 5447; 5805; 5828; 5917; 5973; 6470; 6513; 6542; 6548; 7054; 8443; 8473; 8801; 8833; 8974; 8985; 9104;…	GNPDA2; PCCA; P4HA2; OAT; RARS2; ENOSF1; CAV1; RARS; ABCD1; ASRGL1; GNPDA1; LIPE; HK2; P4HB; BCAT2; GNPAT; SHMT1; GMPS; PDXDC1; CSPG5; ACSL6; SLC2A1; P4HA1; MYO5A; HSD17B10; ACADS; ALDH3A2; SLC7A2; HIF1A; RGN; IARS2; CYGB; SLC9A1; DGAT2; NARS; PDPR; KYAT3; PTS; NUDT7; INSIG2; GARS; IVD; PEX2; ERLIN1; CYP8B1; CARS; CBS; GFPT1; FARS2; MAPK14; PPA2; FH; QRSL1; JMJD8; SERINC5; BCO2; ASL; DAGLB; AUH; …	987	732
0.00153648	0.0314184	GO:1901698	b	3	response to nitrogen compound	19; 109; 112; 133; 142; 440; 529; 535; 550; 572; 706; 760; 836; 847; 857; 858; 999; 1080; 1147; 1277; 1407; 1432; 1495; 1499; 1537; 1653; 1956; 2058; 2146; 2200; 2309; 2353; 2475; 2534; 2551; 2730; 2770; 2806; 2946; 2950; 3164; 3300; 3309; 3643; 3717; 3726; 4040; 4141; 4189; 4287; 4644; 4780; 4792; 5156; 5290; 5447; 5590; 5908; 5999; 6382; 6400; 6430; 6470; 6513; 6548; 6662; 6772; 7049; 7054; 707…	HSPA5; POR; LEPROT; CAV2; CAV1; EEF2K; COL1A1; STUB1; NFE2L2; WNT10B; DERL2; CDH1; UBXN8; AUP1; ADCY6; SLC30A10; SHMT1; SH3BP4; UBE4A; ADCY3; RNF185; KLF3; AKAP9; SLC2A1; DDX1; MYO5A; CFTR; DUOX1; NFKBIA; ATP6V1H; HSP90B1; ASNS; SRSF5; DDX58; SLC9A1; DNAJB12; CTNNB1; JAK2; SDF2L1; FOS; ABCA1; PARP1; CHUK; INSIG2; STT3B; GET4; CA2; ERLIN1; SDC1; TCIRG1; PRKCZ; ATP6V0A1; PIK3CA; ATXN3; RNF121; PDGF…	1051	778
0.00155303	0.178754	GO:0042214	b	5	terpene metabolic process	7054; 83875; 53630	BCO2; TH; BCO1	3	3
0.00160436	0.0317128	GO:0009725	b	3	response to hormone	109; 112; 133; 142; 440; 529; 535; 572; 654; 706; 760; 811; 836; 842; 847; 857; 858; 1022; 1147; 1277; 1407; 1460; 1499; 1537; 1956; 1977; 2033; 2052; 2058; 2146; 2200; 2309; 2353; 2475; 2534; 2720; 2730; 2770; 2806; 2950; 3148; 3164; 3169; 3192; 3249; 3417; 3643; 3717; 3726; 4040; 4141; 4507; 4644; 4780; 5290; 5447; 5469; 5590; 5737; 5901; 5908; 6382; 6430; 6513; 6548; 6722; 6772; 7048; 7049; 70…	RNF14; POR; LEPROT; CAV2; CAV1; EEF2K; ADM; RAN; PIK3CA; WNT10B; GOT2; ATP6V0D2; MKKS; IDH1; SOCS7; CNOT1; BMP6; ADCY6; ADCY3; PHB; KAT5; SLC2A1; FOXA1; MYO5A; VDR; MED24; ASNS; MED1; SRSF5; SLC9A1; DDX54; JAK2; COL1A1; FOS; CDK7; PARP1; CHUK; UBA5; INSIG2; EIF4E; CA2; SDC1; TCIRG1; ATP6V0A1; NFE2L2; EPHX1; PTGFR; SESN3; EIF2B2; RAP1B; AKAP13; GNAI1; NCOA6; STAT1; SIK2; SLC30A10; HNRNPU; RBM14; T…	986	718
0.00160635	0.0318073	GO:0000166	m	3	nucleotide binding	16; 19; 35; 36; 90; 109; 112; 142; 215; 216; 369; 377; 388; 440; 479; 699; 817; 818; 833; 847; 998; 1022; 1080; 1119; 1120; 1147; 1185; 1241; 11153; 1407; 1432; 1457; 1622; 1653; 165545; 1778; 1956; 2050; 2058; 489; 2327; 2328; 2444; 2475; 2534; 133686; 2617; 2746; 55739; 2770; 2956; 2977; 3099; 3192; 134266; 3308; 3309; 3320; 3326; 57826; 3417; 3420; 3608; 3615; 3643; 3712; 3717; 3735; 3791; 379…	NADK; MOV10; RYK; HSPA5; HSPA4; FYN; PCCA; PRPF4B; PDGFRA; ATP13A4; ARFRP1; ARAF; DDX54; UCK2; PI4K2A; CCT5; TM7SF2; EEF2K; CHTF18; HYOU1; RAN; PIK3CA; SPR; DHRS3; HSP90AB1; KIF13B; RARS; SRMS; LIG1; NDUFA13; ABCD1; MKKS; NADK2; PYGL; ABCD4; IRAK4; FMO2; FMO3; PLK2; ENTPD1; CAMK2D; IDH1; CAMK2G; CLCN6; SCYL3; BAZ1B; CSNK2A1; GMPS; DBI; NKIRAS2; ADCY6; KDM1B; NME3; KIF5B; ADCY3; ACSL6; KIF22; DDX1…	2153	1595
0.00162856	0.0318073	GO:0031072	m	3	heat shock protein binding	578; 11153; 1457; 3064; 3091; 3300; 3309; 3326; 3337; 3791; 4189; 7538; 9894; 10049; 10273; 10598; 10960; 10963; 55869; 151194; 54788	DNAJB9; METTL21A; HSPA5; DNAJB12; STUB1; DNAJB2; DNAJB1; HDAC8; DNAJB6; HIF1A; BAK1; HSP90AB1; AHSA1; ZFP36; HTT; KDR; FICD; LMAN2; TELO2; STIP1; CSNK2A1	119	92
0.00162977	0.0688917	GO:0042737	b	4	drug catabolic process	622; 847; 132789; 1743; 1889; 2878; 3081; 4128; 5447; 5973; 7837; 10007; 10549; 10588; 10935; 80150; 53905; 54498; 26002	RENBP; PRDX4; SMOX; GNPDA2; DLST; PRDX3; GNPDA1; POR; MAOA; CAT; DUOX1; GPX3; ECE1; MTHFS; MOXD1; HGD; ASRGL1; PXDN; BDH1	143	80
0.00163951	0.0318073	GO:0019899	m	3	enzyme binding	19; 29; 112; 142; 153; 215; 286; 287; 388; 66008; 529; 535; 572; 624; 668; 811; 817; 818; 835; 836; 842; 847; 857; 858; 875; 993; 998; 1080; 1102; 1277; 1407; 1432; 1499; 1500; 1639; 1893; 1956; 1977; 2034; 2052; 2058; 2309; 2475; 2534; 2730; 2784; 2806; 2946; 2950; 2956; 2959; 3064; 3091; 3146; 3192; 3257; 3309; 3320; 3326; 3337; 3717; 3783; 3799; 3842; 3991; 4155; 4194; 4287; 4644; 4659; 4792; …	RNF14; HSPA5; SYTL2; PARN; NISCH; PCCA; TSPAN15; SBF1; HPS4; HPS1; RCBTB2; KIFAP3; CAV2; CAV1; SMG5; SERINC1; STUB1; MDM4; ARHGEF3; ARHGEF1; HSP90AB1; KIF13B; CPNE3; MAGI2; MTMR9; PSD4; ABCD1; PCBP2; ZFP36; LIPE; CDC42BPB; PEX26; STAU1; CAMK2D; TCERG1; P4HB; CAMK2G; TNIP2; KCNN4; TBL2; ARRDC1; PAFAH1B1; PDE8A; SERPINB6; SH3BP4; ADCY6; ARHGEF7; RNF185; PHB; KIF5B; SLC2A1; PITPNM2; FMNL3; YIPF1; AN…	2277	1724
0.00164307	0.0688917	GO:0034613	b	4	cellular protein localization	142; 163; 286; 287; 320; 377; 388; 66008; 550; 572; 604; 706; 811; 847; 857; 967; 999; 1277; 1314; 54843; 1432; 1495; 1499; 1649; 1653; 1736; 1956; 1977; 2037; 2146; 2534; 2733; 2770; 2824; 3099; 3192; 134266; 3295; 3308; 3309; 3320; 3326; 3417; 3717; 3799; 3842; 3998; 4040; 4133; 4644; 4736; 4763; 4792; 4943; 5264; 5300; 5356; 5469; 5590; 5796; 5828; 5861; 5878; 5901; 6130; 6134; 6400; 6426; 642…	AAAS; HSPA5; SYTL2; TSPAN15; TRAM1L1; HPS4; ARFRP1; ANP32B; GPM6B; LEPROT; LEMD2; CAV1; SMG5; KDELR1; RAN; HSPA4; DERL2; MPP5; HSP90AB1; MAGI2; PITRM1; CDH1; DDIT3; TBC1D25; RAB5C; HK2; IDH1; RPL10; SEC24C; GNPAT; APBA1; SETD2; SH3BP4; SAPCD2; MTCH2; MBTPS1; KIF5B; SEC24A; DDX1; SLC7A11; KDELR2; MYO5A; COPB2; GBF1; SCN3B; AUP1; CCDC66; SNX6; TRAK2; NFKBIA; UBE2D2; HSP90B1; MED1; RAB30; AP2B1; GLE…	1851	1452
0.00164721	0.0218843	GO:0008219	b	2	cell death	16; 29; 90; 104; 133; 142; 163; 331; 369; 388; 440; 467; 572; 578; 604; 624; 654; 668; 699; 706; 811; 817; 835; 836; 842; 847; 857; 917; 960; 1270; 1271; 1432; 1457; 1495; 1499; 1611; 1649; 1676; 1831; 1948; 1956; 2033; 2309; 2353; 2475; 2534; 2624; 2730; 2923; 2950; 2956; 3064; 3091; 3099; 3146; 3148; 3169; 3249; 3309; 3326; 3659; 3717; 3791; 3852; 4040; 4194; 4297; 4763; 4780; 4792; 4832; 5034;…	LCMT1; TM7SF3; HSPA5; POR; NISCH; PLK2; SAV1; PUF60; CHMP2A; ARAF; KIFAP3; CAV1; EEF2K; RBM25; ADM; HYOU1; PIK3CA; WNT10B; ARHGEF3; ARHGEF1; HSP90AB1; NDUFA13; NOD1; PYGL; DDIT3; HK2; P4HB; DFFA; TNIP2; ACER2; RPL10; GATA2; PDE8A; CSNK2A1; STK17A; BMP6; GHITM; ARHGEF7; NME3; PHB; TRAIP; BAK1; FOXA1; TIAL1; ANP32B; PAK6; KDELR1; CD3G; VDR; NFKBIA; HIF1A; COPS5; MFSD10; MED1; UNC13B; CCAR1; MTDH; A…	2202	1468
0.00165897	0.031797	GO:0005811	c	4	lipid droplet	123; 857; 1676; 54947; 3991; 5878; 5908; 7879; 8729; 9144; 9249; 10970; 345275; 84649; 157506	HSD17B13; RAB7A; DGAT2; LIPE; RAB5C; GBF1; SYNGR2; DFFA; RAP1B; LPCAT2; RDH10; PLIN2; DHRS3; CKAP4; CAV1	78	57
0.00165951	0.0318073	GO:1901265	m	3	nucleoside phosphate binding	16; 19; 35; 36; 90; 109; 112; 142; 215; 216; 369; 377; 388; 440; 479; 699; 817; 818; 833; 847; 998; 1022; 1080; 1119; 1120; 1147; 1185; 1241; 11153; 1407; 1432; 1457; 1622; 1653; 165545; 1778; 1956; 2050; 2058; 489; 2327; 2328; 2444; 2475; 2534; 133686; 2617; 2746; 55739; 2770; 2956; 2977; 3099; 3192; 134266; 3308; 3309; 3320; 3326; 57826; 3417; 3420; 3608; 3615; 3643; 3712; 3717; 3735; 3791; 379…	NADK; MOV10; RYK; HSPA5; HSPA4; FYN; PCCA; PRPF4B; PDGFRA; ATP13A4; ARFRP1; ARAF; DDX54; UCK2; PI4K2A; CCT5; TM7SF2; EEF2K; CHTF18; HYOU1; RAN; PIK3CA; SPR; DHRS3; HSP90AB1; KIF13B; RARS; SRMS; LIG1; NDUFA13; ABCD1; MKKS; NADK2; PYGL; ABCD4; IRAK4; FMO2; FMO3; PLK2; ENTPD1; CAMK2D; IDH1; CAMK2G; CLCN6; SCYL3; BAZ1B; CSNK2A1; GMPS; DBI; NKIRAS2; ADCY6; KDM1B; NME3; KIF5B; ADCY3; ACSL6; KIF22; DDX1…	2154	1596
0.00176009	0.0336687	GO:0070727	b	3	cellular macromolecule localization	142; 163; 286; 287; 320; 377; 388; 66008; 550; 572; 604; 706; 811; 847; 857; 967; 999; 1277; 1314; 1432; 1495; 1499; 1649; 1653; 1736; 1956; 1977; 2037; 2146; 2534; 2733; 2770; 2824; 3099; 3192; 134266; 3295; 3308; 3309; 3320; 3326; 3417; 3717; 3799; 3842; 3998; 4040; 4133; 4644; 4736; 4763; 4792; 4943; 5264; 5300; 5356; 5469; 5590; 5796; 5828; 5861; 5878; 5901; 6130; 6134; 6400; 6426; 6428; 6430…	AAAS; HSPA5; HSPA4; TSPAN15; CCT7; HPS4; ARFRP1; ANP32B; GPM6B; LEPROT; LEMD2; CAV1; SMG5; KDELR1; RAN; SYTL2; DERL2; MPP5; HSP90AB1; MAGI2; PITRM1; CDH1; DDIT3; TBC1D25; RAB5C; HK2; IDH1; RPL10; SEC24C; GNPAT; APBA1; TRAM1L1; SH3BP4; SAPCD2; MTCH2; MBTPS1; KIF5B; SEC24A; DDX1; SLC7A11; KDELR2; MYO5A; COPB2; GBF1; SCN3B; AUP1; CCDC66; SNX6; TRAK2; NFKBIA; UBE2D2; HSP90B1; MED1; RAB30; AP2B1; GLE1…	1862	1462
0.00177507	0.0159757	GO:0031519	c	2	PcG protein complex	1457; 1460; 2145; 2146; 3720; 5252; 6045; 8314; 80012; 84333; 84733; 23492	PCGF5; JARID2; CBX2; EZH1; EZH2; PHC3; CBX7; BAP1; RNF2; CSNK2B; CSNK2A1; PHF1	48	41
0.00178207	0.072143	GO:1901566	b	4	organonitrogen compound biosynthetic process	16; 19; 109; 112; 133; 142; 158; 224; 435; 440; 66008; 51301; 587; 706; 811; 833; 875; 1119; 1120; 1329; 1355; 1499; 1537; 1622; 1653; 1936; 1956; 1977; 54947; 2058; 125981; 10987; 2309; 2475; 2528; 133686; 2617; 2673; 2730; 2733; 2746; 55739; 2806; 2946; 2950; 2977; 3091; 3099; 3615; 3643; 3735; 3955; 55278; 4076; 135152; 4141; 4343; 4507; 4677; 4736; 4780; 4832; 4860; 4942; 5122; 5165; 5634; 58…	DOLK; MOV10; PCSK1; RBM4B; OAT; RARS2; CAPRIN1; B3GAT2; ZDHHC8; EIF3H; EIF3I; B3GNT7; EIF3M; B3GNT3; NFE2L2; SPR; ZNF706; MRPL11; MRPL55; RARS; GOT2; NOD1; NADK2; METTL16; MRPL36; HK2; BCAT2; XYLT1; RPL10; NMT2; CNOT1; SHMT1; GMPS; DBI; ADCY6; ADCY3; EEF1D; NME3; ACSL6; DDX1; CHAC1; BBOX1; ALDH3A2; TRAK2; KHDRBS1; HIF1A; COPS5; PUM2; MRPL14; DHX33; SLC25A39; CHKA; CHKB; GLE1; PANK3; RPL7A; CHCHD1…	1821	1359
0.00185191	0.0296306	GO:0031903	c	3	microbody membrane	215; 224; 847; 3295; 3615; 5605; 5826; 5828; 8443; 5827; 55670; 23305; 26063; 92960	PEX2; PEX26; ALDH3A2; ACSL6; IMPDH2; CAT; MAP2K2; PEX11G; GNPAT; ABCD1; DECR2; PXMP2; HSD17B4; ABCD4	60	52
0.00185191	0.0327646	GO:0005778	c	4	peroxisomal membrane	215; 224; 847; 3295; 3615; 5605; 5826; 5827; 5828; 8443; 55670; 23305; 26063; 92960	PEX2; PEX26; ALDH3A2; ACSL6; IMPDH2; CAT; MAP2K2; PEX11G; GNPAT; ABCD1; DECR2; PXMP2; HSD17B4; ABCD4	60	52
0.00186337	0.07292	GO:0051187	b	4	cofactor catabolic process	215; 847; 2878; 7837; 10549; 10588; 10935; 79094; 53905; 283927; 3163	NUDT7; DUOX1; MTHFS; PRDX4; PRDX3; CAT; GPX3; ABCD1; CHAC1; PXDN; HMOX2	68	36
0.00187434	0.0656019	GO:0008483	m	4	transaminase activity	587; 2673; 2806; 4942; 56267; 29968; 84706	GPT2; BCAT2; PSAT1; OAT; GOT2; GFPT1; KYAT3	21	17
0.00189104	0.0334568	GO:0016684	m	3	oxidoreductase activity, acting on peroxide as acceptor	847; 2878; 2946; 2950; 7837; 10549; 10935; 143686; 114757; 53905	CYGB; SESN3; DUOX1; GSTM2; PRDX4; PRDX3; GPX3; CAT; GSTP1; PXDN	56	31
0.00196635	0.172665	GO:0008234	m	5	cysteine-type peptidase activity	835; 836; 842; 1508; 1509; 10987; 2923; 4287; 6314; 8078; 8295; 8314; 9099; 9736; 9986; 10026; 10600; 10617; 79184; 114803; 23473; 55139; 9097; 54764; 23192; 159195; 55593	ZRANB1; USP14; USP2; STAMBP; USP5; COPS5; CAPN7; BRCC3; OTUD5; CTSD; CTSB; PIGK; PDIA3; TRRAP; ATG4B; USP16; MYSM1; USP34; ANKZF1; CASP2; CASP3; USP54; CASP9; ATXN7; BAP1; RCE1; ATXN3	207	131
0.00211183	0.0341915	GO:0016705	m	3	oxidoreductase activity, acting on paired donors, with incorporation or reduction of molecular oxygen	444; 1582; 2327; 2328; 5033; 5034; 5264; 5447; 7054; 8424; 8974; 8985; 79701; 79831; 114757; 57553; 55214; 123099; 221656; 23133; 26002; 3163	KDM1B; BBOX1; ASPH; P4HA2; P4HA1; MOXD1; CYGB; OGFOD3; PLOD3; POR; MICAL3; P3H2; TH; FMO2; FMO3; P4HB; KDM8; PHYH; DEGS2; CYP8B1; HMOX2; PHF8	163	100
0.00220575	0.230802	GO:2000377	b	5	regulation of reactive oxygen species metabolic process	215; 706; 857; 1432; 1956; 2309; 2475; 2534; 2950; 3091; 3099; 3320; 3326; 3643; 3717; 4780; 5165; 5879; 7048; 7498; 9104; 9314; 83875; 148022; 55532; 9263; 11035	EGFR; HIF1A; FOXO3; INSR; RGN; CAV1; TICAM1; NFE2L2; FYN; GSTP1; XDH; HSP90AB1; KLF4; JAK2; BCO2; ABCD1; TGFBR2; RAC1; HK2; MTOR; TSPO; STK17A; MAPK14; RIPK3; PDK3; SLC30A10; HSP90AA1	173	132
0.00222429	0.040483	GO:0002443	b	3	leukocyte mediated immunity	29; 535; 604; 847; 960; 967; 1432; 1460; 1509; 1653; 1778; 2444; 2519; 2624; 2720; 2896; 2950; 2956; 3074; 3146; 3320; 3326; 57826; 3417; 3608; 3615; 4860; 4893; 5049; 5269; 5590; 5660; 5683; 5717; 5836; 5878; 5879; 5908; 6282; 6518; 138050; 7037; 7158; 55832; 7414; 7879; 8417; 8895; 9522; 10312; 10493; 10549; 10576; 10945; 10970; 51135; 165918; 1508; 79895; 148022; 83716; 51143; 51571; 55754; 55…	RNF168; STX7; CRISPLD2; PSMD11; HMGB1; PRDX4; VCL; RAP1B; MSH6; CAT; MAPK14; FAM49B; IL20RB; TMBIM1; HGSNAT; PI4K2A; S100A11; SWAP70; SNX6; RAB37; PSMA2; DDX58; COMMD9; CAND1; CPNE3; COMMD3; SCAMP1; NRAS; IMPDH2; HSP90AB1; TFRC; DNAJC13; TMEM30A; CKAP4; SERPINB6; PYGL; CTSB; IRAK4; DDX1; RAP2C; RAB7A; CD63; RAB5C; RAC1; FRK; CD44; IDH1; CTSD; ABR; PRKCZ; TP53BP1; DYNC1LI1; ARMC8; DYNC1H1; GRN; GA…	901	499
0.00225285	0.040483	GO:0001666	b	3	response to hypoxia	133; 158; 572; 836; 847; 857; 2030; 2033; 2034; 2309; 2475; 3091; 3099; 4194; 4763; 4780; 5034; 5165; 5894; 6513; 6548; 6649; 6722; 7048; 7049; 7054; 7184; 9777; 10059; 10273; 10525; 51142; 26608; 114757; 114990; 50809; 25828; 3163; 29979; 30001	HP1BP3; HIF1A; CAT; FOXO3; BAD; SLC29A1; TH; VASN; ADSL; ERO1A; RAF1; CAV1; CHCHD2; ADM; SLC9A1; HYOU1; STUB1; NFE2L2; UBQLN1; TM9SF4; NF1; TGFBR3; TGFBR2; SRF; SOD3; HK2; P4HB; TXN2; CYGB; MTOR; HSP90B1; EP300; MDM4; EPAS1; CASP3; SLC2A1; HMOX2; TBL2; PDK3; DNM1L	308	219
0.00230685	0.0873627	GO:0048545	b	4	response to steroid hormone	133; 142; 572; 654; 706; 760; 811; 836; 842; 857; 1022; 1277; 1407; 1499; 1956; 1977; 2033; 2052; 2309; 2353; 2720; 2950; 3148; 3164; 3169; 3192; 3417; 3717; 5469; 5901; 6382; 7048; 7054; 7421; 7538; 8085; 9604; 9862; 9968; 9975; 10432; 10524; 11214; 79039; 79876; 4848; 23019; 23054; 23558; 5245	RNF14; EPHX1; VDR; HMGB2; EGFR; MED24; HNRNPU; CTNNB1; PHB; BAD; MED1; AKAP13; NR1D2; CAV1; ADM; NCOA6; RAN; KMT2D; CRY1; DDX54; MED12; SDC1; JAK2; TH; RBM14; CNOT2; CNOT1; ZFP36; TGFBR2; NR4A1; FOS; IDH1; CDK7; PARP1; UBA5; EIF4E; EP300; TSPO; FOXO3; BMP6; CASP3; CA2; CALR; KAT5; GLB1; CASP9; FOXA1; GSTP1; COL1A1; WBP2	396	289
0.0023273	0.0341915	GO:0003713	m	3	transcription coactivator activity	473; 1022; 1499; 2033; 2521; 2551; 2957; 3054; 3146; 3148; 57826; 3726; 5469; 5927; 6605; 6659; 7421; 8085; 8721; 9412; 9604; 9862; 9968; 9975; 10011; 10432; 10524; 10600; 10915; 11030; 11243; 10987; 81550; 114803; 83637; 84159; 10553; 55749; 23054; 23175; 23558; 135112; 55809; 92140; 11035	RNF14; VDR; FUS; TRERF1; MED21; HMGB2; HMGB1; JUNB; TCERG1; MED24; RBPMS; CTNNB1; RIPK3; MED1; GTF2A1; CCAR1; NR1D2; MTDH; SOX4; RERE; NCOA6; NCOA7; HCFC1; LPIN1; MED12; RBM14; EDF1; RAP2C; KMT2D; TDRD3; USP16; MYSM1; WBP2; EP300; COPS5; HTATIP2; ARID5B; PMF1; KAT5; SRA1; CDK7; ZMIZ2; GABPA; KDM5A; SMARCE1	321	254
0.00237854	0.0341915	GO:0051018	m	3	protein kinase A binding	6662; 8227; 9590; 10142; 10163; 51339; 10565; 11214; 133619; 8165; 131544	AKAP17A; AKAP1; WASF2; PRRC1; AKAP9; CRYBG3; SOX9; AKAP12; ARFGEF1; DACT1; AKAP13	49	37
0.00240809	0.0749184	GO:0035639	m	4	purine ribonucleoside triphosphate binding	16; 19; 90; 109; 112; 215; 369; 377; 388; 440; 479; 699; 817; 818; 833; 998; 1022; 1080; 1119; 1120; 1147; 1185; 11153; 1432; 1457; 1653; 165545; 1778; 1956; 2050; 2058; 489; 2444; 2475; 2534; 133686; 2617; 2746; 55739; 2770; 2956; 2977; 3099; 3192; 3308; 3309; 3320; 3326; 57826; 3608; 3643; 3717; 3735; 3791; 3799; 3835; 3978; 55278; 4141; 4343; 4642; 4644; 4649; 4677; 4832; 4893; 5095; 5156; 516…	NADK; MOV10; RYK; HSPA5; HSPA4; FYN; PCCA; PRPF4B; ATP13A4; ARFRP1; ARAF; DDX54; UCK2; PI4K2A; EEF2K; CHTF18; HYOU1; RAN; PIK3CA; HSP90AB1; RARS; SRMS; LIG1; NDUFA13; ABCD1; MKKS; NADK2; PYGL; ABCD4; IRAK4; PLK2; ENTPD1; CAMK2D; CAMK2G; CLCN6; SCYL3; BAZ1B; CSNK2A1; GMPS; NKIRAS2; ADCY6; NME3; HK2; KIF5B; ADCY3; ACSL6; KIF22; DDX1; ATP8B4; MYO5A; CFTR; RARS2; ULK2; ATP2A3; UBE2D2; INO80; HSP90B1;…	1835	1336
0.00241196	0.08799	GO:1901605	b	4	alpha-amino acid metabolic process	435; 440; 549; 587; 875; 1743; 2673; 2730; 2746; 2806; 3081; 3712; 4329; 4507; 4942; 5033; 5034; 6470; 7054; 8833; 8974; 8985; 56267; 10549; 10588; 80150; 113451; 29968; 51582; 84706; 23657; 27232; 256987; 30001	GNMT; SERINC5; PRDX4; SLC7A11; P4HA2; OAT; ERO1A; GCLM; PLOD3; TH; MTHFS; GOT2; ASRGL1; KYAT3; ASL; AUH; P4HB; BCAT2; ALDH6A1; HGD; MTAP; SHMT1; GMPS; IVD; GPT2; DLST; AZIN1; ASNS; GLUD1; AZIN2; PSAT1; CBS; P4HA1; GFPT1	223	179
0.00247331	0.08799	GO:1901701	b	4	cellular response to oxygen-containing compound	19; 109; 112; 142; 388; 529; 535; 572; 654; 706; 760; 842; 857; 858; 949; 999; 1080; 1147; 1277; 1432; 1495; 1499; 1956; 1977; 2030; 2058; 2146; 2200; 2309; 2353; 2475; 2534; 2551; 2730; 2770; 2950; 3091; 3146; 3148; 3164; 3309; 3643; 3717; 3799; 4040; 4141; 4644; 4780; 4792; 5151; 5156; 5165; 5290; 5447; 5469; 5590; 5598; 5660; 5737; 5796; 5894; 5908; 6430; 6470; 6518; 6548; 6649; 6659; 6662; 67…	HSPA5; POR; PTGFR; LEPROT; CAV2; CAV1; EEF2K; COL1A1; NFE2L2; WNT10B; NDUFA13; CDH1; ATP6V0D2; SOD3; SOCS7; TNIP2; PDE8A; SHMT1; BMP6; ADCY6; ADCY3; KIF5B; KLF3; AKAP9; MYO5A; SLC2A5; VDR; NFKBIA; ATP6V1H; HIF1A; KAT5; MED1; SLC29A1; UNC13B; MTDH; RGN; SRSF5; SLC9A1; DGAT2; STK26; JAK2; SH3BP4; FOS; ABCA1; CHUK; PARP1; EIF4E; RHOB; CA2; PSAP; CFTR; TCIRG1; PRKCZ; ATP6V0A1; PIK3CA; NADK; PDGFRA; S…	1104	804
0.00255733	0.172665	GO:0035258	m	5	steroid hormone receptor binding	142; 668; 811; 1022; 1499; 2033; 2521; 3164; 5469; 5901; 6801; 9604; 10524; 79039; 23019; 23054; 23558	RNF14; NCOA6; FUS; RAN; CALR; NR4A1; PARP1; DDX54; KAT5; CTNNB1; MED1; FOXL2; STRN; CDK7; WBP2; CNOT1; EP300	91	71
0.00258435	0.241801	GO:0019219	b	5	regulation of nucleobase-containing compound metabolic process	9209; 90; 142; 215; 331; 467; 66008; 473; 604; 654; 668; 706; 811; 817; 847; 857; 892; 999; 1022; 1052; 1147; 1277; 1407; 1432; 1499; 1611; 1649; 1653; 1676; 51339; 1736; 1831; 1893; 1956; 2033; 2034; 2130; 2145; 2146; 2200; 10987; 2309; 2353; 2444; 2475; 2521; 2551; 2624; 2956; 2957; 2959; 3054; 3074; 3091; 3146; 3148; 3164; 3169; 3182; 3183; 3192; 3249; 3309; 3320; 3326; 3337; 3607; 3608; 3643;…	RNF14; MOV10; HSPA5; NELFB; PARN; ZBTB44; KDM1B; CCT7; SFMBT2; POLR3C; S100A11; CCT5; CWC22; LEMD2; CAV1; SMG5; COL1A1; GIGYF2; RAN; NFE2L2; WNT10B; COMMD6; ZNF706; CBFA2T2; HSP90AB1; EAF1; KLF3; ZNF574; WBP2; DLGAP5; CDH1; NOD1; PTBP1; HEY1; SRSF10; IRAK4; SAV1; ZMYM3; RBM4B; DDIT3; MEPCE; TRIM29; PDPR; CAMK2D; TSC22D3; CHCHD2; DFFA; GPATCH3; TNIP2; BAZ1B; RPL10; MYSM1; CNOT2; ZFHX2; GATA2; PDE8…	4070	2522
0.00272402	0.0461528	GO:2001057	b	3	reactive nitrogen species metabolic process	706; 857; 2475; 3320; 3326; 3643; 3717; 5447; 5879; 6542; 6697; 9104; 9314; 148022	TICAM1; JAK2; RAC1; SLC7A2; SPR; POR; HSP90AB1; INSR; KLF4; MTOR; HSP90AA1; TSPO; RGN; CAV1	73	54
0.00272402	0.0461528	GO:0045454	b	3	cell redox homeostasis	1649; 2923; 4780; 5034; 10130; 10549; 10935; 51061; 23071; 57544; 25828; 30001; 64359; 54495	PRDX3; NXN; DDIT3; NFE2L2; P4HB; PRDX4; PDIA3; TXNDC11; TXNDC16; TXN2; ERP44; TMX3; PDIA6; ERO1A	67	54
0.00276333	0.095416	GO:0009081	b	4	branched-chain amino acid metabolic process	36; 549; 587; 594; 3028; 3712; 4329	IVD; HSD17B10; AUH; BCAT2; ALDH6A1; BCKDHB; ACADSB	19	18
0.00276333	0.241801	GO:0009083	b	5	branched-chain amino acid catabolic process	36; 549; 587; 594; 3028; 3712; 4329	IVD; HSD17B10; AUH; BCAT2; ALDH6A1; BCKDHB; ACADSB	19	18
0.00292055	0.0961789	GO:0036293	b	4	response to decreased oxygen levels	133; 158; 572; 836; 847; 857; 2030; 2033; 2034; 2309; 2475; 3091; 3099; 4194; 4763; 4780; 5034; 5165; 5894; 6513; 6548; 6649; 6722; 7048; 7049; 7054; 7184; 9777; 10059; 10273; 10525; 51142; 26608; 114757; 114990; 50809; 25828; 3163; 29904; 29979; 30001	HP1BP3; EEF2K; HIF1A; CAT; FOXO3; BAD; SLC29A1; TH; VASN; ADSL; ERO1A; RAF1; CAV1; CHCHD2; ADM; SLC9A1; HYOU1; STUB1; NFE2L2; UBQLN1; TM9SF4; NF1; TGFBR3; TGFBR2; SRF; SOD3; HK2; P4HB; TXN2; CYGB; MTOR; HSP90B1; EP300; MDM4; EPAS1; CASP3; SLC2A1; HMOX2; TBL2; PDK3; DNM1L	320	229
0.00293892	0.058861	GO:0099503	c	5	secretory vesicle	320; 535; 811; 847; 857; 858; 960; 967; 1102; 1277; 54843; 1432; 1460; 1495; 1508; 1509; 1778; 1889; 1893; 10987; 2444; 2519; 2617; 2720; 2800; 2896; 2950; 3074; 3146; 3320; 3326; 3417; 3608; 3615; 135228; 4644; 4860; 4893; 5049; 5122; 5269; 5660; 5683; 5717; 5836; 5878; 5879; 5908; 6051; 6282; 6518; 6856; 6950; 138050; 7054; 55832; 7414; 7879; 8417; 8541; 8676; 8895; 9144; 9522; 10059; 10312; 10…	SYTL2; PCSK1; HPS4; RCBTB2; PI4K2A; S100A11; SYNPR; CAV2; SLC30A3; CAV1; COMMD9; COMMD3; HSP90AB1; GOLGA1; PAFAH1B2; PYGL; CRISPLD2; RAB5C; SCAMP1; IDH1; CTSD; SERPINB6; SYPL1; VAT1; SLC2A5; ATP8B4; MYO5A; COPS5; GLB1; UNC13B; MFF; CCT2; RAB7A; KIAA1107; DYNC1LI1; GRN; GARS; PSMD11; HMOX2; TCIRG1; SNAP47; STON2; TMX3; RAP1B; MAPK14; RNPEP; HGSNAT; TMED2; PSMA2; TMEM30A; RAP2C; CD63; FAM49B; FRK; …	991	670
0.00294927	0.0961789	GO:0090304	b	4	nucleic acid metabolic process	16; 9209; 90; 104; 142; 331; 467; 66008; 473; 604; 654; 668; 811; 817; 833; 836; 847; 857; 875; 892; 999; 1022; 1052; 1147; 1277; 1407; 1432; 1479; 1499; 1611; 1649; 1653; 1676; 51339; 1736; 1831; 1893; 1956; 2033; 2034; 2058; 2130; 2145; 2146; 2200; 10987; 2309; 2353; 2444; 2475; 2521; 2551; 2617; 2624; 2926; 2956; 2957; 2959; 3028; 3054; 3074; 3091; 3146; 3148; 3164; 3169; 3182; 3183; 3192; 324…	RNF14; MOV10; HSPA5; NELFB; RARS2; LEMD2; SMG5; PIK3CA; COMMD6; ZNF706; METTL16; IRAK4; ZMYM3; DIMT1; WDR3; CAMK2D; POLR3GL; GATA2; SNRNP25; SRSF10; HSD17B10; CELF5; PUM2; SETBP1; RAD1; SWAP70; ADARB1; CHCHD2; RPL7A; CSDE1; CCT2; CCT7; CCT5; GTF2B; PAM16; JAK2; DMAP1; TOPORS; BRCC3; CHUK; INSIG2; GARS; WDR18; ERLIN1; CBS; PRDM2; RPF1; ATXN3; SMAD9; TRERF1; ATF3; COMMD7; XIAP; POLM; RGMB; CDC7; NC…	5174	3341
0.00300207	0.0423752	GO:0044437	c	3	vacuolar part	163; 215; 529; 535; 949; 967; 1080; 1185; 1200; 1203; 1509; 1778; 1889; 2444; 2475; 2519; 2720; 2770; 2896; 3074; 3123; 3320; 4669; 4948; 5660; 5826; 5878; 5908; 6382; 138050; 7879; 8131; 8417; 8895; 10312; 10493; 10548; 10576; 10675; 10970; 1508; 79065; 7781; 4646; 81671; 245972; 114990; 27074; 57535; 84283; 51257; 51606; 729991; 54834; 55315; 55754; 55860; 23317; 55788; 55361; 221955; 91056; 26…	AP1S3; VMP1; STX7; AP5B1; ACTR10; PSAP; OCA2; RAP1B; SLC29A3; MFSD12; CTSB; HGSNAT; ECE1; MARCH2; VASN; AP2B1; NPRL3; GNAI1; RAB37; GDAP2; CPNE3; ATG9A; BORCS8; TMEM79; CLN5; TM9SF1; SLC30A3; ABCD1; CKAP4; LMBRD1; KIAA1324; ABCD4; DNAJC13; RAB7A; DAGLB; CD63; RAB5C; LAMP3; FRK; TPP1; NAGLU; HLA-DRB1; CTSD; CLCN6; ATP6V1H; TMEM30A; MTOR; ATP6V0D2; DYNC1H1; GRN; NPRL2; TMBIM1; VAT1; CSPG5; SDC1; SC…	557	423
0.00300311	0.058861	GO:0010494	c	5	cytoplasmic stress granule	1653; 1977; 4076; 4343; 6780; 7073; 7538; 11030; 23369; 57532; 26058	STAU1; MOV10; GIGYF2; RBPMS; PUM2; ZFP36; DDX1; TIAL1; CAPRIN1; EIF4E; NUFIP2	61	38
0.00306456	0.241801	GO:0071396	b	5	cellular response to lipid	19; 109; 112; 142; 572; 654; 706; 811; 842; 949; 1022; 1080; 1277; 1407; 1432; 1499; 1956; 1977; 2033; 2052; 2309; 2770; 2950; 3146; 3148; 3164; 3169; 3192; 3717; 4040; 4792; 5165; 5469; 5737; 5901; 6662; 6899; 7421; 7480; 7481; 7483; 7538; 8085; 9314; 9604; 9862; 9968; 9975; 10059; 10432; 10524; 11214; 51079; 79039; 79155; 79876; 4848; 148022; 84649; 22904; 23019; 23054; 23558; 92140; 27250; 524…	RNF14; EPHX1; PTGFR; VDR; HMGB2; HMGB1; NFKBIA; EGFR; MED24; HNRNPU; CTNNB1; PDK3; BAD; MED1; AKAP13; NR1D2; MTDH; MAPK14; GNAI1; TICAM1; NCOA6; RAN; WNT10B; DGAT2; CRY1; DDX54; MED12; KLF4; JAK2; RBM14; CNOT2; CNOT1; ZFP36; ABCA1; KMT2D; NDUFA13; CDK7; PARP1; OSR1; TNIP2; UBA5; WBP2; EIF4E; EP300; TSPO; PDCD4; FOXO3; CFTR; BMP6; ADCY6; SBNO2; LRP6; ADCY3; TBX1; PHB; CALR; KAT5; NR4A1; CASP9; FOX…	608	416
0.00308986	0.0423752	GO:0044433	c	3	cytoplasmic vesicle part	163; 388; 535; 811; 817; 818; 847; 857; 858; 917; 949; 960; 967; 1080; 1185; 1314; 1432; 1460; 1509; 1778; 1889; 1893; 1956; 2444; 2519; 2720; 2896; 2923; 2950; 3064; 3074; 3123; 3146; 3320; 3326; 57826; 3417; 3608; 3615; 3643; 3717; 3998; 4040; 135228; 4860; 4893; 4948; 5049; 5122; 5269; 5660; 5683; 5717; 5836; 5861; 5878; 5879; 5908; 6282; 6455; 6518; 6856; 138050; 23011; 7037; 7054; 7184; 5583…	PCSK1; TSPAN15; CAMK2G; CHMP2A; MARCH2; S100A11; SYNPR; CAV2; SLC30A3; CAV1; COMMD9; HYOU1; COMMD3; HSP90AB1; PIK3R4; ATP6V0D2; PAFAH1B2; PYGL; IRAK4; CRISPLD2; YIPF2; RAB5C; SCAMP1; CAMK2D; IDH1; HLA-DRB1; CTSD; CLCN6; SPPL3; SEC24A; SEC24C; OCA2; SERPINB6; SYPL1; OSBPL11; VAT1; CSPG5; SLC2A5; MITD1; ATP8B4; YIPF1; LEPROT; COPB2; SCARB1; CD3G; SNX6; PI4K2A; HSP90B1; MFSD10; SLC29A3; GLB1; UNC13B…	1498	1090
0.00314326	0.0505018	GO:0022613	b	3	ribonucleoprotein complex biogenesis	1653; 1736; 1778; 3320; 3326; 4736; 56915; 5901; 6130; 6134; 55661; 6426; 6430; 6433; 6628; 6632; 4848; 8661; 8667; 8668; 8780; 9221; 23195; 9733; 10153; 10438; 10480; 10569; 10772; 10813; 10885; 10946; 23560; 79066; 23369; 80135; 50628; 51077; 57461; 54059; 54475; 88745; 22803; 23019; 55813; 23451; 57418; 57647; 64979; 26156; 124995; 54881; 27292; 60680; 7514; 90441; 65008; 64216; 65003	MDN1; UTP6; YBEY; CELF5; MRPL1; SF3B1; TEX10; PUM2; SART3; SRSF10; EXOSC5; SRSF5; EIF3I; RPL7A; SRSF1; EIF3M; RAN; EIF3A; TFB2M; ZNF622; HSP90AA1; HSP90AB1; SF3A3; CNOT2; CNOT1; DHX37; METTL16; MRPL10; MRPL36; EIF3H; DIMT1; WDR3; XRN2; XPO1; NOLC1; CEBPZ; NLE1; UTP14A; RSL1D1; RPL10; RPF1; DYNC1H1; SNRPB; MRPL11; RIOK3; DDX27; RRP36; SNRPD1; GTPBP4; FCF1; SLU7; GEMIN4; C1D; RPL10A; DDX1; ISY1; DK…	452	358
0.00315104	0.0505018	GO:0009612	b	3	response to mechanical stimulus	440; 572; 578; 654; 835; 1185; 1277; 1432; 1956; 2353; 2534; 3064; 3249; 3659; 3726; 4792; 5879; 5894; 6513; 6548; 6662; 6772; 7048; 7481; 8195; 8796; 9531; 9780; 23353; 26090	BAG3; SUN1; SCEL; NFKBIA; EGFR; MAPK14; BAD; SOX9; RAF1; SLC9A1; STAT1; RAC1; FYN; ABHD12; MKKS; TGFBR2; JUNB; FOS; PIEZO1; CLCN6; HPN; BMP6; IRF1; CASP2; ASNS; SLC2A1; BAK1; HTT; COL1A1; WNT11	207	155
0.00315118	0.0970448	GO:0019471	b	4	4-hydroxyproline metabolic process	2806; 5033; 5034; 8974; 10549; 30001	P4HB; PRDX4; ERO1A; P4HA2; P4HA1; GOT2	15	14
0.00315118	0.241801	GO:0042744	b	5	hydrogen peroxide catabolic process	847; 2878; 7837; 10549; 10935; 53905	DUOX1; PRDX4; PRDX3; CAT; GPX3; PXDN	32	14
0.0031641	0.0428084	GO:0023023	m	3	MHC protein complex binding	3123; 3320; 3326; 7531; 51571	HSP90AB1; HSP90AA1; FAM49B; HLA-DRB1; YWHAE	20	10
0.0031641	0.0970448	GO:0036500	b	4	ATF6-mediated unfolded protein response	811; 1649; 3309; 7184; 8720	CALR; DDIT3; HSP90B1; HSPA5; MBTPS1	10	10
0.00325362	0.0301529	GO:0004601	m	2	peroxidase activity	847; 2878; 2946; 2950; 7837; 10549; 10935; 114757; 53905	CYGB; DUOX1; GSTM2; PRDX4; PRDX3; GPX3; CAT; GSTP1; PXDN	52	28
0.00325362	0.0970448	GO:0017001	b	4	antibiotic catabolic process	847; 132789; 2878; 5973; 7837; 10007; 10549; 10935; 53905	RENBP; PRDX4; GNPDA2; GNPDA1; PRDX3; CAT; DUOX1; GPX3; PXDN	60	28
0.00338358	0.0970448	GO:0030518	b	4	intracellular steroid hormone receptor signaling pathway	142; 811; 1022; 1407; 1499; 2033; 3169; 3717; 5469; 5901; 8085; 9604; 9862; 9968; 10432; 10524; 79039; 79876; 4848; 23019; 23054; 23558; 5245	RNF14; MED24; CTNNB1; MED1; NCOA6; RAN; CRY1; DDX54; MED12; JAK2; RBM14; CNOT2; CNOT1; KMT2D; PARP1; UBA5; EP300; PHB; CALR; KAT5; FOXA1; CDK7; WBP2	143	110
0.00340465	0.244922	GO:1903426	b	5	regulation of reactive oxygen species biosynthetic process	215; 706; 857; 2309; 2475; 2534; 3320; 3326; 3643; 3717; 5879; 9104; 9314; 148022; 55532	HSP90AB1; JAK2; RAC1; SLC30A10; FYN; FOXO3; INSR; KLF4; MTOR; ABCD1; HSP90AA1; TSPO; TICAM1; RGN; CAV1	82	61
0.003468	0.0970448	GO:0051336	b	4	regulation of hydrolase activity	29; 153; 216; 331; 444; 572; 578; 604; 668; 817; 836; 842; 857; 858; 871; 960; 1293; 54843; 11153; 1432; 1457; 1611; 1676; 1893; 1956; 2146; 2475; 2534; 2956; 3064; 3146; 3148; 3192; 3300; 3326; 3337; 3717; 3735; 4133; 4155; 135228; 4642; 4649; 4659; 4763; 4898; 4943; 5048; 5156; 5269; 5300; 5447; 5510; 5590; 5598; 5660; 5894; 5909; 5927; 5973; 5999; 6004; 6102; 6305; 6419; 6625; 7184; 7410; 7481…	SYTL2; POR; SBF1; ANP32B; RASAL2; CAV2; CAV1; PPP1R7; ARHGEF7; TIAM2; ARHGEF1; HSP90AB1; MAGI2; MTMR9; NDUFA13; NOD1; MKKS; TBC1D25; CAMK2D; DFFA; PPP1R37; PROM2; PAFAH1B1; CSNK2A1; SERPINB6; SH3BP4; BAK1; KDM5A; NRDC; DOCK7; HSP90B1; IQSEC1; SH2D4A; NPRL3; NPRL2; PLXNB2; NEK5; XDH; AHSA1; PAM16; JAK2; NF1; GRAMD4; MTOR; RAB3GAP2; CAAP1; CAMSAP3; VAV2; PSAP; TBC1D30; HTT; NEIL1; SPOCK2; PDGFRA; U…	1273	874
0.0034708	0.0444262	GO:0005774	c	3	vacuolar membrane	163; 215; 529; 535; 949; 967; 1080; 1185; 1203; 1889; 2475; 2770; 3123; 4948; 5660; 5826; 5878; 5908; 138050; 7879; 8131; 8417; 8895; 10312; 10548; 10970; 79065; 7781; 4646; 81671; 245972; 114990; 27074; 57535; 84283; 51257; 51606; 729991; 54834; 55315; 55754; 23317; 55788; 55361; 221955; 91056; 26503; 126321; 10641; 64114; 326624; 130340	AP1S3; VMP1; AP5B1; ATP6V1E1; PI4K2A; RAP1B; MFSD12; SLC29A3; HGSNAT; ECE1; MARCH2; VASN; AP2B1; NPRL3; GNAI1; RAB37; GDAP2; CPNE3; BORCS8; TMEM79; CLN5; TM9SF1; SLC30A3; ABCD1; ATG9A; LMBRD1; NPRL2; ABCD4; DNAJC13; RAB7A; DAGLB; CD63; RAB5C; HLA-DRB1; CLCN6; ATP6V1H; TMEM30A; MTOR; ATP6V0D2; OCA2; TMBIM1; KIAA1324; SLC17A5; SCARB1; PSAP; MYO6; STX7; TCIRG1; ATP6V0A1; LAMP3; CFTR; CKAP4	401	309
0.00347377	0.054209	GO:0036473	b	3	cell death in response to oxidative stress	142; 1499; 2309; 2534; 3091; 3717; 4780; 5034; 5151; 5598; 5660; 51765; 23657; 135112; 90441; 29979	FOXO3; ZNF622; NCOA7; NFE2L2; P4HB; UBQLN1; FYN; PARP1; HIF1A; SLC7A11; CTNNB1; STK26; JAK2; MAPK7; PSAP; PDE8A	80	67
0.00349144	0.0970448	GO:0042136	b	4	neurotransmitter biosynthetic process	706; 857; 2475; 3320; 3326; 3643; 3717; 5879; 6470; 6542; 6697; 7054; 9104; 9314; 148022; 221955; 26002	TICAM1; JAK2; RAC1; SPR; SLC7A2; HSP90AB1; INSR; KLF4; MTOR; RGN; TH; MOXD1; HSP90AA1; DAGLB; TSPO; SHMT1; CAV1	95	73
0.00355445	0.0970448	GO:0044271	b	4	cellular nitrogen compound biosynthetic process	16; 9209; 90; 109; 112; 133; 142; 158; 215; 331; 435; 440; 467; 66008; 473; 604; 654; 668; 706; 811; 817; 833; 847; 857; 892; 999; 1022; 1052; 1147; 1277; 1329; 1355; 1407; 1432; 1479; 1499; 1537; 1611; 1649; 1653; 51339; 132789; 1736; 1831; 1893; 1936; 1956; 1977; 2033; 2034; 2058; 2130; 2145; 2146; 2200; 125981; 10987; 2309; 2353; 2444; 2475; 2521; 2551; 133686; 2617; 2624; 2673; 2730; 2733; 55…	RNF14; MOV10; HSPA5; NELFB; PCSK1; RARS2; LEMD2; SMG5; SPR; COMMD6; ZNF706; MRPL55; ABCD1; NADK2; METTL16; IRAK4; ZMYM3; CAMK2D; POLR3GL; AK8; GATA2; SRSF10; MRPL10; BBOX1; PUM2; SETBP1; CHCHD2; PANK3; CHCHD1; CCT2; CCT7; CCT5; GTF2B; JAK2; DMAP1; TOPORS; EEF2K; UCK2; CHUK; INSIG2; GARS; ERLIN1; SLC35B2; PRDM2; GFPT1; SMAD9; TRERF1; ATF3; TLE4; XIAP; POLM; RGMB; NCOA6; COX5B; RBM15; RBM14; LCOR; …	4906	3157
0.00359783	0.100739	GO:0017076	m	4	purine nucleotide binding	16; 19; 90; 109; 112; 215; 369; 377; 388; 440; 479; 699; 817; 818; 833; 998; 1022; 1080; 1119; 1120; 1147; 1185; 11153; 1432; 1457; 1622; 1653; 165545; 1778; 1956; 2050; 2058; 489; 2444; 2475; 2534; 133686; 2617; 2746; 55739; 2770; 2956; 2977; 3099; 3192; 134266; 3308; 3309; 3320; 3326; 57826; 3608; 3643; 3717; 3735; 3791; 3799; 3835; 3978; 55278; 4141; 4329; 4343; 4642; 4644; 4649; 4677; 4832; 4…	NADK; MOV10; RYK; HSPA5; HSPA4; FYN; PCCA; PRPF4B; PDGFRA; ATP13A4; ARFRP1; ARAF; DDX54; UCK2; PI4K2A; EEF2K; CHTF18; HYOU1; RAN; PIK3CA; HSP90AB1; RARS; SRMS; LIG1; NDUFA13; ABCD1; MKKS; NADK2; PYGL; ABCD4; IRAK4; PLK2; RAB5C; CAMK2D; CAMK2G; CLCN6; SCYL3; BAZ1B; CSNK2A1; GMPS; DBI; NKIRAS2; ADCY6; NME3; HK2; KIF5B; ADCY3; ACSL6; KIF22; DDX1; ATP8B4; MYO5A; CFTR; RARS2; ULK2; ATP2A3; UBE2D2; INO…	1915	1396
0.00362697	0.0301529	GO:0016874	m	2	ligase activity	16; 440; 833; 2058; 2617; 2730; 3735; 3978; 55278; 4141; 4677; 5095; 5917; 7518; 8801; 8833; 10588; 10667; 79876; 57038; 83737; 23305; 150465; 55699	KARS; ITCH; FARS2; PCCA; RARS2; XRCC4; QRSL1; IARS2; GCLM; NARS; RARS; LIG1; MTHFS; EPRS; CARS; TTL; SUCLG2; UBA5; GARS; GMPS; AARS; ACSL6; ASNS; MARS	155	117
0.00369304	0.0561531	GO:0030522	b	3	intracellular receptor signaling pathway	142; 331; 811; 1022; 1407; 1499; 2033; 2146; 3164; 3169; 3717; 4792; 5165; 5469; 5901; 6899; 4848; 7421; 8085; 8780; 9249; 9604; 9862; 9968; 9975; 10392; 10432; 10524; 79039; 23369; 79876; 83737; 79671; 23019; 23054; 23558; 23586; 63906; 5245	RNF14; VDR; ITCH; NFKBIA; MED24; CRY1; CTNNB1; XIAP; EZH2; NR1D2; NLRX1; DDX58; NCOA6; RAN; PUM2; DHRS3; DDX54; MED12; JAK2; RBM14; CNOT2; CNOT1; NOD1; KMT2D; NR4A1; PARP1; UBA5; MED1; EP300; GPATCH3; RIOK3; PHB; CALR; KAT5; FOXA1; PDK3; TBX1; CDK7; WBP2	292	218
0.00371129	0.0983559	GO:0006809	b	4	nitric oxide biosynthetic process	706; 857; 2475; 3320; 3326; 3643; 3717; 5879; 6542; 6697; 9104; 9314; 148022	TICAM1; JAK2; RAC1; SPR; SLC7A2; HSP90AB1; INSR; KLF4; MTOR; HSP90AA1; TSPO; RGN; CAV1	66	50
0.00371558	0.0474768	GO:0005524	m	3	ATP binding	16; 19; 90; 109; 112; 215; 369; 440; 479; 699; 817; 818; 833; 1022; 1080; 1119; 1120; 1147; 1185; 11153; 1432; 1457; 1653; 165545; 1778; 1956; 2050; 2058; 489; 2444; 2475; 2534; 133686; 2617; 2746; 55739; 2956; 3099; 3192; 3308; 3309; 3320; 3326; 3608; 3643; 3717; 3735; 3791; 3799; 3835; 3978; 55278; 4141; 4343; 4642; 4644; 4649; 4677; 4832; 5095; 5156; 5165; 5290; 51755; 5590; 5598; 5605; 5634; …	NADK; MOV10; RYK; HSPA5; HSPA4; PCCA; PRPF4B; ATP13A4; ARAF; DDX54; PI4K2A; EEF2K; CHTF18; HYOU1; PIK3CA; HSP90AB1; RARS; PIK3R4; LIG1; NDUFA13; ABCD1; MKKS; NADK2; PYGL; ABCD4; IRAK4; PLK2; ENTPD1; CAMK2D; CAMK2G; CLCN6; BAZ1B; CSNK2A1; GMPS; ADCY6; ADCY3; KIF5B; NME3; ACSL6; KIF22; DDX1; ATP8B4; MYO5A; CFTR; RARS2; ULK2; ATP2A3; UBE2D2; INO80; HSP90B1; HELZ; KATNA1; DQX1; XRCC3; DHX33; CHKA; CH…	1490	1103
0.00394284	0.0584527	GO:0140112	b	3	extracellular vesicle biogenesis	6382; 7879; 9525; 10987; 11267; 92714; 27243	RAB7A; SDC1; COPS5; CHMP2A; ARRDC1; VPS4B; SNF8	25	19
0.00394284	0.0477292	GO:0016769	m	3	transferase activity, transferring nitrogenous groups	587; 2673; 2806; 4942; 56267; 29968; 84706	GPT2; BCAT2; PSAT1; OAT; GOT2; GFPT1; KYAT3	23	19
0.00394284	0.0983559	GO:0045648	b	4	positive regulation of erythrocyte differentiation	1432; 2309; 2624; 3091; 3148; 5469; 6772	FOXO3; STAT1; HMGB2; HIF1A; MAPK14; MED1; GATA2	30	19
0.00394284	0.257432	GO:0034311	b	5	diol metabolic process	2052; 125981; 5805; 6697; 8877; 340485; 123099	ACER2; EPHX1; SPHK1; ACER1; SPR; DEGS2; PTS	23	19
0.0040126	0.0983559	GO:0033993	b	4	response to lipid	19; 29; 109; 112; 133; 142; 572; 654; 706; 760; 811; 836; 842; 847; 857; 949; 1022; 1080; 1147; 1277; 1407; 1432; 1460; 1499; 1956; 1977; 2033; 2052; 2146; 2309; 2353; 2624; 2720; 2770; 2950; 3146; 3148; 3164; 3169; 3192; 3417; 3717; 3726; 4040; 4507; 4792; 5165; 5469; 5737; 5901; 6382; 6662; 6899; 7046; 7048; 7049; 7054; 7421; 7480; 7481; 7483; 7538; 8085; 8443; 9314; 9525; 9604; 9862; 9968; 997…	RNF14; CAV1; ADM; COL1A1; RAN; WNT10B; NDUFA13; IDH1; TNIP2; GNPAT; GATA2; BMP6; ADCY6; ADCY3; PHB; SCARB1; KAT5; FOXA1; CFTR; VDR; NFKBIA; MED24; MED1; MTDH; DGAT2; DDX54; OVCA2; JAK2; GSTP1; FOS; CDK7; PARP1; CHUK; UBA5; INSIG2; EIF4E; SDC1; EPHX1; PTGFR; OTUD5; MAPK14; TBX1; AKAP13; GNAI1; TICAM1; NCOA6; GDAP2; HNRNPU; RBM14; PDCD4; TGFBR3; TGFBR2; TGFBR1; PRDX3; VPS4B; EP300; TSPO; FOXO3; LRP…	919	631
0.00402077	0.0983559	GO:0031100	b	4	animal organ regeneration	133; 578; 1460; 1956; 2146; 2950; 5469; 5634; 6426; 6430; 7048; 7049; 9104; 23175; 26019	SRSF5; TGFBR2; PRPS2; LPIN1; TGFBR3; EGFR; BAK1; GSTP1; EZH2; MED1; UPF2; SRSF1; ADM; CSNK2B; RGN	77	62
0.00402136	0.0983559	GO:0006508	b	4	proteolysis	142; 331; 369; 444; 550; 572; 578; 668; 835; 836; 842; 857; 871; 960; 993; 1080; 1200; 1203; 1293; 1358; 1432; 1457; 1509; 1611; 1649; 1889; 1893; 10987; 2534; 2734; 2923; 3054; 3091; 3146; 3249; 3300; 3309; 3326; 3607; 3717; 3735; 4155; 135228; 4189; 4194; 4287; 200933; 4780; 4792; 4898; 5094; 5122; 5269; 5447; 5550; 5683; 5717; 5894; 5973; 6051; 6314; 6400; 6687; 7046; 7184; 7319; 7322; 7480; 7…	RNF14; ZRANB1; HSPA5; CPO; POR; PCSK1; GLG1; ARAF; CAV1; EIF3H; ADAMTS1; STUB1; NFE2L2; WNT10B; ANAPC16; HSP90AB1; CLN5; CRBN; PITRM1; PCBP2; ASRGL1; DDIT3; PLK2; CTSB; GRAMD4; CTSD; TNIP2; SPPL3; ARRDC1; MYSM1; UBR3; MDM4; CSNK2A1; SERPINB6; UBE4A; MBTPS1; RNF185; PHB; FZR1; XIAP; BAK1; USP34; ANP32B; RNF217; CHAC1; CFTR; ERAP1; NRDC; FOXK2; NFKBIA; UBE2D2; INO80; HIF1A; COPS5; UBXN8; RGN; DDX58…	1861	1232
0.00417506	0.0603856	GO:0060135	b	3	maternal process involved in female pregnancy	2057; 2475; 3726; 5469; 7421; 10935; 10959; 7319; 23780; 1508; 55870; 26528	EPOR; DAZAP1; ASH1L; VDR; TMED2; UBE2A; CTSB; JUNB; PRDX3; MED1; MTOR; APOL2	62	45
0.00423968	0.0301529	GO:0140096	m	2	catalytic activity, acting on a protein	90; 142; 331; 369; 444; 51301; 699; 817; 818; 835; 836; 842; 892; 993; 998; 1022; 1147; 1200; 11153; 1432; 1457; 1460; 1509; 1743; 1889; 1948; 1956; 2050; 2145; 2146; 2287; 2444; 2475; 2534; 2923; 3249; 3320; 3643; 3717; 3720; 3791; 4008; 4194; 4287; 4297; 200933; 4799; 4898; 5033; 5034; 5110; 5122; 5156; 5165; 5290; 5300; 51755; 5469; 5537; 5550; 5590; 5598; 5605; 5683; 5783; 5789; 5793; 5796; 5…	RNF14; LCMT1; FKBP14; ZRANB1; RYK; CPO; PCSK1; PRPF4B; UFC1; SBF1; P4HA1; ARAF; PPIL6; FKBP3; PHF8; TOPORS; EIF3H; ADAMTS1; B3GNT3; STUB1; PIK3CA; CAPN7; CPNE3; P3H2; DLGAP5; PPP6C; ASRGL1; IRAK4; PLK2; CAMK2D; P4HB; CAMK2G; CTSD; XYLT1; SPPL3; BAZ1B; RFWD3; MYSM1; UBR3; SETD2; MDM4; CSNK2A1; STK17A; P4HA2; UBE4A; KDM1B; MBTPS1; PTPN13; PARP14; RNPEP; USP34; RNF185; CCNC; RNF217; RNF2; KDM5A; KDM…	2407	1691
0.00424065	0.101603	GO:0042743	b	4	hydrogen peroxide metabolic process	847; 1956; 2534; 2878; 5879; 7837; 10549; 10935; 53905	RAC1; DUOX1; EGFR; PRDX3; PRDX4; FYN; CAT; GPX3; PXDN	56	29
0.0043554	0.172665	GO:0030554	m	5	adenyl nucleotide binding	16; 19; 90; 109; 112; 215; 369; 440; 479; 489; 699; 817; 818; 833; 953; 1022; 1080; 1119; 1120; 1147; 1185; 11153; 1432; 1457; 1622; 1653; 165545; 1778; 1956; 2050; 2058; 2444; 2475; 2534; 133686; 2617; 2746; 55739; 2956; 3099; 3192; 134266; 3308; 3309; 3320; 3326; 3608; 3643; 3717; 3735; 3791; 3799; 3835; 3978; 55278; 4141; 4329; 4343; 4642; 4644; 4649; 4677; 4832; 5095; 5156; 5165; 5290; 5590; …	NADK; MOV10; RYK; HSPA5; HSPA4; PCCA; PRPF4B; PDGFRA; ATP13A4; ARAF; DDX54; UCK2; PI4K2A; EEF2K; CHTF18; HYOU1; PIK3CA; HSP90AB1; RARS; PIK3R4; LIG1; NDUFA13; ABCD1; MKKS; NADK2; PYGL; ABCD4; IRAK4; PLK2; ENTPD1; CAMK2D; CAMK2G; CLCN6; BAZ1B; CSNK2A1; GMPS; DBI; ADCY6; ADCY3; KIF5B; NME3; ACSL6; KIF22; DDX1; ATP8B4; MYO5A; CFTR; RARS2; ULK2; ATP2A3; UBE2D2; INO80; HSP90B1; HELZ; KATNA1; DQX1; SWA…	1560	1155
0.00437703	0.0301529	GO:0003712	m	2	transcription coregulator activity	467; 473; 1022; 1499; 1649; 1653; 2033; 2145; 2521; 2551; 2957; 3054; 3146; 3148; 3192; 3337; 57826; 3726; 5469; 5927; 6605; 6659; 7091; 4848; 7158; 7290; 7421; 8085; 8295; 8721; 9139; 9412; 9604; 9862; 9968; 9975; 10011; 10432; 10438; 10524; 10600; 10765; 10915; 11030; 11243; 10987; 286205; 79039; 79365; 81550; 114803; 83637; 84159; 10553; 219541; 55729; 55749; 23054; 55929; 23175; 23462; 23558;…	RNF14; SCAI; VDR; FUS; TRERF1; MED21; HMGB2; HMGB1; JUNB; TCERG1; MED24; TLE4; EZH1; MED19; SFMBT2; MED1; SMARCE1; CCAR1; NR1D2; MTDH; SOX4; RERE; NCOA6; NCOA7; HCFC1; LPIN1; ATF7IP; BHLHE41; DNAJB1; HNRNPU; DDX54; CBFA2T2; MED12; DMAP1; RBM14; WBP2; CNOT2; HEY1; KDM5B; SRA1; EDF1; RAP2C; DDIT3; KMT2D; TDRD3; TFCP2L1; TRRAP; TFB2M; TP53BP1; MYSM1; ZMIZ2; EP300; COPS5; HTATIP2; RIPK3; ARID5B; CTNN…	569	437
0.00468147	0.109921	GO:0043412	b	4	macromolecule modification	16; 19; 90; 104; 142; 331; 369; 444; 467; 66008; 51301; 578; 604; 624; 654; 699; 706; 817; 818; 836; 857; 858; 892; 960; 993; 998; 1022; 1080; 1147; 1270; 11153; 1407; 1432; 1457; 1460; 1499; 1622; 51339; 1736; 1743; 1908; 1948; 1956; 2033; 2034; 2050; 2145; 2146; 2200; 10987; 2287; 2353; 2444; 2475; 2519; 2528; 2534; 2624; 2673; 2950; 2959; 3028; 3054; 3064; 3091; 3146; 3300; 3309; 3320; 3326; 5…	RNF14; RYK; HSPA5; SBF1; P4HA1; FKBP3; LEMD2; EEF2K; PIK3CA; CRBN; METTL16; IRAK4; DIMT1; CAMK2D; CAMK2G; SPPL3; BDKRB2; LRP6; GATA2; P4HA2; UBE4A; PARP14; AKAP9; BAK1; HSD17B10; UBE2D2; HSP90B1; SWAP70; LMO7; TTK; JAK2; WSB1; NF1; TTL; TOPORS; BRCC3; CHUK; TMX3; CCNI; ZDHHC3; ZDHHC5; ZDHHC6; ZDHHC8; PSAP; FBXO30; PRDM2; GFPT1; ATXN3; OTUD5; RAP1B; MKRN1; XIAP; AKAP13; GALNT5; CDC7; NCOA7; SLC30A…	4303	3069
0.00469135	0.0662373	GO:0006979	b	3	response to oxidative stress	142; 215; 388; 572; 578; 836; 847; 1147; 1277; 1499; 1956; 2034; 2146; 2309; 2353; 2534; 2730; 2878; 2950; 3091; 3417; 3717; 4780; 5034; 5151; 5156; 5598; 5660; 5796; 6382; 6649; 6772; 6780; 7837; 8455; 9104; 9314; 10549; 10935; 11030; 143686; 79661; 114757; 55139; 51765; 53905; 23657; 135112; 25828; 11035; 90441; 3163; 29979; 30001	PDGFRA; SESN3; DUOX1; PRDX4; EGFR; HIF1A; CAT; CTNNB1; BAD; EZH2; HMOX2; RGN; GCLM; NCOA7; STAT1; NFE2L2; ERO1A; UBQLN1; FYN; GSTP1; ZNF622; STK26; KLF4; JAK2; MAPK7; ABCD1; P4HB; SOD3; FOS; PRDX3; IDH1; SLC7A11; PARP1; CHUK; TXN2; CYGB; RHOB; ATRN; RIPK3; PDE8A; FOXO3; STAU1; EPAS1; ANKZF1; CASP3; SDC1; PSAP; RBPMS; BAK1; GPX3; NEIL1; COL1A1; PTPRK; PXDN	432	328
0.00470498	0.0531386	GO:0005832	c	3	chaperonin-containing T-complex	6950; 10574; 10576; 22948	CCT2; TCP1; CCT7; CCT5	11	7
0.00470498	0.0531386	GO:0071541	c	3	eukaryotic translation initiation factor 3 complex, eIF3m	8661; 8667; 8668; 10480	EIF3H; EIF3A; EIF3M; EIF3I	7	7
0.00474226	0.0401698	GO:0099524	c	2	postsynaptic cytosol	1977; 2475; 3064; 200933; 5300; 23413	FBXO45; NCS1; HTT; MTOR; EIF4E; PIN1	17	15
0.00474226	0.120712	GO:0050431	m	4	transforming growth factor beta binding	90; 135228; 7046; 7048; 7049; 114990	TGFBR3; TGFBR2; TGFBR1; ACVR1; CD109; VASN	22	15
0.00474226	0.257432	GO:0035162	b	5	embryonic hemopoiesis	2624; 3091; 3791; 4297; 5469; 7048	TGFBR2; KMT2A; HIF1A; MED1; GATA2; KDR	21	15
0.00476755	0.257432	GO:0009896	b	5	positive regulation of catabolic process	215; 572; 857; 1457; 51339; 3064; 3091; 3099; 3146; 3300; 3320; 3643; 3791; 4287; 4343; 4780; 4898; 5049; 6662; 7538; 7879; 8078; 9104; 9531; 9604; 10273; 10392; 11267; 10769; 51079; 51085; 143686; 51343; 79066; 79589; 79594; 148022; 83737; 51136; 23019; 154214; 23192; 23640; 23677; 57535; 25782; 26058; 9817; 91445; 92140; 29763; 29979; 10641	RNF14; BAG3; NRDC; MOV10; ITCH; SESN3; HMGB1; PLK2; USP5; HIF1A; SH3BP4; INSR; SOX9; RAB3GAP2; MTDH; DACT1; RGN; CAV1; TICAM1; GIGYF2; STUB1; DNAJB2; UBQLN1; MLXIPL; NOD1; HSPBP1; NDUFA13; ABCD1; CNOT1; NPRL2; METTL16; KDR; RAB7A; KIAA1324; HK2; RNF128; ATG4B; SNF8; CSNK2A1; PAFAH1B2; RNF185; FZR1; BAD; RNFT1; KEAP1; ZFP36; HTT; PACSIN3; NFE2L2; HSP90AA1; RNF217; MUL1; ATXN3	419	321
0.00503386	0.115877	GO:0032870	b	4	cellular response to hormone stimulus	109; 112; 142; 440; 529; 535; 760; 811; 842; 857; 858; 1022; 1407; 1460; 1499; 1956; 1977; 2033; 2052; 2058; 2200; 2309; 2353; 2534; 2730; 2950; 3164; 3169; 3192; 3643; 3717; 3726; 4141; 4644; 4780; 5290; 5447; 5469; 5590; 5737; 5901; 5908; 6430; 6548; 6772; 7421; 7480; 7538; 8085; 8195; 8473; 8985; 9604; 9862; 9968; 9975; 10312; 10432; 10524; 10580; 11214; 1508; 143686; 79039; 79876; 4848; 24597…	RNF14; EPHX1; PTGFR; VDR; SESN3; POR; CNOT1; JUNB; EGFR; RAP1B; HNRNPU; CTNNB1; LEPROT; INSR; MED1; AKAP13; SORBS1; NR1D2; CAV2; CAV1; SRSF5; TCIRG1; GCLM; NCOA6; SLC9A1; STAT1; LPIN1; RAN; NFE2L2; WNT10B; KMT2D; FYN; CRY1; DDX54; MED24; PHIP; MED12; PHB; JAK2; SOCS7; RBM14; CNOT2; EPRS; ZFP36; EEF2K; MARS; FOS; CTSB; NR4A1; PARP1; FBN1; ATP6V1H; PLOD3; PRKCZ; PIK3CA; ATP6V0D2; EIF4E; EP300; MKKS…	705	522
0.00515015	0.257432	GO:0033365	b	5	protein localization to organelle	142; 287; 572; 604; 706; 811; 847; 999; 1277; 1432; 1649; 1653; 1736; 2146; 2534; 3099; 3192; 134266; 3295; 3308; 3309; 3320; 3417; 3717; 3842; 3998; 4736; 4763; 4792; 5264; 5300; 5356; 5469; 5590; 5828; 5901; 6130; 6134; 6662; 6731; 6950; 7159; 7272; 7322; 7531; 7534; 7704; 121441; 7879; 8314; 8443; 8720; 8729; 8733; 9135; 9179; 9221; 9531; 23435; 9570; 9696; 10049; 10059; 10139; 10210; 10531; 1…	HSPA5; HSPA4; TRAM1L1; HPS4; ARFRP1; LEPROT; LEMD2; TOPORS; RAN; NDUFA13; CDH1; DDIT3; DMAP1; PEX26; HK2; IDH1; RPL10; GNPAT; SETD2; SH3BP4; MTCH2; MBTPS1; DDX1; KDELR2; KDELR1; GBF1; CCDC66; NFKBIA; UBE2D2; MED1; XPO1; RPL7A; MFF; CCT2; GOLPH3; CCT7; CCT5; TTK; PAM16; PIK3R4; JAK2; NF1; AP4M1; RAB7A; RAB3GAP2; PACSIN2; PARP1; NUDT7; DECR2; GET4; ZDHHC3; PEX2; SPDL1; RNF128; GOSR2; IPO4; MCPH1; B…	907	721
0.00523312	0.0648907	GO:0051641	b	2	cellular localization	19; 142; 163; 215; 286; 287; 320; 377; 388; 66008; 550; 572; 578; 604; 667; 706; 811; 817; 847; 857; 858; 967; 998; 999; 1080; 1203; 1277; 1314; 1329; 1432; 1495; 1499; 1537; 1639; 1649; 1653; 1736; 1778; 1948; 1956; 1977; 2030; 2037; 2146; 2534; 2624; 2733; 2770; 2824; 93323; 2946; 3064; 3091; 3099; 3177; 3192; 134266; 3295; 3308; 3309; 3320; 3326; 3417; 3717; 3799; 3835; 3842; 3998; 4040; 4133;…	MCPH1; AAAS; GOLPH3; HSPA5; HSPA4; TSPAN15; CCT7; HPS4; ARFRP1; CHMP2A; ANP32B; SRSF10; KIFAP3; GPM6B; LEPROT; CAV2; LEMD2; CAV1; SMG5; KDELR1; HYOU1; RAN; GATA2; SYTL2; ALMS1; MPP5; TBC1D22A; HSP90AB1; CLN5; PIK3R4; MAGI2; KIAA1107; DLGAP5; ABCD1; PPP6C; MKKS; NUP205; AP1AR; DDIT3; TBC1D25; RAB5C; HK2; LMAN2; IDH1; TTL; COG4; RAB30; RPL10; SEC24C; GNPAT; APBA1; TRAM1L1; PAFAH1B1; HTATIP2; LIME1;…	2871	2229
0.00524922	0.0325452	GO:0008144	m	2	drug binding	16; 19; 90; 109; 112; 215; 369; 440; 479; 699; 817; 818; 833; 875; 1022; 1080; 1119; 1120; 1147; 1185; 11153; 1432; 1457; 1582; 1653; 165545; 1778; 1956; 2050; 2058; 489; 2287; 2444; 2475; 2534; 133686; 2617; 2733; 2746; 55739; 2806; 2950; 2956; 3099; 3148; 3192; 3308; 3309; 3320; 3326; 3608; 3643; 3717; 3735; 3791; 3799; 3835; 3978; 55278; 4141; 4343; 4642; 4644; 4649; 4677; 4832; 4860; 4942; 50…	NADK; MOV10; RYK; HSPA5; HSPA4; PCCA; PRPF4B; ATP13A4; OAT; ARAF; DDX54; UCK2; FKBP3; EEF2K; CHTF18; HYOU1; PIK3CA; HSP90AB1; KIF13B; RARS; PIK3R4; LIG1; NDUFA13; ABCD1; MKKS; NADK2; PYGL; ABCD4; IRAK4; PLK2; ENTPD1; CAMK2D; CAMK2G; CLCN6; BAZ1B; CYGB; CSNK2A1; GMPS; ADCY6; PDXDC1; ADCY3; KIF5B; NME3; ACSL6; KIF22; DDX1; ATP8B4; MYO5A; CFTR; RARS2; ULK2; VDR; PPIL6; ATP2A3; PI4K2A; UBE2D2; INO80;…	1749	1272
0.00531891	0.0718861	GO:0043170	b	3	macromolecule metabolic process	16; 19; 9209; 90; 104; 133; 142; 163; 287; 320; 331; 369; 444; 467; 66008; 473; 51301; 550; 572; 578; 604; 624; 654; 668; 699; 706; 811; 817; 818; 833; 835; 836; 842; 847; 857; 858; 871; 875; 892; 960; 967; 993; 998; 999; 1022; 1052; 1080; 1147; 1200; 1203; 1270; 1277; 1293; 11153; 1407; 1432; 1457; 1460; 1479; 1499; 1509; 1611; 1622; 1649; 1653; 1676; 1736; 1743; 1831; 1889; 1893; 1908; 1936; 19…	RNF14; MOV10; RYK; HSPA5; CPO; NELFB; PCSK1; SBF1; P4HA1; ANP32B; SRSF10; FKBP3; LEMD2; DMAP1; SMG5; PIK3CA; COMMD6; ZNF706; MRPL55; CRBN; B3GNT5; UBXN8; METTL16; NUP205; IRAK4; ZMYM3; DIMT1; WDR3; CAMK2D; CAMK2G; POLR3GL; SPPL3; MEPCE; GALNT12; GATA2; SDF2L1; GAREM1; P4HA2; UBE4A; PARP14; AKAP9; BAK1; USP34; SNRNP25; RARS2; MRPL10; HSD17B10; FZR1; CELF5; UBE2D2; HSP90B1; PUM2; SETBP1; RAD1; MRPL…	9445	6149
0.00538226	0.0598844	GO:0050662	m	3	coenzyme binding	35; 36; 142; 216; 847; 875; 1622; 2327; 2328; 2746; 2806; 3417; 3420; 3712; 4329; 4942; 5033; 5095; 5264; 5447; 5836; 6470; 6697; 7054; 7108; 7498; 23171; 8974; 8985; 9563; 56267; 79646; 79701; 80020; 57553; 84129; 84706; 53905; 55214; 23042; 221656; 26027; 27232	KDM1B; ACADS; GNMT; TM7SF2; DUOX1; PCCA; H6PD; CAT; P4HA2; OAT; ACAD11; ALDH1A1; PANK3; IDH3B; OGFOD3; PLOD3; SPR; POR; XDH; FOXRED2; MICAL3; P3H2; TH; GOT2; ACOT11; KYAT3; PYGL; FMO2; FMO3; IDH1; PARP1; ALDH6A1; ACADSB; SHMT1; PHYH; DBI; PDXDC1; GPT2; GLUD1; CBS; P4HA1; GPD1L; IVD	294	251
0.00544642	0.0889582	GO:0005790	c	5	smooth endoplasmic reticulum	811; 3309; 4642; 4644; 5332; 6134; 7054; 10525; 10549	PRDX4; PLCB4; HSPA5; HYOU1; CALR; MYO1D; RPL10; TH; MYO5A	34	30
0.0054677	0.0598844	GO:0032452	m	3	histone demethylase activity	3720; 5927; 10765; 79831; 84159; 221656; 23133	KDM1B; ARID5B; JARID2; PHF8; KDM8; KDM5A; KDM5B	29	20
0.00556324	0.0718861	GO:0010256	b	3	endomembrane system organization	19; 215; 287; 857; 858; 998; 1639; 3064; 3998; 4644; 5048; 5605; 5660; 5861; 7534; 7879; 8548; 8615; 8729; 8874; 9144; 9382; 9525; 23435; 10059; 10142; 10565; 10959; 10960; 11018; 79895; 26509; 81671; 83452; 51608; 11267; 53947; 64083; 23175; 23317; 23353; 25839; 55361; 221496; 57662; 25782; 25956; 11252; 27243; 26003; 27314; 57142; 29763; 29927; 64398	VMP1; SUN1; SNF8; GORASP2; LMAN2; MAP2K2; CHMP2A; RAB30; PI4K2A; RAB3GAP2; DCTN1; CAV2; MYOF; CAV1; YWHAZ; A4GALT; TMED2; TMED1; LPIN1; ARHGEF7; BLZF1; GOLPH3; MPP5; LEMD2; RTN4; DNAJC13; ABCD1; PACSIN3; PACSIN2; RAB7A; GET4; RAB1A; COG1; ATP8B4; COG4; LMAN1; ARFGEF1; VPS4B; DNM1L; PAFAH1B1; TARDBP; RAB33B; SEC31B; CAMSAP3; SYNGR2; PSAP; AKAP9; ANK2; HTT; ABCA1; USO1; MYO5A; GBF1; SEC61A1; CDC42	426	338
0.00557875	0.130171	GO:0032555	m	4	purine ribonucleotide binding	16; 19; 90; 109; 112; 215; 369; 377; 388; 440; 479; 699; 817; 818; 833; 998; 1022; 1080; 1119; 1120; 1147; 1185; 11153; 1432; 1457; 1622; 1653; 165545; 1778; 1956; 2050; 2058; 489; 2444; 2475; 2534; 133686; 2617; 2746; 55739; 2770; 2956; 2977; 3099; 3192; 3308; 3309; 3320; 3326; 57826; 3608; 3643; 3717; 3735; 3791; 3799; 3835; 3978; 55278; 4141; 4329; 4343; 4642; 4644; 4649; 4677; 4832; 4893; 509…	NADK; MOV10; RYK; HSPA5; HSPA4; FYN; PCCA; PRPF4B; ATP13A4; ARFRP1; ARAF; DDX54; UCK2; PI4K2A; EEF2K; CHTF18; HYOU1; RAN; PIK3CA; HSP90AB1; RARS; SRMS; LIG1; NDUFA13; ABCD1; MKKS; NADK2; PYGL; ABCD4; IRAK4; PLK2; RAB5C; CAMK2D; CAMK2G; CLCN6; SCYL3; BAZ1B; CSNK2A1; GMPS; DBI; NKIRAS2; ADCY6; NME3; HK2; KIF5B; ADCY3; ACSL6; KIF22; DDX1; ATP8B4; MYO5A; CFTR; RARS2; ULK2; ATP2A3; UBE2D2; INO80; HSP9…	1900	1386
0.00562439	0.0718861	GO:0060325	b	3	face morphogenesis	444; 1277; 2033; 4040; 5156; 6899; 83716; 84159	CRISPLD2; PDGFRA; LRP6; ARID5B; ASPH; TBX1; COL1A1; EP300	32	25
0.00567329	0.0718861	GO:0007023	b	3	post-chaperonin tubulin folding pathway	6102; 6902; 6905	TBCE; RP2; TBCA	5	4
0.00567329	0.257432	GO:2000015	b	5	regulation of determination of dorsal identity	90; 1499; 1649	CTNNB1; DDIT3; ACVR1	4	4
0.00567329	0.172665	GO:0034648	m	5	histone demethylase activity (H3-dimethyl-K4 specific)	5927; 10765; 221656	KDM1B; KDM5A; KDM5B	4	4
0.00569755	0.0718861	GO:0060324	b	3	face development	444; 1277; 2033; 4040; 5156; 5894; 6722; 6899; 8195; 83716; 84159	CRISPLD2; PDGFRA; LRP6; ARID5B; ASPH; TBX1; COL1A1; SRF; MKKS; EP300; RAF1	50	41
0.00583455	0.257432	GO:0060548	b	5	negative regulation of cell death	16; 90; 163; 331; 369; 440; 572; 604; 624; 835; 836; 847; 857; 960; 1270; 1271; 1457; 1495; 1499; 1676; 1831; 1956; 10987; 2475; 2534; 2624; 2730; 2950; 3064; 3091; 3148; 3249; 3309; 3326; 3717; 3791; 4040; 4194; 4780; 4792; 5081; 5151; 5290; 5300; 5447; 5469; 5590; 5598; 5660; 5737; 5894; 6134; 6548; 6659; 6662; 6899; 7046; 7184; 7481; 7483; 7531; 7534; 8877; 9104; 9314; 9525; 9531; 10049; 10210…	TM7SF3; HSPA5; POR; PLK2; CHMP2A; ARAF; KIFAP3; CAV1; EEF2K; HYOU1; PIK3CA; HTATIP2; HSP90AB1; NDUFA13; TSC22D3; DFFA; TNIP2; RPL10; MDM4; PDE8A; CSNK2A1; NFKBIA; HIF1A; COPS5; MED1; MTDH; AP2B1; RGN; SLC9A1; GOLPH3; PAM16; JAK2; TOPORS; PAX7; CNTFR; CAAP1; PSAP; HTT; MYDGF; RBCK1; NFE2L2; BAG3; PTGFR; STAMBP; XIAP; TBX1; RAF1; NCOA7; SLC30A10; DNAJB6; MAPK7; PHIP; PDCD4; KDR; TGFBR1; GATA2; EGFR…	977	670
0.00592382	0.0601615	GO:0000151	c	3	ubiquitin ligase complex	550; 4008; 200933; 5356; 5469; 6045; 6400; 55832; 7322; 9354; 9412; 9604; 9968; 10048; 10210; 10273; 10616; 10910; 7319; 11275; 51185; 165918; 51343; 79184; 80012; 80232; 84333; 84733; 80325; 119504; 55208; 154214; 23492; 25852; 9817; 26269; 90293; 27101; 130507	RNF14; FZR1; MED21; UBE2D2; FBXO8; MED1; CBX7; CBX2; TOPORS; SUGT1; CAND1; STUB1; PLRG1; WDR26; MED12; CRBN; RANBP9; PHC3; KLHL13; FBXO45; ANAPC16; SEL1L; AUP1; BRCC3; DCUN1D2; KLHL2; ARMC8; UBR3; CACYBP; ABTB1; UBE4A; PCGF5; UBE2A; RNF168; LMO7; KEAP1; RBCK1; RNF217; RNF2	281	224
0.00620179	0.137813	GO:0016192	b	4	vesicle-mediated transport	19; 29; 133; 163; 286; 287; 320; 377; 388; 66008; 535; 811; 847; 857; 858; 917; 949; 960; 967; 998; 1080; 1203; 1314; 54843; 1432; 1460; 1499; 1509; 1639; 1778; 1893; 1948; 10987; 2444; 2519; 2534; 2624; 2720; 2802; 2896; 2950; 3064; 3074; 3146; 3320; 3326; 57826; 3417; 3512; 3608; 3615; 3643; 3799; 3835; 3998; 4040; 4133; 135228; 4642; 4644; 4860; 4893; 5049; 5169; 5269; 5290; 5537; 5605; 5660; …	GOLPH3; SYTL2; NRAS; YIPF1; RUBCN; ARFRP1; CHMP2A; CTSB; KIFAP3; MARCH2; S100A11; CAV2; CAV1; EEF2K; MRC2; COMMD9; HYOU1; PIK3CA; ALMS1; HSP90AB1; CLN5; GOLGA3; MAGI2; MANF; SERPINB6; PYGL; CRISPLD2; YIPF2; RAB5C; SCAMP1; IDH1; CTSD; ENPP3; COG4; SEC24A; PROM2; SEC24C; ARMC8; APBA1; GATA2; PAFAH1B2; SH3BP4; VAT1; CSPG5; KIF5B; MITD1; KIF22; ATP8B4; KDELR2; PIK3R4; MYO5A; COPB2; GBF1; SLC2A5; CD3G…	2125	1478
0.00620806	0.0601615	GO:0030660	c	3	Golgi-associated vesicle membrane	1080; 1314; 3123; 3998; 8615; 9276; 9570; 9632; 10675; 10802; 10945; 10959; 11316; 83988; 54812; 121665; 25956	COPE; COPA; TMED2; SPPL3; CSPG5; HLA-DRB1; KDELR1; AFTPH; SEC31B; SEC24A; NCALD; USO1; SEC24C; GOSR2; LMAN1; COPB2; CFTR	114	77
0.00622152	0.137813	GO:0036211	b	4	protein modification process	19; 90; 104; 142; 331; 369; 444; 467; 66008; 51301; 578; 604; 624; 654; 699; 706; 817; 818; 836; 857; 858; 892; 960; 993; 998; 1022; 1080; 1147; 1270; 11153; 1407; 1432; 1457; 1460; 1499; 1622; 51339; 1743; 1908; 1948; 1956; 2033; 2034; 2050; 2145; 2146; 2200; 10987; 2287; 2444; 2475; 2519; 2528; 2534; 2624; 2673; 2950; 2959; 3054; 3064; 3091; 3146; 3300; 3309; 3320; 3326; 57826; 3607; 3643; 3717…	RNF14; RYK; HSPA5; SBF1; P4HA1; FKBP3; LEMD2; EEF2K; PIK3CA; CRBN; IRAK4; CAMK2D; CAMK2G; SPPL3; LRP6; GATA2; P4HA2; UBE4A; PARP14; AKAP9; BAK1; UBE2D2; HSP90B1; SWAP70; LMO7; TTK; JAK2; WSB1; NF1; TTL; TOPORS; BRCC3; CHUK; TMX3; CCNI; ZDHHC3; ZDHHC5; ZDHHC6; ZDHHC8; PSAP; FBXO30; PRDM2; GFPT1; ATXN3; OTUD5; RAP1B; MKRN1; XIAP; AKAP13; GALNT5; CDC7; NCOA7; SLC30A10; ASPH; FICD; RBM14; BEND3; ALG1…	4097	2915
0.00622152	0.257432	GO:0006464	b	5	cellular protein modification process	19; 90; 104; 142; 331; 369; 444; 467; 66008; 51301; 578; 604; 624; 654; 699; 706; 817; 818; 836; 857; 858; 892; 960; 993; 998; 1022; 1080; 1147; 1270; 11153; 1407; 1432; 1457; 1460; 1499; 1622; 51339; 1743; 1908; 1948; 1956; 2033; 2034; 2050; 2145; 2146; 2200; 10987; 2287; 2444; 2475; 2519; 2528; 2534; 2624; 2673; 2950; 2959; 3054; 3064; 3091; 3146; 3300; 3309; 3320; 3326; 3607; 3643; 3717; 3720;…	RNF14; RYK; HSPA5; SBF1; P4HA1; FKBP3; LEMD2; EEF2K; PIK3CA; CRBN; IRAK4; CAMK2D; CAMK2G; SPPL3; LRP6; GATA2; P4HA2; UBE4A; PARP14; AKAP9; BAK1; UBE2D2; HSP90B1; SWAP70; LMO7; TTK; JAK2; WSB1; NF1; TTL; TOPORS; BRCC3; CHUK; TMX3; CCNI; ZDHHC3; ZDHHC5; ZDHHC6; ZDHHC8; PSAP; FBXO30; PRDM2; GFPT1; ATXN3; OTUD5; RAP1B; MKRN1; XIAP; AKAP13; GALNT5; CDC7; NCOA7; SLC30A10; ASPH; FICD; RBM14; BEND3; ALG1…	4097	2915
0.00626575	0.0774082	GO:0070482	b	3	response to oxygen levels	133; 158; 572; 836; 847; 857; 1277; 2030; 2033; 2034; 2309; 2475; 3091; 3099; 4194; 4763; 4780; 5034; 5165; 5894; 6513; 6548; 6649; 6722; 7048; 7049; 7054; 7184; 9777; 10059; 10273; 10525; 51142; 26608; 114757; 114990; 50809; 25828; 3163; 29904; 29979; 30001	HP1BP3; EEF2K; HIF1A; CAT; FOXO3; BAD; SLC29A1; TH; VASN; ADSL; ERO1A; RAF1; CAV1; CHCHD2; ADM; SLC9A1; HYOU1; STUB1; NFE2L2; UBQLN1; TM9SF4; NF1; TGFBR3; TGFBR2; SRF; SOD3; HK2; P4HB; TXN2; CYGB; MTOR; HSP90B1; EP300; MDM4; EPAS1; CASP3; SLC2A1; HMOX2; TBL2; PDK3; COL1A1; DNM1L	344	246
0.00629252	0.257432	GO:0071345	b	5	cellular response to cytokine stimulus	572; 587; 604; 817; 818; 836; 857; 960; 998; 1052; 1147; 1270; 1271; 1277; 1432; 1460; 1796; 1893; 2057; 2058; 2309; 2353; 2534; 2730; 2923; 2950; 3091; 3099; 3123; 3192; 3309; 3320; 3326; 3615; 3659; 3717; 3720; 3726; 3735; 3799; 4128; 4507; 4780; 4792; 5034; 5048; 5290; 5306; 5469; 5783; 5826; 5908; 6382; 6432; 6470; 6662; 6723; 6772; 6773; 6950; 7037; 7091; 7184; 7534; 7538; 7737; 7837; 8195; …	HSPA5; CAV1; PIK3CA; COMMD7; HSP90AB1; DOK1; NDUFA13; MKKS; ABCD4; IRAK4; HK2; P4HB; HLA-DRB1; BCAT2; TNIP2; PAFAH1B1; SHMT1; PTPN13; PHB; KIF5B; TRAIP; PARP14; KDM5B; IL20RB; DUOX1; NFKBIA; HIF1A; MED1; STIP1; PITPNA; SRSF7; TCP1; TFRC; JAK2; FOS; CHUK; CNTFR; EPOR; IRF1; SDC1; MAOA; PXDN; RBCK1; NFE2L2; ACTR3; RAP1B; TLE4; MAPK14; RNF113A; STAT2; STAT1; HNRNPU; RBM15; PDCD4; SRM; HSP90B1; ARID5…	1046	641
0.00631452	0.0601615	GO:0031983	c	3	vesicle lumen	811; 847; 1432; 1460; 1509; 1778; 1893; 1956; 2444; 2519; 2720; 2896; 2950; 3074; 3146; 3320; 3326; 3417; 3608; 3615; 4860; 5049; 5122; 5683; 5717; 5836; 6282; 7184; 55832; 7414; 10493; 10525; 10549; 10576; 10808; 83716; 51571; 55860; 23071; 25852; 29099	ACTR10; HMGB1; PCSK1; EGFR; ECM1; CAT; MAPK14; S100A11; PSMA2; COMMD9; HSPH1; CAND1; HYOU1; CCT2; IMPDH2; HSP90AB1; PYGL; CRISPLD2; PRDX4; FAM49B; FRK; VCL; IDH1; CTSD; ERP44; HSP90B1; ARMC8; DYNC1H1; GRN; PAFAH1B2; VAT1; PNP; CALR; HEXB; PSMD11; GLB1; GSTP1; HSP90AA1; CSNK2B; FUCA2; ILF2	340	239
0.00633578	0.0974545	GO:0033116	c	4	endoplasmic reticulum-Golgi intermediate compartment membrane	811; 3998; 9570; 9780; 10945; 10959; 10960; 11018; 53345; 113451; 81671; 51006; 121665	TM6SF2; TMED2; TMED1; CALR; VMP1; AZIN2; SPPL3; LMAN1; LMAN2; GOSR2; KDELR1; SLC35C2; PIEZO1	71	53
0.00635573	0.0974545	GO:0005788	c	4	endoplasmic reticulum lumen	811; 871; 1277; 1293; 1305; 1622; 2200; 2519; 2923; 3309; 3895; 4189; 5033; 5034; 5955; 7184; 7873; 8720; 8729; 8974; 8985; 9563; 10130; 10525; 10970; 339123; 80020; 51752; 56005; 54507; 55033; 55214; 23193; 23555; 23071; 23753; 57544; 30001; 64856; 1308	ERAP1; KTN1; FKBP14; HSP90B1; P4HA2; P4HA1; DNAJB9; HSPA5; ADAMTSL4; HYOU1; PLOD3; JMJD8; FOXRED2; P3H2; MANF; SDF2L1; GANAB; RCN2; PDIA6; P4HB; PDIA3; FBN1; ERP44; H6PD; VWA1; TSPAN15; SERPINH1; COL17A1; DBI; MBTPS1; CALR; TXNDC16; ERO1A; COL13A1; MYDGF; CKAP4; COL1A1; COL6A3; GBF1; FUCA2	309	232
0.0063628	0.257432	GO:0010942	b	5	positive regulation of cell death	29; 133; 142; 388; 467; 572; 578; 604; 668; 706; 817; 835; 836; 842; 857; 1495; 1499; 1611; 1649; 1676; 1948; 2309; 2353; 2475; 2534; 2923; 3064; 3146; 3169; 3717; 4763; 5300; 6548; 6659; 7046; 7159; 7204; 7410; 7421; 7480; 7481; 7498; 7531; 7534; 7704; 8462; 8874; 9138; 9368; 10059; 10300; 10392; 10497; 10541; 10616; 11214; 51079; 340485; 79594; 50650; 83595; 54507; 9263; 23151; 121512; 23567; 2…	EFNB2; VDR; FGD4; HMGB1; TRIO; SAV1; FOXO3; BAD; ANP32B; AKAP13; UNC13B; ARHGEF1; PIN1; CASP9; SOX7; SOX4; CAV1; YWHAZ; KLF11; SLC9A1; ADAMTSL4; ARHGEF7; WNT10B; FYN; ARHGEF3; ZNF622; XDH; TIAM2; DNM1L; DAP; ZNF346; NF1; NDUFA13; JAK2; PDCD4; NOD1; YWHAE; ACER2; TGFBR1; DDIT3; KATNB1; FOS; CAMK2D; GRAMD4; PDIA3; PARP1; DFFA; ABR; FOXL2; TP53BP2; RHOB; ADM; TSPO; CTNNA1; ZBTB16; CTNNB1; MUL1; CASP…	671	489
0.00648257	0.0628395	GO:0032553	m	3	ribonucleotide binding	16; 19; 90; 109; 112; 215; 369; 377; 388; 440; 479; 699; 817; 818; 833; 998; 1022; 1080; 1119; 1120; 1147; 1185; 11153; 1432; 1457; 1622; 1653; 165545; 1778; 1956; 2050; 2058; 489; 2444; 2475; 2534; 133686; 2617; 2746; 55739; 2770; 2956; 2977; 3099; 3192; 3308; 3309; 3320; 3326; 57826; 3608; 3643; 3717; 3735; 3791; 3799; 3835; 3978; 55278; 4141; 4329; 4343; 4642; 4644; 4649; 4677; 4832; 4893; 509…	NADK; MOV10; RYK; HSPA5; HSPA4; FYN; PCCA; PRPF4B; ATP13A4; ARFRP1; ARAF; DDX54; UCK2; PI4K2A; EEF2K; CHTF18; HYOU1; RAN; PIK3CA; HSP90AB1; RARS; SRMS; LIG1; NDUFA13; ABCD1; MKKS; NADK2; PYGL; ABCD4; IRAK4; PLK2; RAB5C; CAMK2D; POR; CLCN6; SCYL3; BAZ1B; CSNK2A1; GMPS; DBI; NKIRAS2; ADCY6; NME3; HK2; KIF5B; ADCY3; ACSL6; KIF22; DDX1; ATP8B4; MYO5A; CFTR; RARS2; ULK2; ATP2A3; UBE2D2; INO80; HSP90B1…	1915	1399
0.00657236	0.079539	GO:0006887	b	3	exocytosis	29; 286; 320; 535; 847; 960; 967; 1080; 1432; 1460; 1509; 1778; 1893; 2444; 2519; 2624; 2720; 2896; 2950; 3074; 3146; 3320; 3326; 57826; 3417; 3608; 3615; 135228; 4644; 4860; 4893; 5049; 5269; 5660; 5683; 5717; 5836; 5878; 5879; 5908; 6282; 6382; 6518; 138050; 23011; 55832; 7414; 7873; 7879; 8541; 8676; 8895; 9144; 9522; 9525; 10059; 10244; 10312; 10493; 10497; 10549; 10565; 10576; 10675; 10970; …	SYTL2; CHMP2A; PI4K2A; S100A11; COMMD9; COMMD3; HSP90AB1; MICAL3; MANF; PAFAH1B2; PYGL; CRISPLD2; RAB5C; SCAMP1; CTSB; CTSD; GATA2; SERPINB6; VAT1; CSPG5; SLC2A5; ATP8B4; MYO5A; CFTR; SNX6; COPS5; CCT2; TMEM79; RAB7A; DYNC1LI1; GRN; SDC1; PSMD11; HMOX2; TCIRG1; SNAP47; ATP6V0A1; TMX3; RAP1B; MAPK14; HGSNAT; PSMA2; TMEM30A; RAP2C; CD63; FAM49B; FRK; RABEPK; ERP44; UNC13B; ARFGEF1; VPS4B; APBA1; RA…	909	642
0.00658016	0.0601615	GO:1990234	c	3	transferase complex	90; 550; 1022; 1147; 1743; 2033; 2145; 2146; 2957; 2959; 3054; 3643; 3720; 4008; 4297; 200933; 5252; 5290; 5356; 51755; 5424; 5430; 5431; 5469; 5634; 5828; 5876; 5927; 6045; 6400; 6628; 6632; 6873; 7046; 55832; 7322; 8085; 8295; 8473; 8812; 9354; 9412; 9604; 9968; 10048; 10210; 10273; 10524; 10580; 10616; 10623; 10765; 10910; 10943; 10983; 7319; 11275; 51185; 165918; 51343; 79184; 79677; 80012; 8…	RNF14; POLR3C; POLR3K; TOPORS; SUGT1; STUB1; PIK3CA; ANAPC16; CRBN; PHC3; AUP1; SOCS7; POLR3GL; KLHL2; UBR3; UBE4A; PCGF5; SNRPD1; FZR1; KAT5; RNF217; RNF2; CCNI; KDM5B; CCNK; MSL3; MED21; UBE2D2; FBXO8; MED1; MAT2B; GTF2B; PIK3R4; DMAP1; BRCC3; CHUK; TRRAP; DCUN1D2; POLR2A; POLR2B; STT3B; ABTB1; MGA; PEX2; TAF2; UBE2A; KDM5A; RBCK1; PHF1; TEX10; CBX7; CBX2; NCOA6; SIK2; PLRG1; SMC5; SMC6; WDR26;…	783	619
0.0066011	0.14025	GO:0019438	b	4	aromatic compound biosynthetic process	9209; 90; 109; 112; 133; 142; 158; 215; 331; 467; 66008; 473; 604; 654; 668; 706; 811; 817; 847; 857; 892; 999; 1022; 1052; 1147; 1277; 1329; 1355; 1407; 1432; 1479; 1499; 1537; 1611; 1649; 1653; 51339; 132789; 1736; 1831; 1893; 1956; 2033; 2034; 2130; 2145; 2146; 2200; 10987; 2309; 2353; 2444; 2475; 2521; 2551; 133686; 2617; 2624; 2673; 55739; 2957; 2959; 2977; 3054; 3074; 3091; 3099; 3146; 3148…	RNF14; HSPA5; NELFB; SRSF10; LEMD2; SMG5; SPR; COMMD6; ZNF706; ABCD1; NADK2; IRAK4; ZMYM3; CAMK2D; POLR3GL; AK8; OCA2; GATA2; SETBP1; CHCHD2; PANK3; CCT2; CCT7; CCT5; GTF2B; JAK2; DMAP1; TOPORS; UCK2; CHUK; INSIG2; GARS; ERLIN1; SLC35B2; PRDM2; GFPT1; SMAD9; TRERF1; ATF3; COMMD7; XIAP; POLM; RGMB; NCOA6; NCOA7; RBM15; RBM14; LCOR; BEND3; MGA; CHTF18; MEPCE; ARID5B; LMO7; MARS; CDC45; SPHK1; ITCH;…	4296	2718
0.00684783	0.0628395	GO:0003676	m	3	nucleic acid binding	16; 104; 142; 467; 473; 549; 604; 668; 811; 833; 871; 1052; 1407; 1465; 1479; 1495; 1649; 1653; 165545; 1736; 1778; 1936; 1956; 1977; 2033; 2034; 2058; 2130; 2145; 2146; 2287; 2309; 2353; 2475; 2521; 2551; 2624; 2806; 2896; 2923; 2926; 2956; 2957; 2959; 3028; 3054; 3091; 3146; 3148; 3164; 3169; 3182; 3183; 3192; 3320; 3326; 3512; 3607; 3608; 3615; 3659; 3720; 3726; 3735; 3835; 3842; 3895; 3978; 4…	MSI2; MOV10; MRPS30; EEF2K; NELFB; PARN; PRPF4B; GANAB; PUF60; REXO2; POLR3C; SWAP70; FKBP3; CWC22; POLR3K; TOPORS; EIF3H; EIF3I; EIF3M; LCOR; IARS2; RAN; NFE2L2; TFB2M; ARHGEF1; HSP90AB1; RARS; ZNF574; LIG1; MANF; ZFR; GOT2; PTBP1; GPATCH1; METTL16; CCDC86; ZMYM3; RBM4B; DDIT3; WDR3; MARF1; STAU1; TDRD3; TCERG1; P4HB; CHCHD2; ENPP3; GPATCH3; SNAPC3; UTP14A; ANKZF1; RPL10; BRD9; MYSM1; FIP1L1; BH…	4120	2562
0.0068532	0.0628395	GO:0005086	m	3	ARF guanyl-nucleotide exchange factor activity	8729; 9265; 9922; 23550; 10565; 26269	FBXO8; ARFGEF1; PSD4; IQSEC1; CYTH3; GBF1	19	16
0.0068532	0.14025	GO:1904872	b	4	regulation of telomerase RNA localization to Cajal body	1736; 5073; 6950; 10574; 10576; 22948	CCT2; PARN; CCT7; CCT5; TCP1; DKC1	18	16
0.0068532	0.14025	GO:0006103	b	4	2-oxoglutarate metabolic process	1743; 2806; 3417; 5264; 56267; 84706	GPT2; DLST; IDH1; GOT2; KYAT3; PHYH	16	16
0.0068532	0.14025	GO:1990182	b	4	exosomal secretion	10987; 6382; 7879; 9525; 11267; 27243	RAB7A; SDC1; COPS5; CHMP2A; SNF8; VPS4B	22	16
0.0068532	0.257432	GO:0031958	b	5	corticosteroid receptor signaling pathway	811; 1407; 3717; 10432; 23054; 5245	NCOA6; PHB; CALR; CRY1; JAK2; RBM14	17	16
0.00688528	0.257432	GO:0071407	b	5	cellular response to organic cyclic compound	19; 109; 112; 142; 811; 836; 842; 857; 999; 1022; 1080; 1277; 1407; 1495; 1499; 1956; 1977; 2033; 2052; 2146; 2309; 2551; 2730; 2770; 2946; 2950; 3054; 3164; 3169; 3192; 3309; 3717; 4040; 5469; 5901; 5908; 6470; 6548; 6772; 7184; 7421; 7480; 7538; 8085; 8780; 9314; 9604; 9862; 9968; 9975; 10059; 10142; 10432; 10518; 10524; 11214; 79039; 79594; 79876; 4848; 23019; 23054; 23558; 23586; 29904; 5245	RNF14; EPHX1; VDR; HSPA5; EGFR; RAP1B; HSP90B1; HNRNPU; CTNNB1; EZH2; AKAP13; NR1D2; CAV1; EEF2K; DDX58; GCLM; NCOA6; GSTM2; HCFC1; RAN; WNT10B; CRY1; DDX54; CIB2; MED12; KLF4; JAK2; RBM14; CDH1; CNOT2; CNOT1; GNAI1; ZFP36; ABCA1; KMT2D; CDK7; PARP1; MED24; UBA5; WBP2; EIF4E; EP300; CTNNA1; SHMT1; SLC9A1; RIOK3; FOXO3; ADCY6; STAT1; LRP6; CASP3; ADCY3; PHB; CALR; AKAP9; NR4A1; CASP9; FOXA1; GSTP1…	547	423
0.00690089	0.0628395	GO:1901505	m	3	carbohydrate derivative transmembrane transporter activity	215; 2030; 3177; 114789; 347734; 55315; 55343; 23443; 26503	SLC17A5; SLC35A3; SLC35B2; SLC29A3; SLC29A2; SLC29A1; SLC25A25; ABCD1; SLC35C1	45	31
0.00692886	0.14025	GO:0045428	b	4	regulation of nitric oxide biosynthetic process	706; 857; 2475; 3320; 3326; 3643; 3717; 5879; 9104; 9314; 148022	TICAM1; JAK2; RAC1; HSP90AB1; INSR; KLF4; MTOR; HSP90AA1; TSPO; RGN; CAV1	55	42
0.00708804	0.0399507	GO:0097367	m	2	carbohydrate derivative binding	16; 19; 90; 109; 112; 215; 369; 377; 388; 440; 479; 699; 817; 818; 833; 949; 960; 998; 1022; 1080; 1119; 1120; 1147; 1185; 1305; 11153; 1432; 1457; 1622; 1653; 165545; 1778; 1956; 2050; 2058; 489; 2200; 2444; 2475; 2534; 133686; 2617; 2673; 2720; 2746; 55739; 2770; 2956; 2977; 3099; 3146; 3192; 3308; 3309; 3320; 3326; 57826; 3512; 3608; 3643; 3717; 3735; 3791; 3799; 3835; 3978; 55278; 4141; 4329;…	NADK; MOV10; RYK; HSPA5; HSPA4; FYN; PCCA; PRPF4B; ATP13A4; ARFRP1; ARAF; DDX54; UCK2; PI4K2A; EEF2K; ADAMTS1; HYOU1; RAN; PIK3CA; HSP90AB1; RARS; SRMS; LIG1; MANF; NDUFA13; ABCD1; MKKS; NADK2; PYGL; ABCD4; IRAK4; CRISPLD2; PLK2; SOD3; ENTPD1; CAMK2D; CTSB; CAMK2G; CLCN6; SCYL3; BAZ1B; PAFAH1B1; CSNK2A1; GMPS; DBI; NKIRAS2; ADCY6; NME3; KIF5B; ADCY3; ACSL6; KIF22; DDX1; VIT; ATP8B4; MYO5A; SCARB1…	2236	1612
0.00709776	0.257432	GO:0016070	b	5	RNA metabolic process	16; 9209; 90; 104; 142; 331; 467; 66008; 473; 604; 654; 668; 811; 817; 833; 847; 857; 892; 999; 1022; 1052; 1147; 1277; 1407; 1432; 1479; 1499; 1611; 1649; 1653; 51339; 1736; 1831; 1893; 1956; 2033; 2034; 2058; 2130; 2145; 2146; 2200; 10987; 2309; 2353; 2444; 2475; 2521; 2551; 2617; 2624; 2926; 2957; 2959; 3028; 3054; 3074; 3091; 3146; 3148; 3164; 3169; 3182; 3183; 3192; 3249; 3309; 3337; 3607; 3…	RNF14; MOV10; HSPA5; NELFB; SRSF10; LEMD2; SMG5; RPF1; COMMD6; ZNF706; METTL16; IRAK4; ZMYM3; DIMT1; WDR3; CAMK2D; POLR3GL; GATA2; SNRNP25; RARS2; HSD17B10; CELF5; PUM2; SETBP1; LMO7; XPO1; RPL7A; CSDE1; GTF2B; JAK2; DMAP1; TOPORS; CHUK; INSIG2; GARS; GATAD2A; ERLIN1; PRDM2; SMAD9; TRERF1; SMG9; COMMD7; XIAP; RGMB; NCOA6; NCOA7; PLRG1; RBM15; RBM14; LCOR; BEND3; MGA; RIOK3; MEPCE; ARID5B; GEMIN4;…	4644	2946
0.0071036	0.0628395	GO:0101005	m	3	ubiquitinyl hydrolase activity	4287; 6314; 8078; 8295; 8314; 9099; 9736; 10600; 10617; 10987; 79184; 114803; 55139; 9097; 54764; 159195; 55593	ANKZF1; ZRANB1; USP14; USP54; USP2; STAMBP; BRCC3; USP5; TRRAP; COPS5; USP16; MYSM1; ATXN7; BAP1; USP34; ATXN3; OTUD5	130	78
0.0071036	0.134196	GO:0036459	m	4	thiol-dependent ubiquitinyl hydrolase activity	10987; 4287; 6314; 8078; 8295; 8314; 9099; 9736; 10600; 10617; 79184; 114803; 55139; 9097; 54764; 159195; 55593	ANKZF1; ZRANB1; USP14; USP54; USP2; STAMBP; BRCC3; USP5; TRRAP; COPS5; USP16; MYSM1; ATXN7; BAP1; USP34; ATXN3; OTUD5	130	78
0.00710444	0.0842587	GO:0042133	b	3	neurotransmitter metabolic process	706; 857; 1119; 2475; 3320; 3326; 3643; 3717; 4128; 5447; 5879; 6470; 6542; 6697; 7054; 9104; 9314; 23446; 148022; 221955; 26002; 29958	SLC7A2; INSR; DMGDH; MOXD1; CHKA; RGN; CAV1; TICAM1; SPR; POR; HSP90AB1; KLF4; JAK2; TH; SLC44A1; DAGLB; RAC1; MTOR; TSPO; SHMT1; MAOA; HSP90AA1	141	110
0.00716425	0.057314	GO:1990904	c	2	ribonucleoprotein complex	811; 998; 1653; 1736; 1977; 2058; 2521; 2926; 3028; 3182; 3183; 3192; 3608; 4076; 4343; 4736; 5356; 5683; 5879; 6130; 6134; 6238; 6426; 6625; 6628; 6632; 6731; 6780; 7073; 4848; 7411; 7538; 7737; 8227; 8661; 8667; 8668; 8780; 8899; 9221; 23435; 9728; 9733; 9931; 10011; 10285; 10432; 10480; 10565; 10569; 10813; 10884; 10885; 100131187; 10946; 10970; 11030; 10985; 51021; 79171; 23369; 79622; 80135;…	MOV10; PRPF4B; CAPRIN1; CWC22; EIF3H; EIF3I; EIF3M; RPF1; MRPL55; MRPL36; WDR3; RIOK3; UTP14A; ZCRB1; RPL10; EPRS; GPATCH1; RBM42; SNRPD1; SNRNP70; SNRNP25; DDX1; TIAL1; HSD17B10; FUS; PNRC2; MRPL11; CELF5; HELZ; PUM2; TSTD1; XPO1; RPL7A; SRSF1; SECISBP2L; DERL2; SF3A3; RRBP1; MRPL10; SMG5; MRPL14; RPP21; RSL1D1; MRPL1; SART3; NUFIP2; FCF1; RBPMS; EIF3A; VBP1; GIGYF2; HNRNPU; EIF4E; UPF2; RNF113A…	855	644
0.0072011	0.07641	GO:0065008	b	2	regulation of biological quality	16; 19; 29; 109; 112; 133; 142; 153; 163; 215; 216; 287; 320; 331; 388; 444; 479; 535; 51301; 572; 578; 587; 604; 624; 654; 668; 706; 123; 760; 794; 811; 817; 818; 822; 836; 857; 949; 998; 1022; 1080; 1119; 1185; 1200; 1203; 1277; 1314; 1407; 1432; 1465; 1499; 1500; 1639; 1649; 1733; 1736; 1778; 1831; 1889; 1908; 1948; 1956; 2030; 2033; 2034; 2146; 489; 2200; 125981; 2271; 2309; 2475; 2534; 2624;…	MOV10; RYK; HSPA5; PCSK1; FRRS1L; GPM6B; SMG5; COMMD9; PIK3CA; SPR; ALMS1; ABCD1; METTL16; CAMK2D; CAMK2G; BCAT2; SPPL3; GATA2; AKAP1; SYNE3; AKAP9; BAK1; USP34; CSRP1; HSD17B14; ATP2A3; ATP6V1H; HSP90B1; ITGA7; PUM2; SFXN2; SWAP70; CHKA; XPO1; CCT2; DGAT2; CCT7; CCT5; JAK2; DIO1; NF1; TTL; TOPORS; EEF2K; SLC39A4; TCIRG1; TTC39B; WDPCP; GIGYF2; SESN3; RAP1B; XIAP; NPHP4; FH; DCTN1; AP1AR; STRIP2;…	3912	2830
0.00731406	0.0843259	GO:0001893	b	3	maternal placenta development	2057; 3726; 7421; 10935; 10959; 1508; 55870; 26528	EPOR; DAZAP1; ASH1L; VDR; TMED2; CTSB; JUNB; PRDX3	33	26
0.00731406	0.145537	GO:0090162	b	4	establishment of epithelial cell polarity	998; 4649; 9265; 9368; 85302; 57662; 64083; 64398	CAMSAP3; SLC9A3R1; GOLPH3; MPP5; MYO9A; FBF1; CYTH3; CDC42	31	26
0.00735538	0.07641	GO:0051235	b	2	maintenance of location	19; 287; 706; 123; 811; 817; 857; 949; 1407; 1649; 2200; 2946; 3064; 3074; 3099; 3192; 3309; 4232; 4644; 4792; 4794; 5048; 7184; 8733; 10142; 10210; 10945; 11014; 7781; 80024; 114885; 51608; 84649; 64083; 54923; 23353; 9817; 158219; 30001; 161176	GOLPH3; SCARB1; HSPA5; NFKBIA; HSP90B1; CRY1; PLIN2; SLC30A3; CAV1; SYNE3; TSPO; DGAT2; HNRNPU; HK2; MEST; TOPORS; DDIT3; GET4; CAMK2D; SUN1; FBN1; NFKBIE; PAFAH1B1; LIME1; OSBPL11; SLC8B1; GSTM2; HEXB; AKAP9; ERO1A; KEAP1; ANK2; HTT; GPAA1; ABCA1; KDELR2; TTC39B; MYO5A; KDELR1; CALR	316	234
0.00739452	0.07641	GO:1902579	b	2	multi-organism localization	857; 858; 5901; 6950; 7879; 9397; 7514	XPO1; RAB7A; RAN; TCP1; NMT2; CAV2; CAV1	33	21
0.00739452	0.0843259	GO:0044766	b	3	multi-organism transport	857; 858; 5901; 6950; 7879; 9397; 7514	XPO1; RAB7A; RAN; TCP1; NMT2; CAV2; CAV1	33	21
0.00739452	0.134196	GO:0097718	m	4	disordered domain specific binding	1499; 2534; 3320; 3326; 4644; 6240; 9817	HSP90AB1; FYN; CTNNB1; KEAP1; RRM1; HSP90AA1; MYO5A	34	21
0.00768334	0.150337	GO:0009057	b	4	macromolecule catabolic process	163; 369; 550; 668; 836; 857; 960; 999; 1200; 1203; 1358; 1432; 1457; 1509; 1649; 1676; 51339; 1736; 1956; 2475; 2534; 2720; 3074; 3146; 3148; 3183; 3192; 3300; 3309; 3320; 3326; 3842; 4189; 4194; 4287; 200933; 4343; 4669; 4736; 4780; 4898; 5073; 5094; 56915; 5300; 5683; 5717; 5836; 6130; 6134; 6382; 6400; 6419; 6548; 6625; 6662; 138050; 7184; 7319; 7322; 7480; 7534; 7538; 7812; 7879; 7993; 8078;…	RNF14; MOV10; HSPA5; PARN; PLK2; ARAF; ZRANB1; CAV1; SMG5; STUB1; NFE2L2; WNT10B; ANAPC16; SMG9; DERL2; HSP90AB1; CLN5; CRBN; NDUFA13; CDH1; UBXN8; PYGL; DDIT3; CTSB; CTSD; DFFA; ANKZF1; RPL10; ARRDC1; UBR3; MDM4; CSNK2A1; UBE4A; CSPG5; RNF185; PHB; FZR1; KAT5; USP34; XRN2; RNF217; NRDC; PNRC2; UBE2D2; HSP90B1; PUM2; AP2B1; RGN; EXOSC5; XPO1; RPL7A; SLC9A1; CPA2; ABHD12; DNAJB12; PAM16; PIK3R4; P…	1376	1037
0.00802843	0.154514	GO:0016054	b	4	organic acid catabolic process	35; 36; 215; 224; 549; 587; 594; 875; 960; 132789; 1743; 2475; 2746; 2806; 3028; 3074; 3081; 3295; 3712; 3991; 4329; 4942; 5264; 5828; 5973; 6470; 6548; 10007; 10588; 80150; 51181; 84129; 84706; 283927; 55556; 23175; 25828; 26063	HSD17B10; ACADS; GNPDA2; DCXR; GNPDA1; OAT; ACAD11; ENOSF1; SLC9A1; LPIN1; ALDH3A2; CD44; GOT2; ASRGL1; HSD17B4; RENBP; LIPE; AUH; BCAT2; MTHFS; NUDT7; TXN2; ABCD1; ALDH6A1; MTOR; ACADSB; HGD; SHMT1; PHYH; IVD; PEX2; GPT2; DLST; HEXB; GLUD1; CBS; BCKDHB; DECR2	266	221
0.00802843	0.257432	GO:0046395	b	5	carboxylic acid catabolic process	35; 36; 215; 224; 549; 587; 594; 875; 960; 132789; 1743; 2475; 2746; 2806; 3028; 3074; 3081; 3295; 3712; 3991; 4329; 4942; 5264; 5828; 5973; 6470; 6548; 10007; 10588; 80150; 51181; 84129; 84706; 283927; 55556; 23175; 25828; 26063	HSD17B10; ACADS; GNPDA2; DCXR; GNPDA1; OAT; ACAD11; ENOSF1; SLC9A1; LPIN1; ALDH3A2; CD44; GOT2; ASRGL1; HSD17B4; RENBP; LIPE; AUH; BCAT2; MTHFS; NUDT7; TXN2; ABCD1; ALDH6A1; MTOR; ACADSB; HGD; SHMT1; PHYH; IVD; PEX2; GPT2; DLST; HEXB; GLUD1; CBS; BCKDHB; DECR2	266	221
0.00810047	0.257432	GO:0006493	b	5	protein O-linked glycosylation	66008; 51301; 3955; 8473; 8693; 8985; 10331; 11226; 11227; 79695; 51006; 83857; 84002; 283464; 55343; 93010; 55624	GCNT4; B3GNT7; GALNT12; B3GNT3; TRAK2; POMGNT1; PLOD3; SLC35C1; B3GNT5; TMTC1; OGT; GALNT4; GALNT5; GALNT6; LFNG; SLC35C2; GXYLT1	111	79
0.00815186	0.0617825	GO:0017101	c	2	aminoacyl-tRNA synthetase multienzyme complex	2058; 3735; 4141; 5917; 9255	KARS; EPRS; AIMP1; RARS; MARS	12	12
0.00815186	0.0711435	GO:0017119	c	3	Golgi transport complex	998; 2802; 9382; 11070; 25839	COG4; COG1; GOLGA3; TMEM115; CDC42	12	12
0.00815186	0.257432	GO:1903543	b	5	positive regulation of exosomal secretion	6382; 7879; 9525; 11267; 27243	SDC1; RAB7A; CHMP2A; SNF8; VPS4B	15	12
0.00815186	0.114126	GO:0071682	c	5	endocytic vesicle lumen	811; 3320; 7184; 10525; 10808	HSP90AA1; CALR; HSPH1; HSP90B1; HYOU1	19	12
0.00834834	0.0985717	GO:0005634	c	4	nucleus	35; 104; 142; 286; 320; 331; 388; 421; 467; 66008; 473; 535; 604; 622; 667; 668; 699; 123; 794; 811; 817; 818; 822; 835; 836; 842; 858; 875; 892; 993; 1022; 1052; 1080; 1147; 1355; 1407; 1432; 1457; 1460; 1465; 1479; 1499; 1500; 1537; 1639; 1649; 1653; 1676; 51339; 165545; 132789; 1736; 1743; 1796; 1831; 1936; 1956; 2033; 2034; 2037; 2130; 2145; 2146; 489; 10987; 2287; 2309; 2353; 2444; 2475; 252…	RNF14; MOV10; RYK; HSPA5; HSPA4; NELFB; RUBCN; P4HA2; ANP32B; SRSF10; FKBP3; LEMD2; SMG5; COMMD9; RPF1; SPR; COMMD6; ZNF706; FAM114A1; CRBN; MANF; UBXN8; METTL16; NUP205; IRAK4; ZMYM3; DIMT1; MAN2C1; CAMK2D; CAMK2G; POLR3GL; ATF7IP; GATA2; SBF1; UBE4A; PARP14; SNRNP25; CSRP1; MRPL10; BDH1; ATP2A3; PNISR; CELF5; UBE2D2; HSP90B1; CCDC113; PUM2; GEMIN4; RAD1; IQSEC1; STIP1; ADARB1; CHCHD2; RPL7A; SL…	7415	4830
0.00844818	0.0985717	GO:0005773	c	4	vacuole	163; 215; 287; 529; 535; 847; 949; 967; 987; 1080; 1185; 1200; 1203; 1358; 1509; 1778; 1889; 2444; 2475; 2519; 2720; 2770; 2896; 3064; 3074; 3123; 3257; 3320; 4644; 4669; 4943; 4948; 5660; 5826; 5878; 5908; 6382; 138050; 7073; 7879; 8078; 8131; 8417; 8874; 8895; 9711; 10312; 10493; 10548; 10576; 10675; 10970; 1508; 79065; 7781; 4646; 81671; 245972; 114990; 27074; 148022; 84283; 51257; 51606; 7299…	AP1S3; VMP1; STX7; AP5B1; ACTR10; PSAP; OCA2; RUBCN; RAP1B; CAT; SLC29A3; MFSD12; HPS1; HGSNAT; ECE1; MARCH2; CTSB; VASN; AP2B1; NPRL3; GNAI1; RAB37; TICAM1; HPS4; ATG9A; CPA2; ARHGEF7; UBQLN1; BORCS8; TMEM79; CLN5; PIK3R4; TM9SF1; SLC30A3; TBC1D25; ABCD1; CKAP4; LMBRD1; KIAA1324; ABCD4; DNAJC13; RAB7A; DAGLB; CD63; TRIM29; RAB5C; LAMP3; FRK; TPP1; NAGLU; HLA-DRB1; CTSD; CLCN6; USP5; ATP6V1H; TME…	768	571
0.00852548	0.0953888	GO:0017144	b	3	drug metabolic process	133; 142; 158; 215; 216; 224; 440; 572; 622; 706; 847; 857; 875; 1329; 1355; 1537; 132789; 1743; 1889; 1956; 54947; 2271; 2327; 2475; 2534; 2878; 3081; 3091; 3099; 3295; 3320; 3326; 3417; 3420; 3643; 3717; 4128; 4507; 4942; 5048; 5095; 5169; 5447; 5634; 5805; 5826; 5879; 5973; 6470; 6542; 6697; 7054; 7837; 8473; 8801; 9104; 9314; 10007; 10059; 10549; 10588; 10675; 10935; 339123; 51085; 79066; 801…	NADK; RENBP; DUOX1; GNMT; COX5B; GNPDA2; POR; PRDX3; PCCA; EGFR; HIF1A; CAT; MOXD1; BAD; OAT; ECE1; FH; ADSL; JMJD8; ALDH1A1; RGN; CAV1; GNPDA1; TICAM1; IDH3B; PRPS2; SMOX; DKK3; MTAP; SPR; MAT2B; FYN; MAOA; MLXIPL; HSP90AB1; ALDH3A2; KLF4; LPCAT2; ETHE1; TH; MTHFS; ABCD1; JAK2; ASRGL1; HSD17B4; ABCD4; FMO2; PTS; BEND3; METTL16; RAC1; HK2; SLC7A2; IDH1; PARP1; ENPP3; SUCLG2; MTOR; PRDX4; SLC25A25…	783	533
0.00852932	0.155887	GO:0009059	b	4	macromolecule biosynthetic process	16; 19; 9209; 90; 142; 331; 467; 66008; 473; 51301; 604; 654; 668; 811; 817; 833; 847; 857; 892; 999; 1022; 1052; 1147; 1277; 1407; 1432; 1479; 1499; 1611; 1622; 1649; 1653; 51339; 1736; 1831; 1893; 1936; 1956; 1977; 2033; 2034; 2058; 2130; 2145; 2146; 2200; 10987; 2309; 2353; 2444; 2475; 2521; 2528; 2551; 2617; 2624; 2673; 2733; 2950; 2956; 2957; 2959; 3054; 3074; 3091; 3146; 3148; 3164; 3169; 3…	RNF14; MOV10; HSPA5; NELFB; RARS2; LEMD2; SMG5; COMMD6; ZNF706; MRPL55; B3GNT5; METTL16; IRAK4; ZMYM3; CAMK2D; POLR3GL; LRP6; GATA2; SRSF10; MRPL10; PUM2; SETBP1; MRPL14; CHCHD2; CHCHD1; CCT2; CCT7; CCT5; GTF2B; JAK2; DMAP1; TOPORS; EEF2K; MARS; CHUK; INSIG2; CHST2; GARS; CHST7; ZDHHC3; WDR18; ZDHHC5; ERLIN1; ZDHHC6; ZDHHC8; PRDM2; GFPT1; SMAD9; TRERF1; ATF3; TLE4; GALNT4; XIAP; POLM; RGMB; CDC7;…	5010	3239
0.00855103	0.155887	GO:1902969	b	4	mitotic DNA replication	604; 3978; 8318; 9837	CDC45; BCL6; LIG1; GINS1	11	8
0.00855103	0.155887	GO:0051340	b	4	regulation of ligase activity	2730; 7518; 9104; 11035	RIPK3; GCLM; XRCC4; RGN	9	8
0.00855103	0.134196	GO:0019798	m	4	procollagen-proline dioxygenase activity	5033; 5034; 8974; 55214	P4HA2; P4HB; P4HA1; P3H2	8	8
0.00855103	0.0985717	GO:0005915	c	4	zonula adherens	1495; 1500; 10580; 57662	SORBS1; CAMSAP3; CTNNA1; CTNND1	8	8
0.00855103	0.0985717	GO:0044294	c	4	dendritic growth cone	3320; 3326; 4133; 23242	HSP90AB1; HSP90AA1; MAP2; COBL	9	8
0.0086309	0.155887	GO:0061458	b	4	reproductive system development	133; 578; 654; 668; 835; 836; 1432; 1495; 1499; 1956; 2034; 2057; 2309; 2624; 3091; 3148; 3169; 3295; 3309; 3326; 3417; 3643; 3726; 3955; 4040; 4201; 5156; 5469; 5660; 5927; 6240; 6382; 6662; 7046; 7421; 7812; 8195; 8892; 9510; 10049; 10549; 10765; 10935; 10959; 1508; 84159; 54477; 55870; 23462; 157506; 26528; 64783; 29072; 130497	PDGFRA; VDR; HSPA5; HMGB2; PRDX3; JUNB; EGFR; ASH1L; HIF1A; MAPK14; INSR; MED1; SETD2; RRM1; HEY1; DAZAP1; ADAMTS1; CSDE1; DNAJB6; HSP90AB1; CTNNB1; RBM15; MKKS; LFNG; HSD17B4; CTSB; MEA1; TGFBR1; PRDX4; EPAS1; EIF2B2; IDH1; OSR1; FOXL2; LRP6; ADM; GATA2; CTNNA1; FOXO3; TMED2; EPOR; BMP6; CASP2; CASP3; ARID5B; SDC1; PSAP; BAK1; FOXA1; PLEKHA5; SOX9; RDH10; KDM5A; KDM5B	431	338
0.00863502	0.257432	GO:0006308	b	5	DNA catabolic process	668; 836; 1676; 3146; 3148; 6419; 9104; 51025; 22803	CASP3; SETMAR; HMGB2; HMGB1; DFFA; PAM16; FOXL2; XRN2; RGN	41	32
0.00874911	0.0985717	GO:0005901	c	4	caveola	857; 858; 949; 999; 1495; 1499; 3643; 3717; 3991; 4040; 6513; 7048; 26509; 11252	TGFBR2; LIPE; SCARB1; SLC2A1; MYOF; CTNNB1; INSR; JAK2; CDH1; LRP6; PACSIN2; CAV2; CTNNA1; CAV1	79	61
0.00878408	0.257432	GO:0071383	b	5	cellular response to steroid hormone stimulus	142; 811; 842; 1022; 1407; 1499; 1956; 1977; 2033; 2052; 2309; 2950; 3164; 3169; 3192; 3717; 5469; 5901; 7421; 7538; 8085; 9604; 9862; 9968; 9975; 10432; 10524; 11214; 79039; 79876; 4848; 23019; 23054; 23558; 5245	RNF14; EPHX1; VDR; EGFR; MED24; CRY1; CTNNB1; MED1; AKAP13; NR1D2; NCOA6; RAN; HNRNPU; DDX54; MED12; JAK2; RBM14; CNOT2; CNOT1; GSTP1; KMT2D; NR4A1; PARP1; UBA5; EIF4E; EP300; FOXO3; PHB; CALR; KAT5; CASP9; FOXA1; ZFP36; CDK7; WBP2	264	201
0.00891478	0.257432	GO:0051252	b	5	regulation of RNA metabolic process	9209; 90; 142; 331; 467; 66008; 473; 604; 654; 668; 811; 817; 847; 857; 892; 999; 1022; 1052; 1147; 1277; 1407; 1432; 1499; 1611; 1649; 1653; 51339; 1736; 1831; 1893; 1956; 2033; 2034; 2130; 2145; 2146; 2200; 10987; 2309; 2353; 2444; 2475; 2521; 2551; 2624; 2957; 2959; 3054; 3074; 3091; 3146; 3148; 3164; 3169; 3182; 3183; 3192; 3249; 3309; 3337; 3607; 3608; 3643; 3659; 3717; 3720; 3726; 3735; 384…	RNF14; MOV10; HSPA5; NELFB; PARN; ZBTB44; ATF7IP; SFMBT2; POLR3C; PHF8; CWC22; LEMD2; CAV1; SMG5; COL1A1; GIGYF2; RAN; NFE2L2; WNT10B; COMMD6; ZNF706; CBFA2T2; XPO1; EAF1; ZNF574; DLGAP5; CDH1; NOD1; PTBP1; HEY1; SRSF10; IRAK4; ZMYM3; RBM4B; DDIT3; MEPCE; TRIM29; CAMK2D; TSC22D3; CHCHD2; GPATCH3; TNIP2; BAZ1B; RPL10; MYSM1; CNOT2; ZFHX2; GATA2; PDE8A; BRD3; BMP6; RBM42; PCGF5; HIRA; PHB; KLF3; KA…	3795	2317
0.0092065	0.0994347	GO:0045185	b	3	maintenance of protein location	706; 857; 2200; 3099; 3192; 3309; 4792; 4794; 8733; 10210; 10945; 11014; 51608; 64083; 23353; 9817; 161176	TOPORS; KDELR1; GOLPH3; HSPA5; HK2; GET4; SYNE3; NFKBIA; SUN1; HNRNPU; FBN1; KEAP1; GPAA1; KDELR2; NFKBIE; TSPO; CAV1	105	80
0.00922244	0.0994347	GO:0044403	b	3	symbiont process	104; 163; 572; 699; 857; 858; 949; 998; 999; 1499; 1500; 1948; 1956; 1977; 2033; 2519; 2534; 2956; 2959; 3054; 3249; 3326; 3643; 3735; 3791; 3842; 4780; 4792; 4799; 5034; 5094; 5156; 5725; 5861; 5879; 5901; 6772; 6773; 6780; 6950; 7037; 7518; 7531; 7538; 7879; 7913; 8086; 8473; 8661; 8729; 8812; 9397; 9525; 23435; 9706; 10111; 10163; 10524; 10616; 10910; 1508; 79080; 27074; 83737; 51143; 51606; 7…	EFNB2; KARS; PDGFRA; ITCH; SERINC5; NFKBIA; EGFR; AAAS; MSH6; KAT5; CTNNB1; LMBRD1; BAD; DEK; CTNND1; AP1S3; CAV2; AP2B1; CAV1; XPO1; HSP90AB1; DDX58; TNPO1; STAT2; HCFC1; WASF2; RAN; NFE2L2; RAC1; FYN; ZFP36; XRCC4; GTF2B; CCDC86; DYNC1LI1; TFRC; PCBP2; NLRX1; CDH1; PTBP1; ATF7IP; CTSB; KDR; YWHAE; ULK2; RAB7A; BUB1; RBM15; NFX1; RAB1A; P4HB; RAD50; NMT2; ATP6V1H; SUGT1; LAMP3; HPN; VPS4B; EIF4E…	784	550
0.00936907	0.159353	GO:0034645	b	4	cellular macromolecule biosynthetic process	16; 19; 9209; 90; 142; 331; 467; 66008; 473; 51301; 604; 654; 668; 811; 817; 833; 847; 857; 892; 999; 1022; 1052; 1147; 1277; 1407; 1432; 1479; 1499; 1611; 1622; 1649; 1653; 51339; 1736; 1831; 1893; 1936; 1956; 1977; 2033; 2034; 2058; 2130; 2145; 2146; 2200; 10987; 2309; 2353; 2444; 2475; 2521; 2528; 2551; 2617; 2624; 2673; 2733; 2956; 2957; 2959; 3054; 3074; 3091; 3146; 3148; 3164; 3169; 3182; 3…	RNF14; MOV10; HSPA5; NELFB; RARS2; LEMD2; SMG5; COMMD6; ZNF706; MRPL55; B3GNT5; METTL16; IRAK4; ZMYM3; CAMK2D; POLR3GL; LRP6; GATA2; SRSF10; MRPL10; PUM2; SETBP1; MRPL14; CHCHD2; CHCHD1; CCT2; CCT7; CCT5; GTF2B; JAK2; DMAP1; TOPORS; EEF2K; MARS; CHUK; INSIG2; GARS; CHST7; ZDHHC3; WDR18; ZDHHC5; ERLIN1; ZDHHC6; ZDHHC8; PRDM2; GFPT1; SMAD9; TRERF1; ATF3; COMMD7; GALNT4; XIAP; POLM; RGMB; CDC7; NCOA…	4867	3143
0.00938669	0.0783585	GO:0044428	c	3	nuclear part	35; 104; 142; 331; 467; 473; 535; 604; 622; 667; 668; 699; 811; 817; 818; 822; 836; 892; 993; 1022; 1052; 1147; 1432; 1457; 1460; 1479; 1499; 1639; 1649; 1653; 1676; 1736; 1936; 1956; 2033; 2034; 2037; 2130; 2145; 2146; 489; 2309; 2353; 2475; 2521; 2551; 2624; 2733; 2770; 2802; 93323; 2956; 2957; 2959; 3054; 3064; 3091; 3146; 3148; 3164; 3169; 3177; 3182; 3183; 3192; 3249; 3300; 3309; 3320; 3326;…	HSPA5; NELFB; RUBCN; SBF1; ANP32B; SRSF10; LEMD2; PRKCZ; SMG5; RPF1; SPR; FAM114A1; CRBN; UBXN8; NUP205; ZMYM3; DIMT1; MAN2C1; CAMK2D; CAMK2G; POLR3GL; GATA2; P4HA2; SNRNP25; MRPL10; BDH1; ATP2A3; PNISR; UBE2D2; PUM2; TBCA; RAD1; IQSEC1; ADARB1; XPO1; CHCHD1; CWC22; CCT5; GTF2B; JAK2; NF1; DST; BRCC3; CHUK; NCAPD2; NUFIP2; WDR18; PSMD11; ATXN7; ATXN3; SMAD9; TRERF1; TLE4; XIAP; POLM; DCTN1; CDC7;…	4521	3336
0.0094683	0.100263	GO:0046907	b	3	intracellular transport	19; 215; 286; 287; 320; 377; 388; 66008; 550; 604; 667; 706; 811; 847; 967; 998; 999; 1203; 1314; 1329; 1432; 1499; 1537; 1639; 1778; 1977; 2534; 2624; 2733; 3064; 3091; 3192; 134266; 3295; 3308; 3320; 3417; 3717; 3799; 3842; 3998; 4040; 4133; 4642; 4644; 4659; 4736; 4763; 4792; 4943; 5048; 5264; 5469; 5537; 5590; 5605; 5828; 5861; 5878; 5901; 5908; 6130; 6134; 6400; 6426; 6428; 6430; 6432; 6628;…	AAAS; AP5B1; HSPA4; TRAM1L1; HPS4; ARFRP1; CHMP2A; ANP32B; SRSF10; KIFAP3; LEPROT; DMAP1; SMG5; KDELR1; HYOU1; RAN; GATA2; SYTL2; ALMS1; CLN5; PIK3R4; KIAA1107; PITRM1; CDH1; PPP6C; MKKS; AUP1; TBC1D25; RAB5C; IDH1; COG4; RAB30; RPL10; SEC24C; GNPAT; APBA1; SETD2; PAFAH1B1; HTATIP2; SNRPD1; MBTPS1; KIF5B; CSPG5; SEC24A; KDELR2; MYO5A; COPB2; GBF1; NUP205; SNX6; TRAK2; NFKBIA; UBE2D2; DOCK7; HIF1A…	1834	1412
0.00951588	0.159353	GO:0014070	b	4	response to organic cyclic compound	19; 109; 112; 133; 142; 440; 572; 578; 654; 706; 123; 760; 811; 836; 842; 847; 857; 999; 1022; 1080; 1119; 1277; 1407; 1460; 1495; 1499; 1653; 1956; 1977; 2033; 2052; 2146; 2309; 2353; 2475; 2551; 2720; 2730; 2770; 2806; 2946; 2950; 3054; 3148; 3164; 3169; 3192; 3309; 3417; 3717; 3726; 4040; 4507; 4792; 5469; 5737; 5901; 5908; 5999; 6382; 6470; 6548; 6772; 6873; 7046; 7048; 7054; 7184; 7421; 7480…	RNF14; HSPA5; PLIN2; CAV1; EEF2K; ADM; RAN; WNT10B; CDH1; RIOK3; IDH1; SHMT1; BMP6; ADCY6; ADCY3; PHB; AKAP9; BAK1; FOXA1; DDX1; CFTR; VDR; DUOX1; NFKBIA; MED24; HSP90B1; KAT5; MED1; CHKA; DDX58; SLC9A1; DDX54; JAK2; COL1A1; FOS; CDK7; PARP1; UBA5; EIF4E; TAF2; SDC1; EPHX1; PTGFR; RAP1B; AKAP13; GNAI1; TICAM1; NCOA6; STAT1; HNRNPU; CIB2; RBM14; TGFBR2; TGFBR1; TXN2; GOT2; MTOR; EP300; TSPO; FOXO3…	920	674
0.00956894	0.159353	GO:0090672	b	4	telomerase RNA localization	1736; 5073; 6950; 10574; 10576; 22948	CCT2; PARN; CCT7; CCT5; TCP1; DKC1	19	17
0.00956894	0.159353	GO:0090685	b	4	RNA localization to nucleus	1736; 5073; 6950; 10574; 10576; 22948	CCT2; PARN; CCT7; CCT5; TCP1; DKC1	19	17
0.00956894	0.159353	GO:0097734	b	4	extracellular exosome biogenesis	10987; 6382; 7879; 9525; 11267; 27243	RAB7A; SDC1; COPS5; CHMP2A; SNF8; VPS4B	23	17
0.00956894	0.257432	GO:0090670	b	5	RNA localization to Cajal body	1736; 5073; 6950; 10574; 10576; 22948	CCT2; PARN; CCT7; CCT5; TCP1; DKC1	19	17
0.00956894	0.257432	GO:0090671	b	5	telomerase RNA localization to Cajal body	1736; 5073; 6950; 10574; 10576; 22948	CCT2; PARN; CCT7; CCT5; TCP1; DKC1	19	17
0.0096372	0.159353	GO:0071417	b	4	cellular response to organonitrogen compound	109; 112; 142; 529; 535; 760; 836; 857; 858; 999; 1080; 1277; 1495; 1499; 1956; 2058; 2146; 2200; 2309; 2475; 2534; 2551; 2730; 2946; 2950; 3164; 3309; 3643; 3717; 4141; 4644; 4780; 5156; 5290; 5447; 5590; 5908; 6430; 6470; 6548; 6662; 6772; 7054; 7071; 7184; 7480; 8462; 8473; 9314; 10142; 10312; 10392; 10518; 10580; 143686; 245972; 51274; 51606; 54741; 55023; 55532; 23175; 23189; 23235; 23677; 2…	SIK2; PDGFRA; HSPA5; SESN3; POR; EGFR; RAP1B; HSP90B1; FOXO3; LEPROT; INSR; EZH2; SORBS1; CAV2; CAV1; SRSF5; KLF11; GCLM; SLC9A1; STAT1; LPIN1; NFE2L2; WNT10B; FYN; KLF10; CIB2; KLF4; JAK2; MYO5A; TH; PHIP; CDH1; NOD1; EPRS; SH3BP4; EEF2K; MARS; NR4A1; PARP1; FBN1; ATP6V1H; PRKCZ; MTOR; PIK3CA; ATP6V0D2; CTNNA1; SHMT1; CTNNB1; ADCY6; OGT; CASP3; ADCY3; CA2; GSTM2; KLF3; ATP6V1E1; AKAP9; TCIRG1; G…	567	437
0.00975205	0.0985717	GO:0060205	c	4	cytoplasmic vesicle lumen	811; 847; 1432; 1460; 1509; 1778; 1893; 2444; 2519; 2720; 2896; 2950; 3074; 3146; 3320; 3326; 3417; 3608; 3615; 4860; 5049; 5122; 5683; 5717; 5836; 6282; 7184; 55832; 7414; 10493; 10525; 10549; 10576; 10808; 83716; 51571; 55860; 23071; 25852; 29099	ACTR10; HMGB1; PCSK1; ECM1; CAT; MAPK14; S100A11; PSMA2; COMMD9; HSPH1; CAND1; HYOU1; CCT2; IMPDH2; HSP90AB1; PYGL; CRISPLD2; PRDX4; FAM49B; FRK; VCL; IDH1; CTSD; ERP44; HSP90B1; ARMC8; DYNC1H1; GRN; PAFAH1B2; VAT1; PNP; CALR; HEXB; PSMD11; GLB1; GSTP1; HSP90AA1; CSNK2B; FUCA2; ILF2	339	238
0.00977413	0.0832611	GO:0140030	m	3	modification-dependent protein binding	287; 2956; 3300; 3720; 4297; 5252; 5927; 7158; 10765; 10943; 165918; 79155; 79184; 8019; 65980; 81550; 84733; 54764; 55023; 23198; 23133; 29979	ZRANB1; MSL3; JARID2; MSH6; CBX2; DNAJB2; UBQLN1; PHIP; KMT2A; TDRD3; PSME4; BRCC3; TNIP2; TP53BP1; BRD9; BRD3; RNF168; ANK2; PHF8; KDM5A; KDM5B; PHF1	146	113
0.00978053	0.159477	GO:0016577	b	4	histone demethylation	3720; 23133; 5927; 10765; 79831; 84159; 221656	KDM1B; ARID5B; JARID2; PHF8; KDM8; KDM5A; KDM5B	31	22
0.00978053	0.134196	GO:0016702	m	4	oxidoreductase activity, acting on single donors with incorporation of molecular oxygen, incorporation of two atoms of oxygen	3081; 5033; 8424; 8974; 83875; 53630; 23474	BBOX1; P4HA2; P4HA1; BCO1; BCO2; HGD; ETHE1	27	22
0.00980468	0.257432	GO:0007346	b	5	regulation of mitotic cell cycle	440; 604; 699; 835; 858; 993; 1499; 1639; 51339; 1778; 1908; 1956; 1977; 2033; 2146; 2770; 93323; 2956; 3169; 3192; 3320; 3643; 4194; 5048; 5300; 5356; 6419; 6659; 7272; 7480; 7483; 7517; 7531; 121441; 7840; 8317; 8318; 8729; 8877; 9099; 9314; 9368; 9510; 9525; 9787; 9863; 10142; 10769; 10983; 51343; 51451; 79648; 4848; 22981; 84936; 51143; 150465; 119504; 54475; 54617; 54908; 55023; 55142; 55159…	LCMT1; MCPH1; SPHK1; ANAPC16; RFWD3; GIGYF2; SMC5; USP2; PLK2; EGFR; INO80; MSH6; ALMS1; CTNNB1; INSR; EZH2; PIN1; DCTN1; DACT1; XRCC3; SOX4; GNAI1; ZFYVE19; ADAMTS1; HAUS8; CAV2; WNT10B; PLRG1; HAUS2; HNRNPU; AKAP9; TTK; PHIP; KLF4; MAGI2; DLGAP5; CNOT2; EDN3; CDC7; NINL; YWHAE; BUB1; SETMAR; CDC25A; TTL; NLE1; DYNC1LI1; VPS4B; DYNC1H1; EIF4E; EP300; MDM4; CNOT1; PAFAH1B1; MEPCE; CASP2; SPDL1; F…	589	460
0.00980998	0.0985717	GO:0098791	c	4	Golgi subcompartment	377; 51301; 857; 858; 998; 999; 1314; 1956; 54947; 2315; 2475; 2528; 2734; 2800; 2802; 3123; 3955; 3998; 135152; 4893; 5537; 5861; 5879; 5909; 22908; 6513; 23011; 8509; 8548; 8615; 8693; 8720; 8729; 8869; 8985; 9179; 9265; 9276; 9382; 9435; 9522; 9570; 9632; 10059; 10139; 10142; 10244; 10331; 10342; 10565; 10675; 10802; 10945; 10959; 10960; 11014; 11070; 11226; 11227; 11316; 84002; 340481; 340485…	GOLPH3; GLG1; ARFRP1; PI4K2A; LEPROT; B3GAT2; CAV2; CAV1; B3GNT5; KDELR1; B3GNT3; NDST2; GOLGA1; GOLGA3; CDH1; SCAMP1; COG1; HLA-DRB1; COG4; SEC24A; SEC24C; MBTPS1; CSPG5; AKAP9; SLC2A1; YIPF1; YIPF2; GBF1; GORASP2; STK26; TMEM115; MPHOSPH9; RAC1; TMEM79; PPP6C; SLC35A3; MTOR; ATG9A; KDELR2; B3GNT7; GALNT4; GALNT5; GALNT6; CHST2; CHST7; ANKRD28; ZDHHC3; CHAC1; POMGNT1; MLANA; RHBDF1; SLC35B2; GOS…	859	667
