# Supplementary material for: Being red, blue and green: the genetic basis of coloration differences in the strawberry poison frog (Oophaga pumilio)
Source: BMC Genomics. 2020 Apr 15;21:301. doi: 10.1186/s12864-020-6719-5 (PMC7158012; doi:10.1186/s12864-020-6719-5)
Supplement: Supplementary file 5 — Additional file 5 SM Table 5: Annotated SNPs showing signatures of positive selection in BayeScan analyses. Putative paralogs are denoted in the symbol column by a “_” followed by a number. Functional impact of SNPs was evaluated on the transcripts of each gene using SNPdat. SNPs on genes that also showed significant expression differences are highlighted in bold (see main text for further details). [file 12864_2020_6719_MOESM5_ESM.xlsx]

## Sheet: Sheet1
gene	symbol	description	SNPs	# aff. trans.	5UTR	3UTR	CDS
pasa_119718	aadacl4_1	Arylacetamide deacetylase-like 4	3	1			3
pasa_543323	abhd5	1-acylglycerol-3-phosphate O-acyltransferase ABHD5	1	2		2
pasa_437159	actr3	Actin-related protein 3	1	10	1	9
pasa_122617	aes	Amino-terminal enhancer of split	2	1		2
pasa_565244	ak3	GTP:AMP phosphotransferase AK3, mitochondrial	1	1		1
pasa_225644	alg11	GDP-Man:Man(3)GlcNAc(2)-PP-Dol alpha-1,2-mannosyltransferase	3	5			10
pasa_265706	alg2	Alpha-1,3/1,6-mannosyltransferase ALG2	1	4	2	2
pasa_180766	aoc3_1	Membrane primary amine oxidase	1	1		1
pasa_501521	ap2a2_3	AP-2 complex subunit alpha-2	1	5	1		4
pasa_50885	aste1	Protein asteroid homolog 1	1	2		2
pasa_284705	atp13a4	Probable cation-transporting ATPase 13A4	1	1		1
pasa_391086	bckdhb	2-oxoisovalerate dehydrogenase subunit beta, mitochondrial	1	2			2
pasa_39131	brd9	Bromodomain-containing protein 9	9	14		72	28
pasa_490192	brox_1	BRO1 domain-containing protein BROX	2	1		2
pasa_124594	ca174	UPF0688 protein C1orf174 homolog	1	4		4
pasa_98324	cadm4	Cell adhesion molecule 4	3	4	6		6
pasa_557874	canx_3	Calnexin	1	2		2
pasa_181156	capn2_3	Calpain-2 catalytic subunit	1	3		3
pasa_74517	capn7	Calpain-7	1	12	12
pasa_62923	ccdc180	Coiled-coil domain-containing protein 180	1	5			5
pasa_239668	ccdc84	Coiled-coil domain-containing protein 84	1	1			1
pasa_454686	cct5	T-complex protein 1 subunit epsilon	1	5		5
pasa_181825	cdc42bpb	Serine/threonine-protein kinase MRCK beta	7	16	12	20	42
pasa_364220	cdk16_1	Cyclin-dependent kinase 16	1	12		7	5
pasa_29368	chst7	Carbohydrate sulfotransferase 7	1	3			3
pasa_286737	chtf8	Chromosome transmission fidelity protein 8 homolog	1	3	3
pasa_147516	clock_1	Circadian locomoter output cycles protein kaput	3	2		4	2
pasa_41933	cmya5_1	Cardiomyopathy-associated protein 5	1	16	3	13
pasa_240248	coro1c	Coronin-1C	1	4		4
pasa_286664	cyb5b	Cytochrome b5 type B	1	9	6		3
pasa_257201	cyfip1_1	Cytoplasmic FMR1-interacting protein 1	1	8	6		2
pasa_186371	cyp2d26_1	Cytochrome P450 2D26	2	2		4
pasa_184417	daam1-a	Disheveled-associated activator of morphogenesis 1-A	1	5	1		4
pasa_323706	dap	Death-associated protein 1	1	5	5
pasa_442105	ddit4	DNA damage-inducible transcript 4 protein	1	6	1		5
pasa_271454	ddx54	ATP-dependent RNA helicase DDX54	1	7	1	1	5
pasa_493454	dedd2	DNA-binding death effector domain-containing protein 2	1	6			6
pasa_41481	dlat	Dihydrolipoyllysine-residue acetyltransferase component of pyruvate dehydrogenase complex, mitochondrial	7	8	5	8	17
pasa_134546	dusp11_1	RNA/RNP complex-1-interacting phosphatase	2	4			8
pasa_251584	eaf1_1	ELL-associated factor 1	6	2		12
pasa_453329	ecm29_1	Proteasome-associated protein ECM29 homolog	2	5			10
pasa_471120	egr2	E3 SUMO-protein ligase EGR2	1	1		1
pasa_46033	eif5b	Eukaryotic translation initiation factor 5B	1	9	8	1
pasa_133064	emc1_1	ER membrane protein complex subunit 1	1	5	1		4
pasa_139820	erf	ETS domain-containing transcription factor ERF	2	1			2
pasa_308980	ermp1	Endoplasmic reticulum metallopeptidase 1	1	3	1	2
pasa_275774	erp44	Endoplasmic reticulum resident protein 44	1	2	2
pasa_398503	fam208b_2	Protein FAM208B	1	5			5
pasa_209420	fars2_1	Phenylalanine--tRNA ligase, mitochondrial	1	2		2
pasa_605245	fastkd1_6	FAST kinase domain-containing protein 1, mitochondrial	2	4			8
pasa_333198	fcgbp	IgGFc-binding protein	22	18	4	21	140
pasa_547432	fcgbp_13	IgGFc-binding protein	2	1			2
pasa_333200	fcgbp_6	IgGFc-binding protein	1	2	1	1
pasa_333203	fcgbp_7	IgGFc-binding protein	3	1		3
pasa_243879	flna_2	Filamin-A	1	4			4
pasa_374750	fuca1	Tissue alpha-L-fucosidase	3	4	3	7	2
pasa_255433	fzd6_1	Frizzled-6	1	1		1
pasa_186612	gfm2_2	Ribosome-releasing factor 2, mitochondrial	1	3	3
pasa_44558	glce	D-glucuronyl C5-epimerase	1	1		1
pasa_611124	gxylt1	Glucoside xylosyltransferase 1	1	2	2
pasa_174075	h3f3a_1	Histone H3.3	1	2			2
pasa_174077	h3f3a_3	Histone H3.3	1	2		1	1
pasa_317112	hb21_1	SMH class II histocompatibility antigen, beta-1 chain	1	1			1
pasa_343423	hba2	Hemoglobin subunit alpha-2 (Fragment)	2	3		5	1
pasa_455563	hbab	Hemoglobin subunit alpha-B	1	1			1
pasa_343414	hbb2	Hemoglobin subunit beta-2	2	3			6
pasa_422487	hsd17b4	Peroxisomal multifunctional enzyme type 2	1	6	1		5
pasa_289062	hspa8_1	Heat shock cognate 71 kDa protein	3	5		15
pasa_50444	iars	Isoleucine--tRNA ligase, cytoplasmic	1	8		1	7
pasa_411929	iqsec1	IQ motif and SEC7 domain-containing protein 1	1	8		3	5
pasa_107933	itpkb_1	Inositol-trisphosphate 3-kinase B	2	2		3
pasa_223449	jag1_1	Protein jagged-1	3	6	3	4	8
pasa_296184	kcnn4	Intermediate conductance calcium-activated potassium channel protein 4	8	6	48
pasa_296183	kcnn4_1	Intermediate conductance calcium-activated potassium channel protein 4	1	4			4
pasa_456571	kdm4b	Lysine-specific demethylase 4B	1	14		1	13
pasa_408479	kdm4c	Lysine-specific demethylase 4C	1	3		3
pasa_239007	kiaa1522	Uncharacterized protein KIAA1522	1	7			7
pasa_533653	kit	Mast/stem cell growth factor receptor-related protein Kit	4	6		16	5
pasa_168203	klhl20	Kelch-like protein 20	1	2		2
pasa_373220	kpna5_1	Importin subunit alpha-6	1	4			4
pasa_373222	kpna6	Importin subunit alpha-7	1	2		1	1
pasa_82464	lonrf2	LON peptidase N-terminal domain and RING finger protein 2	1	4		1	3
pasa_254943	lrpprc_1	Leucine-rich PPR motif-containing protein, mitochondrial	1	1		1
pasa_254960	lrpprc_4	Leucine-rich PPR motif-containing protein, mitochondrial	1	2		2
pasa_264301	lrrc8d	Volume-regulated anion channel subunit LRRC8D	1	1			1
pasa_504571	lysc2_1	Lysozyme C-2	1	2		2
pasa_600659	lyz_1	Lysozyme C	2	5		3	5
pasa_473414	mansc1	MANSC domain-containing protein 1	1	2			2
pasa_191071	mast4_4	Microtubule-associated serine/threonine-protein kinase 4	1	11		1	10
pasa_394127	med1	Mediator of RNA polymerase II transcription subunit 1	1	13		7	6
pasa_583726	mlkl_2	Mixed lineage kinase domain-like protein	1	11		4	7
pasa_150225	mpzl3_2	Myelin protein zero-like protein 3	1	1		1
pasa_279288	mrc2	C-type mannose receptor 2	1	3	3
pasa_392008	mtmr9_1	Myotubularin-related protein 9	3	3	3	3
pasa_480177	mturn	Maturin	11	2	1	12
pasa_212589	myadm	Myeloid-associated differentiation marker homolog	1	1		1
pasa_421791	myo6	Unconventional myosin-VI	1	2	2
pasa_80564	naca_1	Nascent polypeptide-associated complex subunit alpha	1	6		1	5
pasa_80566	nacad_2	NAC-alpha domain-containing protein 1	1	2			2
pasa_616036	nfib	Nuclear factor 1 B-type	1	12		12
pasa_325204	otop2_2	Otopetrin-2	1	2	2
pasa_463599	pak2	Serine/threonine-protein kinase PAK 2	1	2		2
pasa_597374	pdcd6	Programmed cell death protein 6	2	6		12
pasa_192651	pdpr	Pyruvate dehydrogenase phosphatase regulatory subunit, mitochondrial	1	10	10
pasa_255172	phip	PH-interacting protein	2	17	1	15	8
pasa_288032	pik3r4	Phosphoinositide 3-kinase regulatory subunit 4	2	7			14
pasa_572277	plvap	Plasmalemma vesicle-associated protein	3	2		3	3
pasa_228799	pnpt1	Polyribonucleotide nucleotidyltransferase 1, mitochondrial	1	5		1	4
pasa_229493	pol_174	Retrovirus-related Pol polyprotein from transposon 17.6	1	1			1
pasa_284290	pol_241	Pol polyprotein	1	2	1		1
pasa_472381	ppp2r1a	Serine/threonine-protein phosphatase 2A 65 kDa regulatory subunit A alpha isoform	2	6	7	2
pasa_472380	ppp2r1a_1	Serine/threonine-protein phosphatase 2A 65 kDa regulatory subunit A alpha isoform	1	8	3	3	2
pasa_533926	prosc_1	Proline synthase co-transcribed bacterial homolog protein	1	1	1
pasa_543958	ptprd	Receptor-type tyrosine-protein phosphatase delta	1	16		16
pasa_99053	ptprz1_1	Receptor-type tyrosine-protein phosphatase zeta	1	1			1
pasa_406294	rab21_1	Ras-related protein Rab-21	1	1		1
pasa_254253	rac1	Ras-related C3 botulinum toxin substrate 1	1	4	3		1
pasa_534292	rdh12_3	Retinol dehydrogenase 12	1	1			1
pasa_46108	rev1	DNA repair protein REV1	1	13		1	12
pasa_392890	rfwd2_1	E3 ubiquitin-protein ligase RFWD2	2	6	5		6
pasa_392891	rfwd2_2	E3 ubiquitin-protein ligase RFWD2	1	1			1
pasa_262694	rin1	Ras and Rab interactor 1	1	3		3
pasa_319430	rnf11	RING finger protein 11	1	2		2
pasa_428282	rp2	Protein XRP2	1	4		3	1
pasa_141930	rpl14	60S ribosomal protein L14	1	4		1	3
pasa_152371	rpl19	60S ribosomal protein L19	1	2		2
pasa_331337	rpl27	60S ribosomal protein L27	1	1	1
pasa_445082	rt1-ba	Rano class II histocompatibility antigen, B alpha chain	1	1			1
pasa_398461	rxrb_1	Retinoic acid receptor RXR-beta	1	3		3
pasa_87336	scaf11_2	Protein SCAF11	1	1	1
pasa_445023	sdha	Succinate dehydrogenase [ubiquinone] flavoprotein subunit, mitochondrial	1	1	1
pasa_493205	secisbp2l	Selenocysteine insertion sequence-binding protein 2-like	1	3			3
pasa_428625	sik3	Serine/threonine-protein kinase SIK3	1	8	4		4
pasa_346909	slc4a7	Sodium bicarbonate cotransporter 3	1	43	1	42
pasa_29255	slc9a7	Sodium/hydrogen exchanger 7	1	12		12
pasa_343408	snrnp25	U11/U12 small nuclear ribonucleoprotein 25 kDa protein	1	9			9
pasa_327990	snrpd1	Small nuclear ribonucleoprotein Sm D1	1	4	4
pasa_561675	snx5	Sorting nexin-5	1	1			1
pasa_526786	spry1	Protein sprouty homolog 1	1	3			3
pasa_81394	sqstm1_1	Sequestosome-1	1	6	3		3
pasa_557176	ssna1	Sjoegren syndrome nuclear autoantigen 1 homolog	4	3	2	10
pasa_241299	st3gal5	Lactosylceramide alpha-2,3-sialyltransferase	1	8			8
pasa_480551	stk17a	Serine/threonine-protein kinase 17A	5	3		7	4
pasa_34696	tc3a_22	Transposable element Tc3 transposase	1	1		1
pasa_19580	tcb1_78	Transposable element Tcb1 transposase	1	2		2
pasa_183214	tm9sf2	Transmembrane 9 superfamily member 2	1	4			4
pasa_448859	tmem120b_1	Transmembrane protein 120B	1	4			4
pasa_413076	tmem161	Transmembrane protein 161A	1	7		7
pasa_147504	tmem165	Transmembrane protein 165	2	2	4
pasa_611969	tmem63a_5	CSC1-like protein 1	1	4			4
pasa_485673	tmprss13	Transmembrane protease serine 13	1	7	4		3
pasa_423356	tmx4	Thioredoxin-related transmembrane protein 4	4	2		8
pasa_130764	tns4	Tensin-4	1	5		5
pasa_126559	txlna	Alpha-taxilin	3	5		8	2
pasa_385974	txndc9	Thioredoxin domain-containing protein 9	4	1		4
pasa_45399	unc119	Protein unc-119 homolog A	1	1		1
pasa_25358	vdr_1	Vitamin D3 receptor	1	1		1
pasa_317068	zfc3h1	Zinc finger C3H1 domain-containing protein	1	8			8
pasa_139847	znf574_1	Zinc finger protein 574	6	3		1	7
pasa_259594	zo84_49	Oocyte zinc finger protein XlCOF8.4 (Fragment)	1	3			3
pasa_348470	zufsp_2	Zinc finger with UFM1-specific peptidase domain protein	1	2			2
pasa_31861	zzef1	Zinc finger ZZ-type and EF-hand domain-containing protein 1	2	6			12
