# Supplementary material for: Being red, blue and green: the genetic basis of coloration differences in the strawberry poison frog (Oophaga pumilio)
Source: BMC Genomics. 2020 Apr 15;21:301. doi: 10.1186/s12864-020-6719-5 (PMC7158012; doi:10.1186/s12864-020-6719-5)
Supplement: Supplementary file 6 — Additional file 6 SM Table 6: Differentially expressed genes in skin samples of different color phenotypes of Oophaga pumilio and Dendrobates auratus [33]. [file 12864_2020_6719_MOESM6_ESM.xlsx]

## Sheet: Stuckert et al. 2019
target_id	test_stat	pval	qval	rss	sigma_sq	tech_var	mean_obs	var_obs	sigma_sq_pmax	smooth_sigma_sq	final_sigma_sq	degrees_free	peptide_id	gene_name
Transcript_15981	61.1577	3.33e-13	1.35e-08	369.715	33.5499	0.0605889	5.03772	33.6105	33.5499	0.316128	33.5499	3	ENSXETP00000064134.1	COX1
Transcript_14808	57.4936	2.02e-12	2.17e-08	132.518	12.0453	0.00177295	5.01382	12.0471	12.0453	0.319819	12.0453	3	ENSXETP00000027296.3	krt17
Transcript_102843	57.8079	1.73e-12	2.17e-08	131.536	11.9565	0.00138553	5.01421	11.9578	11.9565	0.319757	11.9565	3	ENSXETP00000006114.3	mmp2
Transcript_159069	57.3685	2.14e-12	2.17e-08	232.528	21.1352	0.00377677	3.70804	21.1389	21.1352	0.655711	21.1352	3	ENSXETP00000023577.3	COL5A2
Transcript_9060	54.4918	8.81e-12	7.13e-08	119.558	10.8664	0.00257338	4.74192	10.8689	10.8664	0.366586	10.8664	3	ENSXETP00000006114.3	mmp2
Transcript_72829	51.7114	3.45e-11	2.33e-07	201.774	18.3427	0.000356704	3.39852	18.3431	18.3427	0.794328	18.3427	3	ENSXETP00000042937.3	rpl13
Transcript_101480	49.6239	9.61e-11	5.55e-07	106.727	9.6995	0.00299133	4.43228	9.70249	9.6995	0.432163	9.6995	3	ENSXETP00000063275.1	metap2
Transcript_118761	48.7154	1.5e-10	7.58e-07	118.6	10.7803	0.00152554	4.70603	10.7819	10.7803	0.373467	10.7803	3	ENSXETP00000033762.3	rpl37a
Transcript_62323	48.0309	2.1e-10	9.43e-07	94.3763	8.57129	0.00838069	4.13403	8.57967	8.57129	0.510494	8.57129	3	ENSXETP00000044461.3	dpp3
Transcript_113391	47.0069	3.46e-10	1.4e-06	90.4535	8.21642	0.00662472	3.97239	8.22304	8.21642	0.560354	8.21642	3	ENSXETP00000055099.2	mapre1
Transcript_146398	46.4134	4.63e-10	1.7e-06	94.0501	8.54242	0.00758728	4.0838	8.55001	8.54242	0.525388	8.54242	3	ENSXETP00000034522.3	anxa6
Transcript_127139	45.9697	5.76e-10	1.79e-06	89.9804	8.17589	0.00414398	4.0266	8.18003	8.17589	0.542996	8.17589	3	ENSXETP00000015637.2	stip1
Transcript_140782	45.973	5.75e-10	1.79e-06	109.955	9.99337	0.00257133	4.49147	9.99594	9.99337	0.418487	9.99337	3	ENSXETP00000004622.2	gnl2
Transcript_81900	45.3449	7.82e-10	1.98e-06	90.4595	8.21277	0.0108239	4.01355	8.22359	8.21277	0.547115	8.21277	3	ENSXETP00000040494.3	smc3
Transcript_129683	45.4875	7.29e-10	1.98e-06	225.637	20.4864	0.0260179	3.73929	20.5125	20.4864	0.643236	20.4864	3	ENSXETP00000064138.1	COX3
Transcript_141967	45.4547	7.41e-10	1.98e-06	159.547	14.5025	0.00175611	2.90503	14.5042	14.5025	1.00699	14.5025	3	ENSXETP00000027529.2	ddx5
Transcript_15055	44.8513	9.95e-10	2.37e-06	85.2674	7.72483	0.0267528	3.8743	7.75158	7.72483	0.593491	7.72483	3	ENSXETP00000030964.3	vwa5a
Transcript_75531	44.2173	1.36e-09	2.89e-06	83.7437	7.60039	0.0126788	3.85792	7.61307	7.60039	0.59925	7.60039	3	ENSXETP00000061866.1	fam129b
Transcript_136347	44.2441	1.34e-09	2.89e-06	147.455	13.3788	0.026276	2.64103	13.405	13.3788	1.09925	13.3788	3	ENSXETP00000021108.2	cpxm2
Transcript_159262	43.6806	1.76e-09	3.57e-06	87.6068	7.95326	0.010987	3.94064	7.96425	7.95326	0.57083	7.95326	3	ENSXETP00000027400.3	lamc2
Transcript_133	43.3628	2.06e-09	3.62e-06	129.677	11.7777	0.0111784	2.59047	11.7888	11.7777	1.11077	11.7777	3	ENSXETP00000034503.2	loxl4
Transcript_139248	43.3685	2.06e-09	3.62e-06	78.8569	7.15484	0.0139718	3.72247	7.16881	7.15484	0.6499	7.15484	3	ENSXETP00000012758.3	vps37b
Transcript_156211	43.5118	1.92e-09	3.62e-06	86.3261	7.84065	0.00717231	3.87914	7.84783	7.84065	0.591804	7.84065	3	ENSXETP00000044186.3	krt18
Transcript_61364	43.1705	2.26e-09	3.72e-06	127.781	11.6146	0.00188093	2.55255	11.6165	11.6146	1.11752	11.6146	3	NA	NA
Transcript_127730	43.1403	2.3e-09	3.72e-06	76.457	6.94412	0.00651608	3.67086	6.95063	6.94412	0.67103	6.94412	3	ENSXETP00000013992.3	dapk3
Transcript_78722	42.8962	2.59e-09	3.95e-06	387.382	34.8654	0.351057	5.54193	35.2165	34.8654	0.251537	34.8654	3	ENSXETP00000007330.2	col1a1
Transcript_81894	42.7109	2.83e-09	3.95e-06	132.625	12.0142	0.04258	2.6195	12.0568	12.0142	1.10453	12.0142	3	ENSXETP00000021108.2	cpxm2
Transcript_101753	42.7166	2.83e-09	3.95e-06	76.2845	6.69793	0.237026	5.28303	6.93496	6.69793	0.281727	6.69793	3	ENSXETP00000039041.3	fstl1
Transcript_159786	42.826	2.68e-09	3.95e-06	79.6658	7.23444	0.00790038	3.73863	7.24234	7.23444	0.643496	7.23444	3	ENSXETP00000004740.3	cct4
Transcript_78839	42.1587	3.71e-09	5.01e-06	79.3506	7.13847	0.0752261	3.72867	7.21369	7.13847	0.647433	7.13847	3	ENSXETP00000004732.3	xpo1
Transcript_130411	41.898	4.22e-09	5.5e-06	90.9203	8.24698	0.0184983	4.01367	8.26548	8.24698	0.547079	8.24698	3	ENSXETP00000049522.1	ywhae
Transcript_79525	41.7613	4.51e-09	5.7e-06	71.8166	6.52283	0.00595343	3.53832	6.52878	6.52283	0.729205	6.52283	3	ENSXETP00000053943.1	bccip
Transcript_88594	41.5262	5.06e-09	6.02e-06	78.3837	7.1062	0.0195966	3.6878	7.12579	7.1062	0.663988	7.1062	3	ENSXETP00000015975.3	lama4
Transcript_120326	41.5823	4.92e-09	6.02e-06	111.737	10.1486	0.00929154	2.32359	10.1579	10.1486	1.13381	10.1486	3	ENSXETP00000005605.3	eif3f
Transcript_97312	41.4578	5.23e-09	6.04e-06	74.1295	6.71948	0.0195582	3.59353	6.73904	6.71948	0.704383	6.71948	3	NA	NA
Transcript_31222	41.1427	6.1e-09	6.49e-06	78.091	7.083	0.0161811	3.68032	7.09918	7.083	0.667086	7.083	3	ENSXETP00000016825.2	plxnb3
Transcript_105513	41.202	5.93e-09	6.49e-06	97.5154	8.59876	0.266276	4.16648	8.86503	8.59876	0.501151	8.59876	3	ENSXETP00000045488.2	pdgfra
Transcript_146316	41.1871	5.97e-09	6.49e-06	75.6659	6.87033	0.00839314	3.6243	6.87872	6.87033	0.690892	6.87033	3	ENSXETP00000003278.2	arglu1
Transcript_10745	40.8721	6.96e-09	6.72e-06	126.238	11.4207	0.0554621	5.1127	11.4762	11.4207	0.304956	11.4207	3	ENSXETP00000047254.2	dcn
Transcript_17086	40.9759	6.62e-09	6.72e-06	77.4331	7.02721	0.0121656	3.66335	7.03937	7.02721	0.674189	7.02721	3	ENSXETP00000037627.3	ece2
Transcript_79365	40.8727	6.96e-09	6.72e-06	81.4766	7.33922	0.0677478	4.24873	7.40697	7.33922	0.478403	7.33922	3	ENSXETP00000011245.3	bace2
Transcript_119529	40.8202	7.14e-09	6.72e-06	113.469	10.3114	0.00394471	2.36916	10.3153	10.3114	1.13288	10.3114	3	NA	NA
Transcript_126153	40.8236	7.13e-09	6.72e-06	74.3168	6.74713	0.00894358	3.50763	6.75607	6.74713	0.743281	6.74713	3	ENSXETP00000063886.1	prtfdc1
Transcript_6465	40.6777	7.65e-09	6.92e-06	49.756	4.5023	0.0209713	6.63066	4.52327	4.5023	0.174183	4.5023	3	ENSXETP00000008399.2	rpl15
Transcript_67268	40.666	7.7e-09	6.92e-06	77.1833	6.92769	0.0889713	3.64161	7.01666	6.92769	0.683429	6.92769	3	ENSXETP00000002891.3	gpr107
Transcript_11156	40.1702	9.81e-09	8.44e-06	79.0459	7.17271	0.0132878	3.69791	7.18599	7.17271	0.659835	7.17271	3	ENSXETP00000050838.3	cndp2
Transcript_102706	40.1901	9.71e-09	8.44e-06	145.521	12.9846	0.244522	2.99505	13.2292	12.9846	0.970001	12.9846	3	ENSXETP00000021108.2	cpxm2
Transcript_80975	39.8497	1.15e-08	9.48e-06	71.51	6.48277	0.0181371	3.42123	6.50091	6.48277	0.78363	6.48277	3	ENSXETP00000031141.2	smarcd2
Transcript_155099	39.846	1.15e-08	9.48e-06	77.6757	6.91091	0.150513	3.64742	7.06143	6.91091	0.680941	6.91091	3	ENSXETP00000019690.2	por
Transcript_74559	39.6157	1.29e-08	1.04e-05	103.039	9.34764	0.0195068	2.22628	9.36714	9.34764	1.13153	9.34764	3	ENSXETP00000041985.3	eif5b
Transcript_138650	39.5548	1.32e-08	1.05e-05	97.301	8.84118	0.00436698	2.14083	8.84555	8.84118	1.10912	8.84118	3	ENSXETP00000062501.1	hspa9
Transcript_62982	39.1751	1.59e-08	1.24e-05	107.973	9.7969	0.0188186	2.25298	9.81571	9.7969	1.13414	9.7969	3	ENSXETP00000008310.3	znf605
Transcript_108887	39.1427	1.62e-08	1.24e-05	76.4585	6.93717	0.0136051	3.6089	6.95078	6.93717	0.697612	6.93717	3	ENSXETP00000011114.3	arfgap2
Transcript_116414	39.0627	1.68e-08	1.26e-05	70.1546	6.36908	0.00861038	3.41898	6.37769	6.36908	0.784692	6.36908	3	ENSXETP00000059854.1	CD109
Transcript_117292	38.998	1.74e-08	1.28e-05	85.6507	7.77267	0.0137519	3.82334	7.78642	7.77267	0.611629	7.77267	3	ENSXETP00000019304.3
Transcript_126958	38.8748	1.84e-08	1.33e-05	87.5142	7.95018	0.00565328	2.00283	7.95584	7.95018	1.06937	7.95018	3	ENSXETP00000054267.2	rpl7
Transcript_98533	38.7714	1.94e-08	1.38e-05	92.7727	8.42448	0.00940447	2.07088	8.43388	8.42448	1.08566	8.42448	3	ENSXETP00000007782.3	tmem30a
Transcript_12016	38.3043	2.44e-08	1.67e-05	107.516	9.69437	0.0798485	2.27416	9.77421	9.69437	1.13427	9.69437	3	ENSXETP00000003783.3	nfe2l2
Transcript_70062	38.3199	2.42e-08	1.67e-05	79.1922	7.13243	0.066859	3.65784	7.19929	7.13243	0.676515	7.13243	3	ENSXETP00000015764.3	syne2.2
Transcript_112634	38.2312	2.53e-08	1.7e-05	72.6923	6.59026	0.018125	3.50527	6.60839	6.59026	0.744374	6.59026	3	ENSXETP00000058613.1	rab21
Transcript_132378	38.1956	2.57e-08	1.7e-05	88.0594	7.99459	0.0108171	2.00064	8.0054	7.99459	1.06906	7.99459	3	ENSXETP00000041792.3	glb1
Transcript_116361	38.0832	2.71e-08	1.76e-05	65.7247	5.94374	0.0312344	3.33049	5.97497	5.94374	0.826326	5.94374	3	ENSXETP00000043460.3	ezh2
Transcript_135997	38.0685	2.73e-08	1.76e-05	65.0202	5.51009	0.40084	5.44537	5.91093	5.51009	0.262127	5.51009	3	ENSXETP00000046022.3	hnrnpa1
Transcript_140768	37.9832	2.85e-08	1.8e-05	86.3856	7.78455	0.0686926	3.81406	7.85324	7.78455	0.615001	7.78455	3	NA	NA
Transcript_79519	37.8904	2.98e-08	1.86e-05	81.8508	7.24123	0.199748	3.74473	7.44098	7.24123	0.641103	7.24123	3	ENSXETP00000036203.3	plxdc2
Transcript_112362	37.7118	3.25e-08	1.99e-05	67.7184	6.08093	0.0752866	3.38656	6.15622	6.08093	0.799969	6.08093	3	ENSXETP00000034303.3	clcn4
Transcript_157713	37.5823	3.46e-08	2.09e-05	82.721	7.48974	0.0303446	1.92379	7.52009	7.48974	1.06796	7.48974	3	ENSXETP00000038004.3	washc5
Transcript_157796	37.5391	3.54e-08	2.1e-05	83.7905	7.39405	0.223261	3.77739	7.61731	7.39405	0.628567	7.39405	3	ENSXETP00000059793.1	tnfrsf1a
Transcript_1406	37.3976	3.79e-08	2.22e-05	65.8441	5.90188	0.0839523	3.35312	5.98583	5.90188	0.815711	5.90188	3	ENSXETP00000059553.1
Transcript_156856	37.3398	3.9e-08	2.25e-05	73.094	6.62695	0.0179661	3.508	6.64491	6.62695	0.743112	6.62695	3	ENSXETP00000022743.2	baz1b
Transcript_16825	36.9264	4.77e-08	2.31e-05	131.263	11.7043	0.228769	3.45465	11.933	11.7043	0.767933	11.7043	3	ENSXETP00000017402.3	calr
Transcript_47591	37.0103	4.58e-08	2.31e-05	80.3935	7.25281	0.055688	1.87838	7.3085	7.25281	1.06908	7.25281	3	ENSXETP00000046165.2	fyn
Transcript_66668	37.0921	4.4e-08	2.31e-05	77.2241	6.8463	0.174072	5.8354	7.02038	6.8463	0.223697	6.8463	3	ENSXETP00000039041.3	fstl1
Transcript_70145	36.9189	4.79e-08	2.31e-05	95.2254	8.6229	0.0339531	2.31433	8.65685	8.6229	1.13393	8.6229	3	ENSXETP00000024554.3	dync1li2
Transcript_73289	36.9789	4.65e-08	2.31e-05	91.8367	8.20135	0.147436	3.91841	8.34879	8.20135	0.578309	8.20135	3	ENSXETP00000015620.3	thdl20
Transcript_112760	37.0241	4.55e-08	2.31e-05	112.824	10.1534	0.10326	5.58618	10.2567	10.1534	0.246934	10.1534	3	ENSXETP00000044083.3	krt5.7
Transcript_119497	37.238	4.1e-08	2.31e-05	79.4372	7.21092	0.0106437	1.86918	7.22156	7.21092	1.06934	7.21092	3	ENSXETP00000022286.3	wbscr17
Transcript_119537	37.1211	4.34e-08	2.31e-05	70.7079	6.40173	0.0262644	3.41127	6.42799	6.40173	0.788324	6.40173	3	ENSXETP00000012039.3	cux1
Transcript_122835	37.015	4.57e-08	2.31e-05	83.941	7.61771	0.013284	1.91518	7.631	7.61771	1.06819	7.61771	3	ENSXETP00000060151.1	dus3l
Transcript_131837	37.0643	4.46e-08	2.31e-05	94.5876	7.9631	0.635769	4.18081	8.59887	7.9631	0.497093	7.9631	3	ENSXETP00000017882.3	glud1
Transcript_134605	36.997	4.61e-08	2.31e-05	102.195	8.9217	0.368752	3.58803	9.29045	8.9217	0.706823	8.9217	3	ENSXETP00000006114.3	mmp2
Transcript_138898	36.9663	4.68e-08	2.31e-05	74.8919	6.5453	0.263055	3.5978	6.80836	6.5453	0.702495	6.5453	3	ENSXETP00000015561.2	esyt2
Transcript_140981	37.2125	4.15e-08	2.31e-05	80.0602	7.26677	0.0114331	1.87906	7.2782	7.26677	1.06907	7.26677	3	ENSXETP00000009477.3	c20orf194
Transcript_141039	37.0046	4.59e-08	2.31e-05	63.2812	5.72099	0.0318426	3.23099	5.75284	5.72099	0.872097	5.72099	3	ENSXETP00000037075.3	arhgef12
Transcript_138199	36.7141	5.29e-08	2.52e-05	35.0446	3.11556	0.0703064	5.1708	3.18587	3.11556	0.296706	3.11556	3	ENSXETP00000057536.1	idh2
Transcript_4790	36.62	5.54e-08	2.6e-05	123.351	11.0642	0.149562	2.85955	11.2138	11.0642	1.02526	11.0642	3	ENSXETP00000039266.3	gtpbp4
Transcript_142236	36.5825	5.64e-08	2.62e-05	128.168	11.5434	0.10824	2.51038	11.6517	11.5434	1.12333	11.5434	3	ENSXETP00000048340.2	col5a1
Transcript_13846	36.5291	5.79e-08	2.63e-05	64.5259	5.82879	0.0371966	3.20575	5.86599	5.82879	0.883327	5.82879	3	ENSXETP00000012482.3	impad1
Transcript_88892	36.5499	5.73e-08	2.63e-05	73.5788	6.67079	0.0181893	1.7806	6.68898	6.67079	1.07507	6.67079	3	ENSXETP00000023533.3	zfand3
Transcript_139174	36.5092	5.84e-08	2.63e-05	84.1448	7.59691	0.0526181	1.9349	7.64953	7.59691	1.06764	7.59691	3	ENSXETP00000050538.3	snx4
Transcript_133995	36.4679	5.96e-08	2.65e-05	68.193	6.07635	0.123012	3.35705	6.19936	6.07635	0.813866	6.07635	3	ENSXETP00000046165.2	fyn
Transcript_157489	36.4161	6.12e-08	2.69e-05	144.019	13.0047	0.0879759	4.2406	13.0926	13.0047	0.480595	13.0047	3	ENSXETP00000064141.1	ND4
Transcript_118540	36.3483	6.32e-08	2.75e-05	62.633	5.66861	0.025296	3.18513	5.69391	5.66861	0.892343	5.66861	3	ENSXETP00000023326.3	trip4
Transcript_104721	36.1904	6.83e-08	2.94e-05	89.3104	8.0289	0.0902277	2.00859	8.11913	8.0289	1.07026	8.0289	3	ENSXETP00000045607.2	etnppl
Transcript_69977	36.1674	6.9e-08	2.94e-05	137.275	12.2702	0.209351	2.60643	12.4796	12.2702	1.10746	12.2702	3	ENSXETP00000024496.2	thbs1
Transcript_5937	36.1342	7.01e-08	2.94e-05	73.6282	6.656	0.037474	1.77537	6.69347	6.656	1.0757	6.656	3	ENSXETP00000061060.1	vps29
Transcript_130946	36.1225	7.05e-08	2.94e-05	61.0081	5.52697	0.0192271	3.18926	5.54619	5.52697	0.890549	5.52697	3	ENSXETP00000051793.1	sox12
Transcript_116042	35.9353	7.73e-08	3.19e-05	80.9733	7.22256	0.138654	1.89643	7.36121	7.22256	1.06863	7.22256	3	ENSXETP00000011525.3	pnrc2
Transcript_53001	35.88	7.94e-08	3.19e-05	72.2198	6.54961	0.0158265	1.74867	6.56544	6.54961	1.07965	6.54961	3	ENSXETP00000059875.1	upf3b
Transcript_56075	35.8722	7.97e-08	3.19e-05	65.0468	5.81324	0.100103	3.29674	5.91335	5.81324	0.842057	5.81324	3	ENSXETP00000003568.3	olfml3
Transcript_72052	35.8789	7.94e-08	3.19e-05	61.3051	5.55727	0.0159171	3.04898	5.57319	5.55727	0.947974	5.55727	3	ENSXETP00000026707.3	cox6a1
Transcript_32213	35.708	8.63e-08	3.42e-05	84.3695	7.45235	0.217608	1.93507	7.66995	7.45235	1.06764	7.45235	3	ENSXETP00000030741.3	arsa.1
Transcript_131558	35.5458	9.34e-08	3.67e-05	64.3665	5.83608	0.0154147	3.22316	5.8515	5.83608	0.8756	5.83608	3	ENSXETP00000034502.2
Transcript_73684	35.4531	9.77e-08	3.8e-05	59.5258	5.39426	0.0171727	3.085	5.41144	5.39426	0.933556	5.39426	3	ENSXETP00000011447.3	txlna
Transcript_130499	35.4327	9.87e-08	3.8e-05	60.2027	5.45537	0.0176045	3.15701	5.47297	5.45537	0.904373	5.45537	3	ENSXETP00000039599.2	ppp5c
Transcript_13920	35.4098	9.98e-08	3.81e-05	74.4886	6.74693	0.024764	1.78001	6.77169	6.74693	1.07514	6.74693	3	ENSXETP00000044838.3	leo1
Transcript_1930	35.021	1.21e-07	4.56e-05	63.1879	5.69541	0.0489497	3.57708	5.74436	5.69541	0.7117	5.69541	3	NA	NA
Transcript_143244	34.9694	1.24e-07	4.63e-05	77.585	6.98406	0.0691266	2.1402	7.05319	6.98406	1.10891	6.98406	3	ENSXETP00000051415.2	rabac1
Transcript_12304	34.7954	1.35e-07	4.94e-05	59.8306	5.41918	0.0199657	3.10368	5.43914	5.41918	0.9262	5.41918	3	ENSXETP00000030933.3	gart
Transcript_61639	34.7608	1.37e-07	4.94e-05	67.4923	5.88684	0.248826	3.39229	6.13566	5.88684	0.797267	5.88684	3	ENSXETP00000040758.3	mon2
Transcript_141321	34.8009	1.34e-07	4.94e-05	116.135	10.5536	0.00420616	4.5333	10.5578	10.5536	0.409163	10.5536	3	ENSXETP00000035239.3	ndrg2
Transcript_147445	34.7646	1.37e-07	4.94e-05	65.3369	5.92675	0.0129653	3.20079	5.93971	5.92675	0.885511	5.92675	3	ENSXETP00000048013.3	mmp13
Transcript_71378	34.5898	1.49e-07	5.29e-05	56.7815	5.13431	0.0276442	3.03829	5.16196	5.13431	0.952307	5.13431	3	ENSXETP00000017067.3	itga11
Transcript_129832	34.5846	1.49e-07	5.29e-05	67.1348	6.07756	0.0256026	1.6622	6.10317	6.07756	1.1024	6.07756	3	ENSXETP00000012699.2	flii
Transcript_19154	34.4785	1.57e-07	5.52e-05	183.064	16.435	0.207219	4.26063	16.6422	16.435	0.475221	16.435	3	ENSXETP00000064142.1	ND5
Transcript_139671	34.4449	1.6e-07	5.56e-05	89.1799	8.05387	0.0533929	5.3975	8.10726	8.05387	0.267665	8.05387	3	ENSXETP00000027296.3	krt17
Transcript_79252	34.4034	1.63e-07	5.58e-05	59.5134	5.38622	0.0240864	3.11369	5.4103	5.38622	0.922213	5.38622	3	ENSXETP00000043242.2	ttc22
Transcript_117965	34.4057	1.63e-07	5.58e-05	66.9217	6.06212	0.021676	3.18597	6.08379	6.06212	0.891979	6.06212	3	ENSXETP00000064033.1	wdr1
Transcript_138381	34.3359	1.68e-07	5.72e-05	81.5218	7.3427	0.0683739	2.0872	7.41108	7.3427	1.0909	7.3427	3	ENSXETP00000000816.3	glul
Transcript_98056	34.2439	1.76e-07	5.84e-05	65.7065	5.95643	0.0168955	1.62878	5.97332	5.95643	1.11375	5.95643	3	ENSXETP00000017332.3	cxcl14
Transcript_130614	34.2462	1.76e-07	5.84e-05	63.2498	5.6459	0.10408	3.70994	5.74998	5.6459	0.65494	5.6459	3	ENSXETP00000059844.1
Transcript_135214	34.2425	1.76e-07	5.84e-05	66.2744	5.85138	0.173563	3.86323	6.02494	5.85138	0.597375	5.85138	3	ENSXETP00000051167.3	lasp1
Transcript_116111	34.1934	1.8e-07	5.93e-05	61.9158	5.53237	0.0963358	3.71017	5.62871	5.53237	0.654846	5.53237	3	ENSXETP00000039775.2	elob
Transcript_18707	34.1501	1.84e-07	6.01e-05	59.385	4.98435	0.414285	6.07245	5.39863	4.98435	0.205392	4.98435	3	ENSXETP00000048340.2	col5a1
Transcript_131012	34.0676	1.92e-07	6.2e-05	55.567	4.99975	0.0517952	2.99206	5.05155	4.99975	0.971232	4.99975	3	ENSXETP00000059384.1	mef2d
Transcript_83293	33.9399	2.04e-07	6.55e-05	66.9576	6.03397	0.0530808	3.22444	6.08705	6.03397	0.875032	6.03397	3	ENSXETP00000036931.3	dhrs7
Transcript_7553	33.8403	2.14e-07	6.81e-05	56.8423	5.14696	0.0205287	3.00585	5.16749	5.14696	0.965563	5.14696	3	ENSXETP00000049568.2	sf3a3
Transcript_74889	33.8112	2.17e-07	6.81e-05	59.2115	5.34635	0.036517	3.10605	5.38286	5.34635	0.92526	5.34635	3	ENSXETP00000016507.3	2019-03-07
Transcript_159993	33.8141	2.17e-07	6.81e-05	89.3014	7.97569	0.142621	1.86662	8.11831	7.97569	1.06942	7.97569	3	NA	NA
Transcript_88905	33.7618	2.22e-07	6.92e-05	73.3431	6.58307	0.0844929	1.75059	6.66756	6.58307	1.07932	6.58307	3	ENSXETP00000045607.2	etnppl
Transcript_77562	33.7445	2.24e-07	6.93e-05	62.2879	5.44504	0.217493	3.23007	5.66253	5.44504	0.872508	5.44504	3	ENSXETP00000041429.3	tfe3
Transcript_127116	33.7003	2.29e-07	7.02e-05	77.8832	7.00457	0.0757217	2.01894	7.08029	7.00457	1.07213	7.00457	3	ENSXETP00000049660.3	ilf3
Transcript_2679	33.6471	2.35e-07	7.15e-05	177.855	15.5257	0.642926	3.82243	16.1687	15.5257	0.611956	15.5257	3	ENSXETP00000044083.3	krt5.7
Transcript_76679	33.5603	2.45e-07	7.39e-05	56.2896	5.08446	0.0327777	3.01844	5.11723	5.08446	0.960403	5.08446	3	ENSXETP00000012614.3	c1qtnf1
Transcript_98641	33.5418	2.48e-07	7.39e-05	64.3068	5.58279	0.263287	3.27197	5.84608	5.58279	0.853486	5.58279	3	ENSXETP00000042875.2	rab14
Transcript_112711	33.5181	2.5e-07	7.39e-05	53.5237	4.84389	0.0219087	2.93033	4.86579	4.84389	0.996649	4.84389	3	ENSXETP00000054158.2	nfyc
Transcript_116180	33.5282	2.49e-07	7.39e-05	63.5197	5.76209	0.012425	1.59465	5.77452	5.76209	1.12641	5.76209	3	ENSXETP00000029087.1	wfdc1
Transcript_153245	33.4909	2.54e-07	7.44e-05	108.584	9.70446	0.166845	2.61606	9.87131	9.70446	1.10532	9.70446	3	ENSXETP00000053168.2	itm2b
Transcript_83299	33.4135	2.63e-07	7.67e-05	55.9646	5.06892	0.0187725	2.99344	5.08769	5.06892	0.970663	5.06892	3	ENSXETP00000005527.3	rab4b
Transcript_89580	33.337	2.73e-07	7.84e-05	61.1316	5.44737	0.110044	3.60934	5.55742	5.44737	0.697416	5.44737	3	ENSXETP00000045430.2	apex1
Transcript_106342	33.3459	2.72e-07	7.84e-05	66.5478	5.92424	0.125557	1.65571	6.0498	5.92424	1.10453	5.92424	3	NA	NA
Transcript_80029	33.0766	3.1e-07	8.78e-05	59.0687	5.31746	0.0524184	3.04974	5.36988	5.31746	0.947669	5.31746	3	ENSXETP00000027296.3	krt17
Transcript_137920	33.0817	3.1e-07	8.78e-05	58.3805	5.13597	0.171353	3.11024	5.30732	5.13597	0.923593	5.13597	3	ENSXETP00000051022.3	rufy3
Transcript_156433	33.056	3.13e-07	8.8e-05	72.348	6.03924	0.537848	3.5194	6.57709	6.03924	0.737862	6.03924	3	NA	NA
Transcript_130408	33.0174	3.19e-07	8.91e-05	51.1731	4.63056	0.0215384	2.8601	4.6521	4.63056	1.02504	4.63056	3	ENSXETP00000012881.3	pin1
Transcript_156375	33.0022	3.22e-07	8.91e-05	86.0514	7.49253	0.330324	3.56443	7.82286	7.49253	0.717374	7.49253	3	ENSXETP00000006374.3	chd4
Transcript_3281	32.9776	3.26e-07	8.96e-05	51.6435	4.65969	0.0351706	2.88859	4.69486	4.65969	1.01365	4.65969	3	ENSXETP00000018471.3	sf1
Transcript_1882	32.934	3.33e-07	9.09e-05	71.6098	6.23711	0.272866	1.77622	6.50998	6.23711	1.07559	6.23711	3	ENSXETP00000027860.2	rcor1
Transcript_113290	32.818	3.52e-07	9.55e-05	58.3187	5.26375	0.0379499	2.93812	5.3017	5.26375	0.993448	5.26375	3	ENSXETP00000006718.2	cyr61
Transcript_81903	32.7982	3.55e-07	9.58e-05	71.3275	6.44259	0.0417336	1.68508	6.48432	6.44259	1.09515	6.44259	3	ENSXETP00000055430.2	trafd1
Transcript_76762	32.6811	3.76e-07	0.000100722	63.4717	5.42643	0.343724	3.26519	5.77016	5.42643	0.856592	5.42643	3	ENSXETP00000038830.3	zbtb44
Transcript_4131	32.6032	3.91e-07	0.000103919	57.7982	5.12227	0.132113	3.53168	5.25439	5.12227	0.732233	5.12227	3	NA	NA
Transcript_125804	32.5589	3.99e-07	0.000105483	59.5164	5.25291	0.157673	3.10733	5.41058	5.25291	0.924752	5.25291	3	ENSXETP00000013928.3	csnk1d
Transcript_75432	32.5365	4.03e-07	0.000105946	62.6815	5.57887	0.119447	1.58398	5.69832	5.57887	1.1306	5.57887	3	ENSXETP00000019619.2	acaca
Transcript_127834	32.4347	4.24e-07	0.000110595	74.1045	6.39082	0.345951	3.49834	6.73677	6.39082	0.747576	6.39082	3	NA	NA
Transcript_57319	32.4045	4.3e-07	0.000111506	91.9058	8.10536	0.249711	2.65039	8.35507	8.10536	1.09681	8.10536	3	ENSXETP00000046147.3	coro1c
Transcript_113572	32.3911	4.33e-07	0.000111522	115.219	10.2451	0.22942	5.49102	10.4745	10.2451	0.257025	10.2451	3	ENSXETP00000023818.2	fn1
Transcript_152523	32.3315	4.46e-07	0.000114067	81.1065	7.1079	0.265416	3.38624	7.37332	7.1079	0.800118	7.1079	3	ENSXETP00000025481.2	ilf3
Transcript_129250	32.3054	4.51e-07	0.000114183	74.3558	6.63989	0.119736	3.41399	6.75962	6.63989	0.787039	6.63989	3	NA	NA
Transcript_140158	32.2907	4.54e-07	0.000114183	64.7514	5.84127	0.0452208	3.15029	5.88649	5.84127	0.907197	5.84127	3	ENSXETP00000020001.3	fam107b
Transcript_156005	32.2955	4.53e-07	0.000114183	70.3389	6.14688	0.247563	1.71635	6.39444	6.14688	1.08634	6.14688	3	ENSXETP00000042368.3	wdr5
Transcript_119779	32.2729	4.58e-07	0.000114462	67.6995	6.12114	0.0333614	3.88149	6.1545	6.12114	0.590983	6.12114	3	ENSXETP00000059498.1
Transcript_98067	32.1742	4.81e-07	0.000119341	57.2835	5.14419	0.0634035	3.2714	5.20759	5.14419	0.853746	5.14419	3	NA	NA
Transcript_128969	32.1511	4.86e-07	0.000119949	72.6008	6.20306	0.397011	2.9584	6.60007	6.20306	0.985101	6.20306	3	NA	NA
Transcript_8096	32.0751	5.05e-07	0.000123704	98.2193	8.23307	0.695952	2.15981	8.92903	8.23307	1.11529	8.23307	3	ENSXETP00000058486.1	2019-09-11
Transcript_122927	32.0502	5.11e-07	0.000124452	63.5381	5.7152	0.0609881	1.76211	5.77619	5.7152	1.0775	5.7152	3	ENSXETP00000057083.2	tmpo
Transcript_68942	32.0173	5.19e-07	0.000125697	65.1384	5.72953	0.192148	1.61503	5.92168	5.72953	1.11871	5.72953	3	ENSXETP00000047875.3	u2surp
Transcript_122477	31.9975	5.24e-07	0.00012616	54.9976	4.88421	0.11557	3.48736	4.99978	4.88421	0.75267	4.88421	3	ENSXETP00000046860.2	tfap2b
Transcript_70373	31.8819	5.54e-07	0.000132015	49.3637	4.32183	0.165779	3.7786	4.48761	4.32183	0.62811	4.32183	3	ENSXETP00000012482.3	impad1
Transcript_157664	31.8796	5.55e-07	0.000132015	89.3001	7.93101	0.187184	2.52803	8.11819	7.93101	1.1211	7.93101	3	ENSXETP00000035512.3	trim69.1
Transcript_50664	31.8268	5.69e-07	0.000133093	59.0935	5.3503	0.021841	1.5079	5.37214	5.3503	1.16442	5.3503	3	ENSXETP00000060503.1	c12orf10
Transcript_90043	31.8377	5.66e-07	0.000133093	54.3959	4.87539	0.0696879	2.93866	4.94508	4.87539	0.993227	4.87539	3	ENSXETP00000059284.1	mccc2
Transcript_115524	31.8408	5.65e-07	0.000133093	59.4454	5.23256	0.171567	3.07078	5.40413	5.23256	0.939211	5.23256	3	ENSXETP00000026164.3	dact1
Transcript_3250	31.7382	5.94e-07	0.000138142	88.0301	7.43536	0.567368	2.21298	8.00273	7.43536	1.12923	7.43536	3	ENSXETP00000042614.3	nomo3
Transcript_132052	31.7205	5.99e-07	0.000138532	62.8343	5.39483	0.317377	3.22285	5.71221	5.39483	0.87574	5.39483	3	ENSXETP00000020549.2	ip6k2
Transcript_126576	31.6907	6.08e-07	0.000139754	62.3378	5.62239	0.0446769	3.02985	5.66707	5.62239	0.955742	5.62239	3	ENSXETP00000011070.3	hexb
Transcript_102008	31.6687	6.15e-07	0.000140453	53.5122	4.80462	0.0601243	2.8947	4.86475	4.80462	1.01118	4.80462	3	ENSXETP00000049246.1	cops7b
Transcript_120905	31.6008	6.35e-07	0.000144344	73.4907	6.62365	0.0573236	1.71945	6.68097	6.62365	1.08559	6.62365	3	ENSXETP00000042937.3	rpl13
Transcript_119372	31.4495	6.84e-07	0.000154463	69.0097	6.16916	0.104446	1.92395	6.27361	6.16916	1.06796	6.16916	3	ENSXETP00000009681.3	ptp4a1
Transcript_64252	31.4263	6.91e-07	0.000155349	51.3503	4.57496	0.0932531	2.86706	4.66821	4.57496	1.02228	4.57496	3	ENSXETP00000019831.3	far1
Transcript_89904	31.3937	7.02e-07	0.000156947	47.9531	4.33295	0.0264216	2.71031	4.35937	4.33295	1.07931	4.33295	3	ENSXETP00000046430.3	mast4
Transcript_130377	31.3453	7.19e-07	0.000159794	49.1025	4.44645	0.0174155	2.72458	4.46386	4.44645	1.07471	4.44645	3	ENSXETP00000007485.3
Transcript_116079	31.2932	7.37e-07	0.000162663	54.2399	4.90284	0.0280616	2.8696	4.9309	4.90284	1.02127	4.90284	3	ENSXETP00000019986.3	optn
Transcript_120118	31.2861	7.4e-07	0.000162663	67.7138	6.01494	0.14086	4.63961	6.1558	6.01494	0.386677	6.01494	3	ENSXETP00000035098.2	skp1
Transcript_77652	31.2689	7.46e-07	0.000163134	63.278	5.60793	0.144621	3.89816	5.75255	5.60793	0.585219	5.60793	3	ENSXETP00000003569.3	hipk1
Transcript_103978	31.1942	7.74e-07	0.000168246	71.8162	6.47736	0.051389	1.84204	6.52875	6.47736	1.07035	6.47736	3	ENSXETP00000059174.1
Transcript_4525	31.0313	8.37e-07	0.0001811	70.0549	6.13534	0.23329	3.86285	6.36863	6.13534	0.597509	6.13534	3	ENSXETP00000053317.2	arhgef40
Transcript_126239	30.9044	8.9e-07	0.000191569	63.8616	5.69123	0.114372	1.98394	5.8056	5.69123	1.06728	5.69123	3	ENSXETP00000061633.1	SEPHS2
Transcript_105631	30.8678	9.06e-07	0.000193968	59.2278	5.2947	0.0896413	3.75012	5.38434	5.2947	0.639005	5.2947	3	ENSXETP00000026401.3	sdha
Transcript_143125	30.8382	9.19e-07	0.000195729	108.559	9.8193	0.0496706	2.72993	9.86897	9.8193	1.07295	9.8193	3	ENSXETP00000016127.3	eif3h
Transcript_51233	30.8079	9.33e-07	0.000195852	58.6701	5.24268	0.0909605	2.91881	5.33364	5.24268	1.00136	5.24268	3	ENSXETP00000059384.1	mef2d
Transcript_77913	30.8204	9.27e-07	0.000195852	51.7315	4.57739	0.125477	4.20763	4.70287	4.57739	0.489607	4.57739	3	ENSXETP00000057468.2	ctsv
Transcript_133391	30.8023	9.36e-07	0.000195852	101.202	8.95789	0.242326	2.60607	9.20022	8.95789	1.10754	8.95789	3	ENSXETP00000040078.2	hdgf
Transcript_137882	30.794	9.39e-07	0.000195852	50.3133	4.45401	0.11993	3.1933	4.57394	4.45401	0.888791	4.45401	3	NA	NA
Transcript_83561	30.7777	9.47e-07	0.000196392	62.9451	5.3641	0.358182	3.19206	5.72229	5.3641	0.88933	5.3641	3	ENSXETP00000063492.1	csnk1a1
Transcript_81959	30.6967	9.85e-07	0.000203212	58.8561	5.2658	0.0847534	3.47538	5.35056	5.2658	0.758246	5.2658	3	NA	NA
Transcript_146168	30.6348	1.01e-06	0.000208339	59.0479	5.03312	0.334874	3.10777	5.36799	5.03312	0.924576	5.03312	3	ENSXETP00000038304.3	sart3
Transcript_52319	30.6142	1.02e-06	0.000209361	48.1849	4.34551	0.0349385	2.71316	4.38044	4.34551	1.0784	4.34551	3	ENSXETP00000032012.3	tm9sf1
Transcript_153823	30.4793	1.09e-06	0.000222386	44.6068	3.79	0.265162	4.29257	4.05516	3.79	0.466808	3.79	3	ENSXETP00000016028.2
Transcript_141401	30.4551	1.11e-06	0.000223885	47.6227	4.2989	0.030432	2.69834	4.32933	4.2989	1.08305	4.2989	3	ENSXETP00000059152.1
Transcript_110658	30.4442	1.11e-06	0.000223952	54.6935	4.85299	0.11915	3.4774	4.97214	4.85299	0.757305	4.85299	3	ENSXETP00000056779.2
Transcript_160017	30.3811	1.15e-06	0.000229756	47.6138	4.29732	0.0312094	2.6959	4.32853	4.29732	1.08379	4.29732	3	ENSXETP00000030741.3	arsa.1
Transcript_125882	30.3353	1.17e-06	0.000233756	49.5407	4.38302	0.12068	2.73841	4.5037	4.38302	1.07011	4.38302	3	ENSXETP00000057912.1	yars
Transcript_112049	30.2883	1.2e-06	0.000237974	50.4884	4.44852	0.141326	3.38123	4.58985	4.44852	0.802477	4.44852	3	ENSXETP00000028160.3	rfc1
Transcript_71483	30.2042	1.25e-06	0.000241881	109.438	9.69635	0.252599	2.88219	9.94895	9.69635	1.01622	9.69635	3	NA	NA
Transcript_79772	30.1948	1.26e-06	0.000241881	52.9634	4.69299	0.121861	2.82885	4.81485	4.69299	1.03726	4.69299	3	ENSXETP00000025218.3	ncapd2
Transcript_82865	30.2197	1.24e-06	0.000241881	46.2389	4.17676	0.0267736	2.67567	4.20353	4.17676	1.08981	4.17676	3	ENSXETP00000041915.3	aldoc
Transcript_127374	30.2086	1.25e-06	0.000241881	40.3168	3.53727	0.127885	4.27239	3.66516	3.53727	0.472102	3.53727	3	ENSXETP00000028114.3	set
Transcript_136344	30.2089	1.25e-06	0.000241881	53.0041	4.6517	0.166851	2.9011	4.81855	4.6517	1.00858	4.6517	3	ENSXETP00000031863.2	ngdn
Transcript_146327	30.2263	1.24e-06	0.000241881	53.2738	4.74291	0.10016	3.41611	4.84307	4.74291	0.786044	4.74291	3	ENSXETP00000059797.1	mamdc2
Transcript_122933	30.1063	1.31e-06	0.000251285	54.7925	4.9465	0.0346386	1.42226	4.98114	4.9465	1.21236	4.9465	3	ENSXETP00000061422.1	NR1I3
Transcript_9288	30.0774	1.33e-06	0.000252757	45.2101	4.07223	0.0377864	2.58756	4.11001	4.07223	1.11135	4.07223	3	ENSXETP00000055426.2	prpf4
Transcript_119715	30.0747	1.33e-06	0.000252757	60.1377	5.43475	0.0323181	1.47679	5.46707	5.43475	1.18049	5.43475	3	ENSXETP00000061691.1	F13A1
Transcript_113436	30.0471	1.35e-06	0.000254965	56.2217	5.08298	0.0280794	1.42933	5.11106	5.08298	1.20795	5.08298	3	ENSXETP00000028705.3	rala
Transcript_16667	30.0339	1.36e-06	0.000255407	53.7075	4.62713	0.255373	2.93826	4.8825	4.62713	0.993392	4.62713	3	ENSXETP00000018712.3	psen2
Transcript_110793	29.9767	1.4e-06	0.000260427	58.2874	5.11042	0.188439	1.48605	5.29886	5.11042	1.17556	5.11042	3	ENSXETP00000008549.3	lrsam1
Transcript_122319	29.9746	1.4e-06	0.000260427	58.4839	5.09329	0.223424	4.41288	5.31672	5.09329	0.43677	5.09329	3	ENSXETP00000022975.2	rgs5
Transcript_82468	29.8911	1.45e-06	0.000269931	57.304	5.12124	0.0882194	1.66119	5.20946	5.12124	1.10273	5.12124	3	ENSXETP00000059099.1
Transcript_99016	29.8467	1.49e-06	0.000273292	64.6	5.65114	0.221592	1.56754	5.87273	5.65114	1.13732	5.65114	3	ENSXETP00000044617.3	phactr4
Transcript_107501	29.8486	1.49e-06	0.000273292	63.3236	5.52643	0.230261	1.83352	5.75669	5.52643	1.07076	5.52643	3	NA	NA
Transcript_35203	29.7937	1.53e-06	0.000279131	44.3866	4.01327	0.0218761	2.61015	4.03514	4.01327	1.10665	4.01327	3	ENSXETP00000054338.2	blcap
Transcript_114681	29.7842	1.53e-06	0.000279154	64.1109	5.46453	0.363729	1.67684	5.82826	5.46453	1.09771	5.46453	3	ENSXETP00000020130.3	msx2
Transcript_129052	29.7527	1.56e-06	0.000280559	32.6078	2.72598	0.238365	4.90813	2.96435	2.72598	0.336922	2.72598	3	ENSXETP00000006114.3	mmp2
Transcript_137823	29.755	1.55e-06	0.000280559	193.157	17.3684	0.191325	3.80999	17.5597	17.3684	0.616486	17.3684	3	ENSXETP00000048340.2	col5a1
Transcript_156368	29.7461	1.56e-06	0.000280559	55.3298	4.88515	0.144835	3.36896	5.02998	4.88515	0.80826	4.88515	3	ENSXETP00000012296.3	surf4.1
Transcript_130455	29.7213	1.58e-06	0.000282687	57.5973	5.0898	0.146323	1.47562	5.23612	5.0898	1.18113	5.0898	3	ENSXETP00000011841.3	rngtt
Transcript_10207	29.6335	1.65e-06	0.000291109	45.2361	4.03187	0.080504	2.64617	4.11237	4.03187	1.09792	4.03187	3	ENSXETP00000061200.1	nelfb
Transcript_70098	29.6395	1.64e-06	0.000291109	58.0354	5.1205	0.155446	3.36263	5.27595	5.1205	0.811237	5.1205	3	ENSXETP00000001069.3
Transcript_102226	29.6431	1.64e-06	0.000291109	55.7232	4.82542	0.24032	2.90946	5.06574	4.82542	1.00518	4.82542	3	ENSXETP00000007692.2	znfx1.2
Transcript_33370	29.5723	1.7e-06	0.000298556	59.5108	5.08223	0.32784	2.38567	5.41007	5.08223	1.13235	5.08223	3	NA	NA
Transcript_148305	29.5519	1.71e-06	0.000300212	46.6974	4.21663	0.0285937	2.53919	4.24522	4.21663	1.11954	4.21663	3	ENSXETP00000059445.1
Transcript_129070	29.5418	1.72e-06	0.00030038	106.371	9.50242	0.167711	2.15201	9.67014	9.50242	1.1128	9.50242	3	ENSXETP00000042072.3	top1.1
Transcript_117696	29.5289	1.73e-06	0.000300968	70.7714	6.35944	0.0743227	1.9965	6.43376	6.35944	1.06852	6.35944	3	NA	NA
Transcript_108997	29.5076	1.75e-06	0.000302781	50.8073	4.55643	0.0624097	2.7559	4.61884	4.55643	1.06412	4.55643	3	ENSXETP00000028942.3	osmr
Transcript_19611	29.4326	1.82e-06	0.000312643	54.1214	4.77422	0.145904	1.38681	4.92012	4.77422	1.2357	4.77422	3	ENSXETP00000037544.3	ddx27
Transcript_140	29.4076	1.84e-06	0.000315115	27.0249	2.40897	0.0478394	5.72457	2.4568	2.40897	0.233488	2.40897	3	ENSXETP00000062813.1	epcam
Transcript_32096	29.3964	1.85e-06	0.000315489	56.4212	4.83398	0.295224	2.36977	5.1292	4.83398	1.13286	4.83398	3	NA	NA
Transcript_18820	29.3623	1.88e-06	0.000318062	58.3407	5.16908	0.134614	2.92974	5.3037	5.16908	0.99689	5.16908	3	ENSXETP00000038112.3	tshz2
Transcript_134696	29.3704	1.87e-06	0.000318062	53.941	4.87132	0.0324096	1.38548	4.90373	4.87132	1.23662	4.87132	3	NA	NA
Transcript_71274	29.3186	1.92e-06	0.000323506	53.4204	4.58973	0.266663	2.89779	4.8564	4.58973	1.00993	4.58973	3	NA	NA
Transcript_127167	29.2862	1.95e-06	0.000325892	42.8546	3.8703	0.0255728	2.53796	3.89587	3.8703	1.11972	3.8703	3	ENSXETP00000052276.2	m6pr
Transcript_131026	29.2905	1.95e-06	0.000325892	43.2993	3.903	0.0332968	2.52766	3.9363	3.903	1.12115	3.903	3	ENSXETP00000007439.3	zdhhc16
Transcript_67759	29.2607	1.97e-06	0.000328595	56.2894	5.04757	0.0696483	1.70949	5.11722	5.04757	1.08807	5.04757	3	ENSXETP00000058225.2	inmt
Transcript_115939	29.2494	1.98e-06	0.000329035	47.6675	4.30871	0.0247004	2.67012	4.33341	4.30871	1.09139	4.30871	3	ENSXETP00000062090.1	tmem208
Transcript_3959	29.2201	2.01e-06	0.00033238	90.9279	8.25085	0.0153227	3.72383	8.26617	8.25085	0.64936	8.25085	3	ENSXETP00000058414.1
Transcript_34385	29.1545	2.08e-06	0.000341698	42.5187	3.83931	0.0260352	2.53782	3.86534	3.83931	1.11974	3.83931	3	ENSXETP00000041997.3	ncbp2
Transcript_15326	29.1245	2.11e-06	0.000345284	51.9747	4.42012	0.30485	2.89041	4.72497	4.42012	1.01291	4.42012	3	ENSXETP00000000778.2	dhx29
Transcript_146229	29.0445	2.19e-06	0.000357476	75.2877	6.72588	0.118451	4.24738	6.84434	6.72588	0.478767	6.72588	3	ENSXETP00000054574.1	sypl1
Transcript_103452	29.0151	2.22e-06	0.000361134	50.7027	4.56157	0.0477601	2.4979	4.60933	4.56157	1.12474	4.56157	3	NA	NA
Transcript_3472	29.0035	2.24e-06	0.000361719	46.7189	4.13179	0.115379	3.45461	4.24717	4.13179	0.767952	4.13179	3	NA	NA
Transcript_123958	28.9862	2.25e-06	0.00036331	58.1583	5.24715	0.0399631	3.75438	5.28712	5.24715	0.637354	5.24715	3	ENSXETP00000063774.1	psmb1
Transcript_18087	28.9514	2.29e-06	0.000367473	49.1075	4.30203	0.162286	3.72057	4.46432	4.30203	0.650661	4.30203	3	ENSXETP00000041039.2	cnn3
Transcript_33355	28.9462	2.3e-06	0.000367473	43.9692	3.94199	0.0552105	2.55065	3.9972	3.94199	1.11782	3.94199	3	ENSXETP00000018796.3	snx7
Transcript_115252	28.9335	2.31e-06	0.000368278	60.78	5.27935	0.24611	4.02812	5.52546	5.27935	0.54252	5.27935	3	ENSXETP00000010044.3	ctsd
Transcript_77408	28.8921	2.36e-06	0.000374271	52.4913	4.57368	0.198258	3.56999	4.77193	4.57368	0.714874	4.57368	3	ENSXETP00000000934.3	ATP2B3
Transcript_76039	28.861	2.4e-06	0.000378461	49.9551	4.33896	0.202408	3.1282	4.54137	4.33896	0.91634	4.33896	3	ENSXETP00000033630.3	slc38a10
Transcript_152171	28.8156	2.45e-06	0.000385357	47.0309	4.24435	0.031185	2.65958	4.27553	4.24435	1.09433	4.24435	3	NA	NA
Transcript_31302	28.7741	2.5e-06	0.000390122	80.7863	6.60016	0.744047	3.74311	7.34421	6.60016	0.641739	6.60016	3	ENSXETP00000018967.3	flnb
Transcript_104960	28.7772	2.49e-06	0.000390122	56.5354	4.86614	0.273436	1.45634	5.13958	4.86614	1.19186	4.86614	3	ENSXETP00000009823.3	rif1
Transcript_10882	28.7382	2.54e-06	0.000394252	70.8125	5.90874	0.528762	1.68932	6.4375	5.90874	1.09385	5.90874	3	NA	NA
Transcript_73719	28.7286	2.55e-06	0.000394252	49.5664	4.46796	0.0380813	1.32597	4.50604	4.46796	1.28068	4.46796	3	ENSXETP00000015340.3	cetn3
Transcript_108929	28.7341	2.55e-06	0.000394252	59.6538	5.32558	0.0974951	1.9669	5.42308	5.32558	1.06662	5.32558	3	NA	NA
Transcript_153780	28.6874	2.6e-06	0.000400641	55.1547	4.86055	0.153509	1.42616	5.01406	4.86055	1.20992	4.86055	3	ENSXETP00000058356.1	INTS11
Transcript_122965	28.6775	2.62e-06	0.000401052	45.8259	4.07149	0.0944976	2.59479	4.16599	4.07149	1.10991	4.07149	3	ENSXETP00000016264.3	utp14a
Transcript_74406	28.6188	2.69e-06	0.000411039	58.4337	5.04117	0.270983	2.96546	5.31215	5.04117	0.982192	5.04117	3	NA	NA
Transcript_122987	28.6097	2.7e-06	0.000411299	52.7778	4.51206	0.285927	3.35975	4.79798	4.51206	0.812595	4.51206	3	ENSXETP00000027212.2	aldh3b2
Transcript_133308	28.6014	2.72e-06	0.000411399	45.2305	4.02838	0.0834865	2.60557	4.11187	4.02838	1.10765	4.02838	3	ENSXETP00000034034.3	sigmar1
Transcript_136391	28.5578	2.77e-06	0.0004186	42.8063	3.86126	0.030223	2.52821	3.89148	3.86126	1.12107	3.86126	3	NA	NA
Transcript_158880	28.5315	2.81e-06	0.000422395	47.8264	4.3209	0.026962	1.29713	4.34786	4.3209	1.30425	4.3209	3	ENSXETP00000046429.2	uqcrc1
Transcript_31328	28.4845	2.87e-06	0.000425673	14.902	1.3409	0.0138294	4.86521	1.35473	1.3409	0.344246	1.3409	3	ENSXETP00000030256.3	ELMO1
Transcript_54021	28.5075	2.84e-06	0.000425673	46.8661	4.14305	0.117502	3.13916	4.26055	4.14305	0.911833	4.14305	3	ENSXETP00000018025.3	arhgap29
Transcript_62250	28.4699	2.89e-06	0.000425673	47.0268	4.15745	0.117706	2.64646	4.27516	4.15745	1.09785	4.15745	3	ENSXETP00000013823.2	pex14
Transcript_81878	28.4716	2.89e-06	0.000425673	47.874	4.26549	0.0866848	3.02016	4.35218	4.26549	0.959701	4.26549	3	ENSXETP00000063459.1	CLPTM1
Transcript_133911	28.4975	2.86e-06	0.000425673	58.6253	5.11991	0.209663	1.94703	5.32957	5.11991	1.06723	5.11991	3	ENSXETP00000043870.3	acaa2
Transcript_141314	28.4912	2.86e-06	0.000425673	88.9226	7.65778	0.426097	2.38124	8.08388	7.65778	1.13251	7.65778	3	ENSXETP00000041583.3	hspa4
Transcript_70066	28.4543	2.92e-06	0.000427329	50.0874	4.4114	0.141998	1.7223	4.5534	4.4114	1.08493	4.4114	3	ENSXETP00000056940.1	hexim1
Transcript_130225	28.4194	2.97e-06	0.000433038	55.7791	4.67787	0.392962	2.94541	5.07083	4.67787	0.990452	4.67787	3	ENSXETP00000018061.3	epb41l1
Transcript_18915	28.4068	2.98e-06	0.00043412	51.7481	4.67534	0.0290347	2.76921	4.70437	4.67534	1.05943	4.67534	3	ENSXETP00000025524.1	palmd
Transcript_19450	28.3882	3.01e-06	0.000434901	43.1565	3.80908	0.114238	3.18373	3.92331	3.80908	0.892948	3.80908	3	ENSXETP00000043770.2	pdk4
Transcript_82994	28.3916	3.01e-06	0.000434901	57.0028	5.06216	0.119914	1.69597	5.18207	5.06216	1.09184	5.06216	3	ENSXETP00000014773.3	wdr77
Transcript_108170	28.3338	3.09e-06	0.00044492	42.4646	3.80377	0.0566529	2.40978	3.86042	3.80377	1.13136	3.80377	3	ENSXETP00000061056.1	pex5
Transcript_103874	28.2971	3.15e-06	0.000451276	40.63	3.62962	0.0640142	2.47613	3.69363	3.62962	1.12689	3.62962	3	ENSXETP00000058994.1	mknk1
Transcript_108116	28.2799	3.17e-06	0.000451839	41.214	3.68051	0.066216	2.46075	3.74673	3.68051	1.12819	3.68051	3	ENSXETP00000004079.1	RNF103
Transcript_135824	28.2812	3.17e-06	0.000451839	40.9542	3.56213	0.160979	3.46723	3.72311	3.56213	0.76205	3.56213	3	ENSXETP00000017086.3	anp32a
Transcript_81576	28.2678	3.19e-06	0.000452894	16.1425	1.45033	0.0171697	5.25267	1.4675	1.45033	0.285659	1.45033	3	NA	NA
Transcript_52850	28.2346	3.24e-06	0.000458609	55.7776	4.94568	0.125007	1.67992	5.07069	4.94568	1.09675	4.94568	3	ENSXETP00000003157.2	kiaa1671
Transcript_6904	28.2055	3.29e-06	0.000463486	45.5905	4.06313	0.0814654	2.59866	4.14459	4.06313	1.10911	4.06313	3	ENSXETP00000051074.3	XB-GENE-5901104
Transcript_159649	28.1916	3.31e-06	0.000465001	55.2377	4.5008	0.520804	3.37462	5.02161	4.5008	0.805595	4.5008	3	ENSXETP00000029517.3	ap2b1
Transcript_383	28.1747	3.34e-06	0.000467189	40.9288	3.65856	0.0622432	2.4691	3.7208	3.65856	1.1275	3.65856	3	NA	NA
Transcript_459	28.1328	3.41e-06	0.000475097	57.6566	5.11207	0.129442	4.22563	5.24151	5.11207	0.48466	5.11207	3	ENSXETP00000045649.3	anxa5
Transcript_136302	28.0971	3.47e-06	0.000481718	52.9283	4.60684	0.204825	1.39473	4.81167	4.60684	1.23031	4.60684	3	ENSXETP00000062819.1	RBBP8
Transcript_79354	28.0874	3.48e-06	0.000482316	56.1955	4.97594	0.132748	1.37804	5.10868	4.97594	1.2418	4.97594	3	ENSXETP00000008899.3	klf10
Transcript_31429	28.075	3.5e-06	0.000482495	53.3287	4.58343	0.26463	2.79505	4.84806	4.58343	1.05003	4.58343	3	ENSXETP00000007398.3	slit1
Transcript_32702	28.0725	3.51e-06	0.000482495	65.2281	5.75182	0.178008	1.86795	5.92983	5.75182	1.06938	5.75182	3	ENSXETP00000034381.3	znf638
Transcript_77179	28.0608	3.53e-06	0.000483591	48.7325	4.25644	0.173785	2.69713	4.43023	4.25644	1.08342	4.25644	3	NA	NA
Transcript_76266	27.976	3.67e-06	0.000502104	47.9542	4.30953	0.0499359	1.28369	4.35947	4.30953	1.31576	4.30953	3	ENSXETP00000010319.3	rnaseh2a
Transcript_137871	27.9272	3.76e-06	0.00051237	61.825	5.41403	0.206417	2.29325	5.62045	5.41403	1.13413	5.41403	3	ENSXETP00000039821.3	ednrb2
Transcript_54846	27.7969	4.01e-06	0.000543842	98.4913	8.54479	0.408966	5.19476	8.95375	8.54479	0.293405	8.54479	3	ENSXETP00000055699.2	rps25
Transcript_82968	27.7851	4.03e-06	0.000545121	48.6357	4.35491	0.0665188	1.28815	4.42143	4.35491	1.3119	4.35491	3	ENSXETP00000005492.3	adck4
Transcript_139019	27.7251	4.15e-06	0.000559279	79.6298	6.97597	0.263099	2.26323	7.23907	6.97597	1.13434	6.97597	3	ENSXETP00000018126.3	asap2
Transcript_73835	27.6919	4.22e-06	0.000566444	59.7093	5.20639	0.221726	2.84353	5.42812	5.20639	1.03156	5.20639	3	ENSXETP00000034519.2	egfr
Transcript_20462	27.6367	4.33e-06	0.000579525	90.0644	7.88327	0.304402	4.96836	8.18767	7.88327	0.327015	7.88327	3	ENSXETP00000026001.3	eno1
Transcript_89861	27.6309	4.34e-06	0.000579525	51.8075	4.60252	0.107257	1.34509	4.70977	4.60252	1.26586	4.60252	3	ENSXETP00000024579.2	galns
Transcript_58811	27.6061	4.39e-06	0.00058457	65.1553	5.61643	0.306777	1.56863	5.92321	5.61643	1.13686	5.61643	3	ENSXETP00000040199.3	ppm1f
Transcript_3486	27.5509	4.51e-06	0.000598408	47.6205	4.30695	0.0221814	1.27656	4.32913	4.30695	1.32199	4.30695	3	NA	NA
Transcript_154499	27.4909	4.64e-06	0.000614003	50.4763	4.14784	0.440917	2.8484	4.58876	4.14784	1.02965	4.14784	3	ENSXETP00000039007.2	smox
Transcript_67733	27.452	4.73e-06	0.000616389	41.5973	3.71344	0.0681349	2.45033	3.78157	3.71344	1.12897	3.71344	3	ENSXETP00000006416.1	fzd10
Transcript_68446	27.4493	4.74e-06	0.000616389	64.0585	5.29664	0.526866	1.53206	5.8235	5.29664	1.15289	5.29664	3	ENSXETP00000009926.2	XB-GENE-986079
Transcript_116320	27.4564	4.72e-06	0.000616389	82.9501	7.16322	0.377696	2.83878	7.54091	7.16322	1.03342	7.16322	3	ENSXETP00000027296.3	krt17
Transcript_145630	27.4702	4.69e-06	0.000616389	52.5653	4.55615	0.222512	3.25816	4.77867	4.55615	0.859803	4.55615	3	ENSXETP00000030728.1	itga4
Transcript_154649	27.4494	4.74e-06	0.000616389	48.2359	4.31601	0.0690663	1.27372	4.38508	4.31601	1.3245	4.31601	3	NA	NA
Transcript_18785	27.4299	4.78e-06	0.000618325	46.9308	3.99709	0.269348	4.12208	4.26643	3.99709	0.51399	3.99709	3	NA	NA
Transcript_71592	27.4295	4.78e-06	0.000618325	61.8543	5.1258	0.497319	1.55255	5.62311	5.1258	1.14371	5.1258	3	ENSXETP00000058018.1	dera
Transcript_104219	27.3524	4.97e-06	0.000639736	50.8539	4.46024	0.162846	3.31815	4.62309	4.46024	0.832095	4.46024	3	ENSXETP00000020900.3	nt5c2
Transcript_69442	27.2988	5.1e-06	0.000651863	36.255	3.25581	0.0401011	2.30208	3.29591	3.25581	1.13406	3.25581	3	NA	NA
Transcript_80132	27.3069	5.08e-06	0.000651863	47.4434	4.20073	0.112305	1.27552	4.31303	4.20073	1.32291	4.20073	3	ENSXETP00000018468.3	guf1
Transcript_99109	27.2837	5.13e-06	0.000651863	65.026	5.66433	0.24712	1.96888	5.91145	5.66433	1.06663	5.66433	3	ENSXETP00000032577.3	tubg1
Transcript_130580	27.2833	5.13e-06	0.000651863	45.496	4.05514	0.08086	2.54024	4.136	4.05514	1.11939	4.05514	3	ENSXETP00000040436.2	ibtk
Transcript_147626	27.2808	5.14e-06	0.000651863	57.5811	5.06739	0.167258	3.33108	5.23465	5.06739	0.826053	5.06739	3	ENSXETP00000009051.3	anxa8
Transcript_60759	27.2707	5.17e-06	0.000653018	39.1712	3.46299	0.0980313	2.36958	3.56102	3.46299	1.13286	3.46299	3	ENSXETP00000021071.3	ebna1bp2
Transcript_12503	27.2496	5.22e-06	0.000657625	41.1466	3.62162	0.118975	2.44625	3.7406	3.62162	1.12926	3.62162	3	ENSXETP00000049947.2	rexo4
Transcript_89169	27.1995	5.35e-06	0.000671639	38.7343	3.46422	0.057081	2.37102	3.5213	3.46422	1.13282	3.46422	3	NA	NA
Transcript_131447	27.1868	5.38e-06	0.00067369	29.5128	2.47207	0.210913	4.30272	2.68298	2.47207	0.464174	2.47207	3	ENSXETP00000052896.1	ppp1cc
Transcript_11881	27.1366	5.51e-06	0.0006881	59.0676	5.06782	0.30196	2.89189	5.36978	5.06782	1.01232	5.06782	3	ENSXETP00000050640.3	ddr2
Transcript_18817	27.1162	5.57e-06	0.000691068	69.2746	5.5344	0.763286	3.0593	6.29769	5.5344	0.943813	5.5344	3	ENSXETP00000015975.3	lama4
Transcript_134732	27.1149	5.57e-06	0.000691068	39.4062	3.42035	0.16203	3.43256	3.58238	3.42035	0.7783	3.42035	3	ENSXETP00000019993.3	phyh
Transcript_105174	27.086	5.65e-06	0.000698628	40.8417	3.63834	0.0745431	2.79718	3.71289	3.63834	1.04925	3.63834	3	ENSXETP00000036133.2	dlx5
Transcript_8199	27.057	5.73e-06	0.000706311	93.0046	7.8712	0.583767	2.49319	8.45496	7.8712	1.12523	7.8712	3	ENSXETP00000021366.3	rin2
Transcript_127337	27.0352	5.79e-06	0.000711637	93.9706	8.4359	0.106886	2.86157	8.54278	8.4359	1.02446	8.4359	3	ENSXETP00000053075.1	hbe1
Transcript_1465	27.0163	5.84e-06	0.000715989	43.2745	3.75328	0.180766	2.92792	3.93404	3.75328	0.997638	3.75328	3	ENSXETP00000052078.3	kiaa1468
Transcript_155832	27.0047	5.87e-06	0.000717823	13.7532	1.16503	0.0852586	5.26999	1.25029	1.16503	0.283405	1.16503	3	ENSXETP00000025646.2	hnrnpk
Transcript_31739	26.9851	5.93e-06	0.000722476	76.2428	6.65968	0.271487	1.95787	6.93117	6.65968	1.06679	6.65968	3	ENSXETP00000011952.3	sema3d
Transcript_127684	26.9738	5.96e-06	0.000724229	45.6716	4.11982	0.0321421	1.22399	4.15196	4.11982	1.37095	4.11982	3	NA	NA
Transcript_145632	26.9647	5.99e-06	0.000725225	70.8957	5.99839	0.446671	2.03742	6.44506	5.99839	1.07624	5.99839	3	ENSXETP00000028380.3	vwa1
Transcript_1312	26.9508	6.03e-06	0.000727946	54.362	4.44369	0.498309	2.72132	4.942	4.44369	1.07577	4.44369	3	ENSXETP00000040972.3	elf1
Transcript_115755	26.9237	6.11e-06	0.000733144	46.0741	4.14318	0.045376	2.58315	4.18856	4.14318	1.1122	4.14318	3	ENSXETP00000047396.3
Transcript_126768	26.9292	6.09e-06	0.000733144	48.9729	4.17163	0.280455	2.68085	4.45209	4.17163	1.0883	4.17163	3	ENSXETP00000041340.3	clasrp
Transcript_31985	26.8155	6.44e-06	0.00076778	42.8123	3.74778	0.144254	2.5169	3.89203	3.74778	1.12254	3.74778	3	ENSXETP00000043448.2	cdcp1
Transcript_117532	26.8097	6.45e-06	0.00076778	45.0161	4.05755	0.0348241	1.21406	4.09237	4.05755	1.3808	4.05755	3	ENSXETP00000004054.2	STX4
Transcript_131263	26.8152	6.44e-06	0.00076778	44.8186	3.77916	0.295257	3.31783	4.07441	3.77916	0.832244	3.77916	3	ENSXETP00000059195.1
Transcript_138418	26.7899	6.52e-06	0.0007729	42.3145	3.81289	0.0338828	2.42888	3.84677	3.81289	1.13036	3.81289	3	ENSXETP00000015552.2	nedd8
Transcript_155904	26.7828	6.54e-06	0.000773257	51.2393	4.54725	0.110861	2.53005	4.65812	4.54725	1.12083	4.54725	3	ENSXETP00000014309.3	grhpr.1
Transcript_6189	26.715	6.76e-06	0.000796669	56.3864	5.04466	0.0813737	1.3626	5.12604	5.04466	1.25284	5.04466	3	ENSXETP00000039423.2	ocln
Transcript_118225	26.6964	6.82e-06	0.000801509	42.7952	3.77141	0.119062	2.46309	3.89048	3.77141	1.128	3.77141	3	ENSXETP00000032055.3	palm
Transcript_108965	26.6897	6.84e-06	0.000801754	24.0789	2.04715	0.141846	4.02296	2.189	2.04715	0.544143	2.04715	3	ENSXETP00000046509.3	mcc
Transcript_145017	26.6779	6.88e-06	0.000804026	49.0752	4.09909	0.362301	2.71034	4.46139	4.09909	1.0793	4.09909	3	NA	NA
Transcript_82371	26.627	7.05e-06	0.000821617	42.8755	3.73912	0.158657	2.42104	3.89778	3.73912	1.1308	3.73912	3	ENSXETP00000050669.3	lmo4.2
Transcript_136373	26.6135	7.09e-06	0.00082462	46.0273	4.08126	0.103048	1.45504	4.1843	4.08126	1.19261	4.08126	3	ENSXETP00000011447.3	txlna
Transcript_155153	26.5565	7.29e-06	0.000845193	39.599	3.50522	0.09469	2.38568	3.59991	3.50522	1.13235	3.50522	3	NA	NA
Transcript_62472	26.5282	7.39e-06	0.000851931	50.4826	4.40349	0.185832	1.58091	4.58932	4.40349	1.13183	4.40349	3	ENSXETP00000004325.3	ahcyl1
Transcript_88817	26.534	7.37e-06	0.000851931	51.9813	4.54562	0.179956	1.82021	4.72557	4.54562	1.07154	4.54562	3	NA	NA
Transcript_17665	26.4938	7.52e-06	0.000863709	53.6224	4.64073	0.234034	1.3708	4.87477	4.64073	1.24692	4.64073	3	ENSXETP00000032063.2	rabggta
Transcript_48033	26.4725	7.59e-06	0.000865557	62.0973	5.33463	0.310573	3.00069	5.64521	5.33463	0.967684	5.33463	3	ENSXETP00000007165.3	ttc39b
Transcript_98739	26.4602	7.64e-06	0.000865557	15.3416	1.34465	0.050046	4.93356	1.39469	1.34465	0.332686	1.34465	3	ENSXETP00000052807.1	dio3
Transcript_118798	26.4617	7.63e-06	0.000865557	104.974	9.12694	0.416194	2.64419	9.54314	9.12694	1.09844	9.12694	3	ENSXETP00000005898.3	eprs
Transcript_135956	26.4649	7.62e-06	0.000865557	44.9983	3.75335	0.337403	2.62701	4.09076	3.75335	1.10274	3.75335	3	ENSXETP00000060290.1	nus1
Transcript_139279	26.4604	7.64e-06	0.000865557	87.3541	7.57151	0.369772	2.41264	7.94128	7.57151	1.13123	7.57151	3	ENSXETP00000052129.3	lmna
Transcript_118554	26.4504	7.68e-06	0.000865597	42.2034	3.70122	0.135447	2.47921	3.83667	3.70122	1.1266	3.70122	3	ENSXETP00000057052.2	smdt1
Transcript_125765	26.4485	7.68e-06	0.000865597	42.2055	3.75278	0.084079	2.46307	3.83686	3.75278	1.128	3.75278	3	ENSXETP00000057278.1	pclaf
Transcript_137053	26.435	7.73e-06	0.000868845	53.4984	4.70006	0.163435	1.58678	4.86349	4.70006	1.12949	4.70006	3	NA	NA
Transcript_31436	26.4244	7.77e-06	0.000870872	43.1516	3.76263	0.160241	2.4776	3.92287	3.76263	1.12675	3.76263	3	ENSXETP00000022902.3	prss23
Transcript_42297	26.371	7.98e-06	0.000891109	43.397	3.91804	0.0271355	1.1968	3.94518	3.91804	1.39839	3.91804	3	ENSXETP00000000816.3	glul
Transcript_66075	26.3386	8.1e-06	0.000902467	41.3031	3.54102	0.213802	2.41441	3.75482	3.54102	1.13114	3.54102	3	NA	NA
Transcript_74371	26.3333	8.12e-06	0.000902467	16.9985	1.44735	0.0979678	4.73216	1.54532	1.44735	0.36844	1.44735	3	ENSXETP00000057074.2	sdc4
Transcript_99155	26.3214	8.17e-06	0.000904915	65.5493	5.22975	0.729275	2.59695	5.95903	5.22975	1.10946	5.22975	3	ENSXETP00000001870.3	clasp1
Transcript_113666	26.3164	8.19e-06	0.000904915	46.5076	4.09394	0.134024	3.16867	4.22796	4.09394	0.899426	4.09394	3	ENSXETP00000049967.3	dennd4c
Transcript_138871	26.307	8.23e-06	0.000906543	51.9133	4.52916	0.190231	2.50739	4.71939	4.52916	1.12368	4.52916	3	ENSXETP00000034127.3	clptm1l
Transcript_14388	26.2899	8.29e-06	0.000906628	42.3759	3.66287	0.18949	3.93469	3.85236	3.66287	0.57282	3.66287	3	ENSXETP00000021306.2
Transcript_119394	26.3	8.25e-06	0.000906628	62.7687	5.43125	0.274992	1.29559	5.70625	5.43125	1.30555	5.43125	3	ENSXETP00000032899.3
Transcript_127115	26.2955	8.27e-06	0.000906628	85.9507	7.62215	0.191547	2.59857	7.8137	7.62215	1.10913	7.62215	3	ENSXETP00000025481.2	ilf3
Transcript_72292	26.2631	8.4e-06	0.000915942	51.3372	4.39409	0.272932	1.34875	4.66702	4.39409	1.26309	4.39409	3	ENSXETP00000057519.2	ell3
Transcript_110343	26.1982	8.67e-06	0.000942536	33.8942	3.04378	0.0375119	2.18738	3.08129	3.04378	1.12332	3.04378	3	ENSXETP00000029398.3	serhl2
Transcript_116137	26.1843	8.73e-06	0.000943793	47.1746	4.09253	0.196069	3.2449	4.2886	4.09253	0.865829	4.09253	3	ENSXETP00000034980.3	nucb2
Transcript_143194	26.1882	8.71e-06	0.000943793	44.7981	4.04162	0.0309388	1.19876	4.07256	4.04162	1.39636	4.04162	3	NA	NA
Transcript_119384	26.1442	8.9e-06	0.000959664	23.5539	2.10639	0.0348706	4.94247	2.14126	2.10639	0.331221	2.10639	3	ENSXETP00000004736.3	ptbp3
Transcript_3575	26.1052	9.07e-06	0.000975273	89.5776	8.05147	0.0919461	2.45533	8.14342	8.05147	1.1286	8.05147	3	ENSXETP00000042188.3	map1lc3a
Transcript_10608	26.0383	9.36e-06	0.00100454	68.661	5.83463	0.407278	3.88474	6.24191	5.83463	0.589854	5.83463	3	ENSXETP00000052982.2	scel
Transcript_52391	26.0243	9.43e-06	0.00100869	43.5293	3.79903	0.158175	2.15304	3.95721	3.79903	1.11314	3.79903	3	NA	NA
Transcript_156130	25.8627	1.02e-05	0.00108753	65.3492	5.35418	0.586648	3.0821	5.94083	5.35418	0.934708	5.35418	3	ENSXETP00000010204.1	bcar1
Transcript_5689	25.8554	1.02e-05	0.00108849	87.9615	7.41241	0.584091	2.70434	7.9965	7.41241	1.08119	7.41241	3	ENSXETP00000016012.1	tgm3.1
Transcript_83014	25.8471	1.03e-05	0.00109	64.8592	5.57475	0.32154	2.90594	5.89629	5.57475	1.00662	5.57475	3	ENSXETP00000055099.2	mapre1
Transcript_71197	25.8289	1.04e-05	0.00109433	52.357	4.68842	0.0713014	3.59906	4.75973	4.68842	0.701938	4.68842	3	ENSXETP00000062343.1
Transcript_82167	25.828	1.04e-05	0.00109433	43.6778	3.86102	0.109689	1.20816	3.97071	3.86102	1.38674	3.86102	3	ENSXETP00000033746.1	fes
Transcript_72214	25.8207	1.04e-05	0.00109535	57.6725	4.83565	0.4073	2.65458	5.24295	4.83565	1.09569	4.83565	3	ENSXETP00000010044.3	ctsd
Transcript_16236	25.7356	1.08e-05	0.00113823	44.9702	4.05964	0.0285545	1.20742	4.0882	4.05964	1.38749	4.05964	3	ENSXETP00000062112.1
Transcript_155502	25.7194	1.09e-05	0.00114417	37.1275	3.29697	0.0782556	2.27284	3.37523	3.29697	1.13428	3.29697	3	ENSXETP00000043688.3	ltn1
Transcript_76569	25.6463	1.13e-05	0.00118212	83.8394	7.24398	0.377782	2.14059	7.62176	7.24398	1.10904	7.24398	3	ENSXETP00000006114.3	mmp2
Transcript_32381	25.6081	1.15e-05	0.00119791	34.8742	3.11771	0.0526755	2.20362	3.17038	3.11771	1.12728	3.11771	3	ENSXETP00000033675.3	dtnbp1
Transcript_70899	25.611	1.15e-05	0.00119791	41.3658	3.54811	0.212416	2.78852	3.76053	3.54811	1.05244	3.54811	3	ENSXETP00000045080.3	phf10
Transcript_131669	25.586	1.16e-05	0.00120763	42.1086	3.71553	0.112522	2.93973	3.82805	3.71553	0.992787	3.71553	3	ENSXETP00000002246.3	large2
Transcript_140532	25.5699	1.17e-05	0.00121276	40.1005	3.42997	0.215524	2.33154	3.6455	3.42997	1.13369	3.42997	3	ENSXETP00000016525.3	strbp
Transcript_160598	25.5666	1.18e-05	0.00121276	51.8911	4.30072	0.416658	1.36997	4.71737	4.30072	1.24752	4.30072	3	ENSXETP00000002116.3	nuak2
Transcript_119322	25.538	1.19e-05	0.00122643	50.4158	4.31781	0.265441	3.10096	4.58325	4.31781	0.927275	4.31781	3	NA	NA
Transcript_49177	25.5262	1.2e-05	0.00123029	76.5176	6.30376	0.652386	2.07767	6.95614	6.30376	1.0878	6.30376	3	ENSXETP00000040456.3	XB-GENE-5903934
Transcript_16084	25.5018	1.21e-05	0.00123859	51.7064	4.36304	0.33754	1.34494	4.70058	4.36304	1.26597	4.36304	3	ENSXETP00000056980.2	snrpb
Transcript_135297	25.5025	1.21e-05	0.00123859	44.8364	3.99067	0.0853681	2.02004	4.07603	3.99067	1.07235	3.99067	3	ENSXETP00000055967.2	atox1
Transcript_107356	25.482	1.22e-05	0.00124459	63.0063	5.38305	0.3448	1.77328	5.72785	5.38305	1.07596	5.38305	3	ENSXETP00000063897.1	arpc5l
Transcript_126558	25.4813	1.22e-05	0.00124459	63.9107	5.23307	0.576992	1.89474	5.81006	5.23307	1.06867	5.23307	3	ENSXETP00000021306.2
Transcript_77343	25.4707	1.23e-05	0.0012447	64.8567	5.81373	0.0823275	2.96124	5.89606	5.81373	0.983931	5.81373	3	ENSXETP00000024742.3	tmem106b
Transcript_159016	25.4759	1.23e-05	0.0012447	58.8252	5.16181	0.185929	2.75558	5.34774	5.16181	1.06423	5.16181	3	ENSXETP00000051111.3	srgap2
Transcript_118719	25.4493	1.24e-05	0.00125444	56.1245	4.57825	0.523972	1.43209	5.10223	4.57825	1.20625	4.57825	3	ENSXETP00000003997.2	washc4
Transcript_133383	25.4124	1.27e-05	0.00127375	47.0341	4.04271	0.233116	2.51487	4.27583	4.04271	1.12279	4.04271	3	ENSXETP00000049360.3	calcoco2
Transcript_97463	25.4025	1.27e-05	0.00127667	43.2173	3.68372	0.245119	2.48631	3.92884	3.68372	1.12593	3.68372	3	ENSXETP00000059119.1	idh3b
Transcript_138049	25.3957	1.28e-05	0.00127772	36.4246	3.14688	0.164444	2.54675	3.31132	3.14688	1.11842	3.14688	3	ENSXETP00000024518.3	atp6v1d
Transcript_89092	25.369	1.29e-05	0.00129104	49.0172	4.21275	0.243362	4.10267	4.45611	4.21275	0.51973	4.21275	3	ENSXETP00000054574.1	sypl1
Transcript_115393	25.3527	1.3e-05	0.00129693	47.5363	4.12141	0.20008	1.24573	4.32149	4.12141	1.35006	4.12141	3	ENSXETP00000059195.1
Transcript_158990	25.3493	1.3e-05	0.00129693	41.6759	3.5163	0.272413	2.3572	3.78871	3.5163	1.13319	3.5163	3	ENSXETP00000021661.3	cercam
Transcript_159794	25.337	1.31e-05	0.00130145	48.4288	4.2686	0.134024	3.35954	4.40262	4.2686	0.812694	4.2686	3	ENSXETP00000029442.3	sdhb
Transcript_137802	25.3064	1.33e-05	0.00131754	67.8553	6.10171	0.0669544	1.97012	6.16867	6.10171	1.06665	6.10171	3	ENSXETP00000011114.3	arfgap2
Transcript_155250	25.2508	1.37e-05	0.00135004	31.5087	2.79323	0.0711974	1.89676	2.86443	2.79323	1.06863	2.79323	3	ENSXETP00000058509.1
Transcript_18978	25.2452	1.37e-05	0.00135039	45.2925	3.76498	0.35252	2.45317	4.1175	3.76498	1.12876	3.76498	3	ENSXETP00000033368.1	mfsd6
Transcript_88693	25.197	1.4e-05	0.00137875	54.7594	4.69611	0.282016	2.761	4.97813	4.69611	1.06233	4.69611	3	ENSXETP00000053495.2	plekhg3
Transcript_73199	25.1674	1.42e-05	0.00138839	50.4618	4.32075	0.266688	1.62501	4.58744	4.32075	1.11509	4.32075	3	ENSXETP00000059149.1
Transcript_134207	25.1758	1.42e-05	0.00138839	39.1879	3.36163	0.200908	1.899	3.56254	3.36163	1.06857	3.36163	3	NA	NA
Transcript_138868	25.1712	1.42e-05	0.00138839	74.7424	6.20222	0.592545	2.6066	6.79476	6.20222	1.10742	6.20222	3	ENSXETP00000038830.3	zbtb44
Transcript_62686	25.1304	1.45e-05	0.00140995	59.2679	5.14609	0.241899	1.63772	5.38799	5.14609	1.11062	5.14609	3	ENSXETP00000036949.3	pld3
Transcript_82338	25.0822	1.48e-05	0.00143963	34.229	2.97682	0.134913	2.12172	3.11173	2.97682	1.10262	2.97682	3	NA	NA
Transcript_52501	25.0732	1.49e-05	0.00144011	78.69	6.99046	0.163177	3.51078	7.15363	6.99046	0.741829	6.99046	3	ENSXETP00000062282.1	msn
Transcript_70154	25.0715	1.49e-05	0.00144011	14.1463	1.20744	0.078589	4.72144	1.28603	1.20744	0.37049	1.20744	3	ENSXETP00000025378.4	arhgef10
Transcript_129606	25.0337	1.52e-05	0.00146307	76.6224	6.88946	0.0762098	2.42378	6.96567	6.88946	1.13065	6.88946	3	ENSXETP00000001195.3	ap3b2
Transcript_82447	25.0042	1.54e-05	0.00148047	31.4238	2.75175	0.104959	1.84952	2.85671	2.75175	1.07003	2.75175	3	ENSXETP00000045993.2	pja2
Transcript_16133	24.975	1.56e-05	0.00149575	40.0933	3.42565	0.219188	2.84091	3.64484	3.42565	1.03258	3.42565	3	ENSXETP00000056541.2	rab35
Transcript_160548	24.9731	1.56e-05	0.00149575	43.2693	3.85366	0.079907	2.34108	3.93357	3.85366	1.13353	3.85366	3	ENSXETP00000014996.2
Transcript_129863	24.9142	1.61e-05	0.00153514	32.2157	2.85016	0.0785356	2.08385	2.9287	2.85016	1.0898	2.85016	3	ENSXETP00000041049.3	hccs
Transcript_73393	24.8991	1.62e-05	0.00153903	42.2356	3.52721	0.312392	2.47548	3.8396	3.52721	1.12694	3.52721	3	ENSXETP00000032540.2	acot8
Transcript_127079	24.9015	1.62e-05	0.00153903	47.8236	4.26532	0.0822748	1.56436	4.3476	4.26532	1.13865	4.26532	3	NA	NA
Transcript_141937	24.8855	1.63e-05	0.00154551	41.0998	3.36725	0.369097	2.4927	3.73635	3.36725	1.12528	3.36725	3	ENSXETP00000005527.3	rab4b
Transcript_73020	24.8789	1.64e-05	0.00154684	60.9888	5.00816	0.536277	1.75244	5.54443	5.00816	1.07901	5.00816	3	ENSXETP00000036294.3	pofut1
Transcript_83975	24.8706	1.64e-05	0.00154939	39.4972	3.50275	0.0879012	2.2372	3.59066	3.50275	1.13294	3.50275	3	ENSXETP00000046776.3	cfd
Transcript_142027	24.8586	1.65e-05	0.00155472	69.4315	6.12269	0.189264	2.04317	6.31195	6.12269	1.0777	6.12269	3	NA	NA
Transcript_127992	24.8337	1.67e-05	0.00156986	65.6514	5.75056	0.217751	1.82425	5.96831	5.75056	1.07129	5.75056	3	ENSXETP00000009918.3	bcat2
Transcript_126557	24.8284	1.68e-05	0.00157023	66.3762	5.53337	0.500828	1.91365	6.0342	5.53337	1.06822	5.53337	3	ENSXETP00000040508.3	cyp2g1p
Transcript_12389	24.804	1.7e-05	0.0015822	59.6074	4.82043	0.598432	1.82099	5.41886	4.82043	1.07149	4.82043	3	ENSXETP00000035233.2	smtn
Transcript_56822	24.803	1.7e-05	0.0015822	50.0798	4.30928	0.243428	1.89626	4.55271	4.30928	1.06864	4.30928	3	ENSXETP00000041915.3	aldoc
Transcript_152533	24.7826	1.71e-05	0.00159418	38.4243	3.1331	0.360014	3.25071	3.49311	3.1331	0.863196	3.1331	3	ENSXETP00000047287.2	tubb4a
Transcript_135958	24.7645	1.73e-05	0.00160439	67.6556	5.81325	0.33726	1.9808	6.15051	5.81325	1.06707	5.81325	3	ENSXETP00000016901.3
Transcript_90620	24.7439	1.75e-05	0.00161667	35.1143	3.09233	0.0998815	2.66598	3.19221	3.09233	1.09256	3.09233	3	ENSXETP00000041275.3	trappc6a
Transcript_31962	24.7292	1.76e-05	0.00162072	44.7055	3.57932	0.48482	2.59979	4.06414	3.57932	1.10887	3.57932	3	ENSXETP00000044055.3	rxrb
Transcript_130236	24.7309	1.76e-05	0.00162072	79.689	6.57414	0.670312	2.23853	7.24445	6.57414	1.13308	6.57414	3	ENSXETP00000001781.3	pnisr
Transcript_112908	24.7099	1.78e-05	0.00163213	48.0143	4.13646	0.228479	3.27491	4.36494	4.13646	0.852138	4.13646	3	ENSXETP00000018113.2	cab39
Transcript_76111	24.6726	1.81e-05	0.00165361	35.0378	3.09094	0.0943125	2.44092	3.18526	3.09094	1.12962	3.09094	3	ENSXETP00000045522.3	srd5a3
Transcript_103297	24.673	1.81e-05	0.00165361	48.1133	3.74132	0.632617	2.71554	4.37394	3.74132	1.07764	3.74132	3	NA	NA
Transcript_104052	24.6686	1.81e-05	0.00165361	62.2213	5.21138	0.445106	2.95245	5.65648	5.21138	0.987554	5.21138	3	ENSXETP00000041129.3
Transcript_72977	24.6425	1.83e-05	0.00166955	78.0861	6.6374	0.461337	2.04355	7.09874	6.6374	1.0778	6.6374	3	ENSXETP00000060751.1	ilk
Transcript_132102	24.6393	1.84e-05	0.00166955	33.6172	3.00718	0.0489322	2.11334	3.05611	3.00718	1.09975	3.00718	3	ENSXETP00000062498.1	srsf12
Transcript_15372	24.6253	1.85e-05	0.00167706	56.6328	4.39401	0.754425	1.47086	5.14843	4.39401	1.18372	4.39401	3	ENSXETP00000010310.2	aldh9a1
Transcript_145827	24.6157	1.86e-05	0.00168107	45.4045	3.70888	0.418794	2.51621	4.12768	3.70888	1.12262	3.70888	3	ENSXETP00000056419.2	KIF26B
Transcript_18947	24.6074	1.87e-05	0.00168407	114.022	10.1844	0.181273	3.90188	10.3657	10.1844	0.583942	10.1844	3	ENSXETP00000020310.3	trim29
Transcript_97381	24.596	1.88e-05	0.00168954	42.5027	3.54444	0.319441	2.95686	3.86389	3.54444	0.985738	3.54444	3	ENSXETP00000021742.3	slc40a1
Transcript_31730	24.5828	1.89e-05	0.00169648	51.737	4.24629	0.45707	1.56573	4.70336	4.24629	1.13807	4.24629	3	ENSXETP00000013739.3	c10orf76
Transcript_128584	24.5528	1.91e-05	0.00171738	72.1613	6.14691	0.413207	2.10418	6.56012	6.14691	1.09661	6.14691	3	ENSXETP00000056676.2	pdcd6
Transcript_122457	24.5056	1.96e-05	0.00175296	48.5807	4.12496	0.291469	1.60937	4.41643	4.12496	1.12081	4.12496	3	ENSXETP00000034043.3	zfr
Transcript_82981	24.4592	2e-05	0.00178855	45.1665	3.6366	0.469448	2.54585	4.10605	3.6366	1.11856	3.6366	3	ENSXETP00000050679.2	alad
Transcript_134374	24.4407	2.02e-05	0.00180055	40.576	3.60933	0.0793968	2.8704	3.68873	3.60933	1.02095	3.60933	3	NA	NA
Transcript_115198	24.4236	2.04e-05	0.00181142	49.4233	4.22082	0.272205	3.03763	4.49303	4.22082	0.952577	4.22082	3	ENSXETP00000018496.3	pygm
Transcript_78940	24.4174	2.04e-05	0.00181286	58.117	4.56673	0.71664	2.97999	5.28337	4.56673	0.976203	4.56673	3	ENSXETP00000054391.2	rars
Transcript_3007	24.4077	2.05e-05	0.00181438	39.9544	3.45176	0.180451	3.84436	3.63221	3.45176	0.604067	3.45176	3	ENSXETP00000047056.2	lfng
Transcript_79505	24.4066	2.05e-05	0.00181438	43.0824	3.5147	0.401888	1.92489	3.91659	3.5147	1.06793	3.5147	3	NA	NA
Transcript_118156	24.3915	2.07e-05	0.00181568	35.4145	3.05273	0.166774	2.10949	3.2195	3.05273	1.09842	3.05273	3	ENSXETP00000026302.3	cnfn.1
Transcript_123011	24.3926	2.07e-05	0.00181568	43.5072	3.82185	0.133357	3.06819	3.9552	3.82185	0.940246	3.82185	3	ENSXETP00000031936.3	bcl2l2
Transcript_159054	24.4002	2.06e-05	0.00181568	34.1958	3.0176	0.091108	2.1447	3.10871	3.0176	1.11041	3.0176	3	ENSXETP00000025510.4	epc1
Transcript_5363	24.3818	2.08e-05	0.00181986	58.9574	5.16484	0.194927	2.23295	5.35976	5.16484	1.13244	5.16484	3	ENSXETP00000001863.2	nifk
Transcript_16356	24.3777	2.08e-05	0.00181986	43.5731	3.82409	0.137098	2.43102	3.96119	3.82409	1.13023	3.82409	3	ENSXETP00000034836.3	agpat5
Transcript_134528	24.343	2.12e-05	0.0018465	59.6627	4.53881	0.885073	1.53772	5.42388	4.53881	1.1503	4.53881	3	ENSXETP00000002691.3	kansl3
Transcript_81808	24.3236	2.14e-05	0.00185617	43.5092	3.78912	0.166263	2.1346	3.95538	3.78912	1.10702	3.78912	3	ENSXETP00000033156.3	pgap3
Transcript_120575	24.3232	2.14e-05	0.00185617	44.5494	4.00635	0.0436043	1.16466	4.04995	4.00635	1.43277	4.00635	3	ENSXETP00000026340.3	pafah1b3
Transcript_73983	24.3016	2.16e-05	0.00187156	42.7921	3.81687	0.0733169	1.43312	3.89019	3.81687	1.20561	3.81687	3	ENSXETP00000012276.3	clpp
Transcript_122790	24.286	2.18e-05	0.00188165	53.2539	4.48843	0.352832	1.34418	4.84126	4.48843	1.26655	4.48843	3	ENSXETP00000026418.3	aplp1
Transcript_2112	24.2701	2.19e-05	0.00189118	70.1905	5.86937	0.51158	2.50018	6.38095	5.86937	1.12449	5.86937	3	ENSXETP00000027245.5	pcm1
Transcript_7745	24.2666	2.2e-05	0.00189118	32.8292	2.87569	0.108785	2.03078	2.98447	2.87569	1.07466	2.87569	3	ENSXETP00000019217.3	arl6ip5
Transcript_55799	24.2508	2.21e-05	0.00190156	36.2558	3.07535	0.220631	2.13732	3.29598	3.07535	1.10794	3.07535	3	ENSXETP00000048900.3	itpkb
Transcript_104422	24.2325	2.23e-05	0.00191025	44.1535	3.65738	0.356571	2.43047	4.01395	3.65738	1.13027	3.65738	3	ENSXETP00000059601.1	prkcsh
Transcript_134821	24.2342	2.23e-05	0.00191025	8.05561	0.722999	0.00932877	6.07825	0.732328	0.722999	0.204986	0.722999	3	ENSXETP00000057803.1	perp
Transcript_17944	24.205	2.26e-05	0.00193156	35.2467	3.11533	0.0889178	2.01823	3.20425	3.11533	1.07199	3.11533	3	NA	NA
Transcript_82036	24.1957	2.27e-05	0.0019362	33.7543	2.93799	0.130581	2.06093	3.06857	2.93799	1.08264	2.93799	3	ENSXETP00000061384.1
Transcript_128089	24.1775	2.29e-05	0.00194904	35.9915	3.19702	0.0749337	2.1905	3.27196	3.19702	1.12413	3.19702	3	ENSXETP00000011055.3	etv1
Transcript_32828	24.1717	2.3e-05	0.00195047	42.9889	3.82703	0.081052	1.15896	3.90808	3.82703	1.43909	3.82703	3	ENSXETP00000054267.2	rpl7
Transcript_69572	24.1361	2.34e-05	0.00197581	42.9789	3.45802	0.449151	2.48935	3.90717	3.45802	1.12563	3.45802	3	ENSXETP00000035864.3	mtmr3
Transcript_92100	24.1377	2.34e-05	0.00197581	33.7894	3.00106	0.0706987	2.05856	3.07176	3.00106	1.08195	3.00106	3	ENSXETP00000019029.2	carhsp1
Transcript_103294	24.1265	2.35e-05	0.00198085	50.6539	4.10575	0.499154	1.24113	4.6049	4.10575	1.3544	4.10575	3	ENSXETP00000004559.3
Transcript_71579	24.0927	2.39e-05	0.00200909	45.2025	3.79069	0.318623	2.2028	4.10931	3.79069	1.1271	3.79069	3	ENSXETP00000021824.3	atp6v1a
Transcript_2903	24.0619	2.42e-05	0.00203484	37.8359	3.30258	0.137051	2.10188	3.43963	3.30258	1.09582	3.30258	3	ENSXETP00000058025.2	donson
Transcript_138932	24.0463	2.44e-05	0.00204594	41.6916	3.61809	0.172052	2.39247	3.79014	3.61809	1.1321	3.61809	3	ENSXETP00000052230.3	btbd10
Transcript_10377	24.0236	2.47e-05	0.00206412	44.8014	3.82118	0.251675	2.95929	4.07285	3.82118	0.984734	3.82118	3	ENSXETP00000024212.3	sptlc2
Transcript_69033	23.9732	2.53e-05	0.00210721	42.1819	3.56964	0.265082	1.34843	3.83472	3.56964	1.26334	3.56964	3	ENSXETP00000025537.3	scfd2
Transcript_69199	23.9677	2.54e-05	0.00210721	28.0203	2.48095	0.0663491	1.88527	2.5473	2.48095	1.0689	2.48095	3	NA	NA
Transcript_127867	23.9695	2.53e-05	0.00210721	53.2939	4.74529	0.0996134	2.33415	4.8449	4.74529	1.13365	4.74529	3	ENSXETP00000009432.3	pgrmc1
Transcript_10603	23.937	2.57e-05	0.00212984	110.868	10.0473	0.03156	4.37045	10.0789	10.0473	0.447074	10.0473	3	NA	NA
Transcript_146365	23.939	2.57e-05	0.00212984	56.9165	4.46292	0.711311	1.56415	5.17423	4.46292	1.13874	4.46292	3	ENSXETP00000036949.3	pld3
Transcript_4196	23.911	2.61e-05	0.00214344	32.2663	2.78706	0.146244	3.40864	2.9333	2.78706	0.789561	2.78706	3	ENSXETP00000047764.2	ehd3
Transcript_47222	23.9149	2.6e-05	0.00214344	53.9562	4.70769	0.197417	2.69132	4.90511	4.70769	1.08518	4.70769	3	ENSXETP00000008899.3	klf10
Transcript_63386	23.9175	2.6e-05	0.00214344	9.74991	0.871425	0.01493	5.99345	0.886355	0.871425	0.211115	0.871425	3	ENSXETP00000023818.2	fn1
Transcript_152482	23.8581	2.67e-05	0.00219417	36.5825	3.20692	0.118766	3.59332	3.32568	3.20692	0.704474	3.20692	3	NA	NA
Transcript_55664	23.8484	2.69e-05	0.00219826	20.3464	1.77093	0.0787348	3.96915	1.84967	1.77093	0.561413	1.77093	3	ENSXETP00000032620.3	tmbim1
Transcript_154510	23.8458	2.69e-05	0.00219826	41.7989	3.61994	0.179963	1.85529	3.7999	3.61994	1.0698	3.61994	3	NA	NA
Transcript_132322	23.8328	2.71e-05	0.00219852	28.2189	2.48325	0.0821072	1.88943	2.56536	2.48325	1.0688	2.48325	3	ENSXETP00000011069.2	hexb
Transcript_137145	23.8351	2.7e-05	0.00219852	62.7081	5.59016	0.110578	2.39731	5.70074	5.59016	1.13191	5.59016	3	ENSXETP00000040254.3	hira
Transcript_138901	23.8412	2.7e-05	0.00219852	8.66303	0.786136	0.00141193	7.06069	0.787548	0.786136	0.159284	0.786136	3	NA	NA
Transcript_157920	23.8288	2.71e-05	0.00219852	39.3008	3.41812	0.154682	2.25926	3.5728	3.41812	1.13432	3.41812	3	ENSXETP00000001997.3	FAM208A
Transcript_20637	23.7931	2.76e-05	0.00222918	31.1401	2.65765	0.173268	2.0724	2.83092	2.65765	1.08613	2.65765	3	ENSXETP00000037009.3	ttc5
Transcript_112886	23.7917	2.76e-05	0.00222918	38.875	3.23246	0.30163	2.1792	3.53409	3.23246	1.12109	3.23246	3	ENSXETP00000060817.1
Transcript_159246	23.7836	2.77e-05	0.00223341	116.983	10.5342	0.100603	2.95068	10.6348	10.5342	0.988282	10.5342	3	ENSXETP00000029197.2	itgav
Transcript_114405	23.7722	2.79e-05	0.00224125	63.6594	5.65637	0.130853	2.97709	5.78722	5.65637	0.977399	5.65637	3	ENSXETP00000015658.3	ube2e1
Transcript_121540	23.7642	2.8e-05	0.00224388	33.6231	2.96331	0.0933357	1.97801	3.05665	2.96331	1.06691	2.96331	3	ENSXETP00000037641.3	polr2h
Transcript_155834	23.7615	2.8e-05	0.00224388	48.1636	4.06784	0.31067	2.61202	4.37851	4.06784	1.10623	4.06784	3	NA	NA
Transcript_140353	23.7441	2.82e-05	0.00225821	34.2388	3.02065	0.0919741	2.12514	3.11262	3.02065	1.1038	3.02065	3	ENSXETP00000027215.3	lcmt2
Transcript_74505	23.7059	2.88e-05	0.00229547	38.0256	3.19913	0.257746	2.16946	3.45687	3.19913	1.11826	3.19913	3	ENSXETP00000009918.3	bcat2
Transcript_155728	23.6241	2.99e-05	0.0023828	61.8961	5.58364	0.0432765	4.98918	5.62691	5.58364	0.32369	5.58364	3	ENSXETP00000062342.1	psap
Transcript_71840	23.5872	3.05e-05	0.00240648	46.7353	3.8129	0.435765	1.25839	4.24866	3.8129	1.33831	3.8129	3	ENSXETP00000015947.3	tbk1
Transcript_74006	23.5922	3.04e-05	0.00240648	33.7051	2.85548	0.208611	3.45464	3.0641	2.85548	0.767937	2.85548	3	ENSXETP00000007721.2	plcg2
Transcript_118818	23.5906	3.04e-05	0.00240648	72.9449	6.33975	0.291611	2.1548	6.63136	6.33975	1.11371	6.33975	3	ENSXETP00000001997.3	FAM208A
Transcript_141031	23.5898	3.04e-05	0.00240648	39.5887	3.32486	0.274114	3.61978	3.59898	3.32486	0.692855	3.32486	3	ENSXETP00000039285.3	INTS1
Transcript_126630	23.578	3.06e-05	0.00241238	45.741	4.06345	0.0948251	2.27531	4.15828	4.06345	1.13426	4.06345	3	NA	NA
Transcript_73964	23.5401	3.12e-05	0.00245196	39.7172	3.38588	0.224769	2.31708	3.61065	3.38588	1.13389	3.38588	3	NA	NA
Transcript_73944	23.4995	3.18e-05	0.00249536	48.2411	4.2546	0.130951	3.31216	4.38555	4.2546	0.834888	4.2546	3	ENSXETP00000042005.3	eif4a2
Transcript_90006	23.481	3.21e-05	0.00251284	32.2832	2.79628	0.138554	2.46549	2.93484	2.79628	1.1278	2.79628	3	NA	NA
Transcript_114530	23.4728	3.22e-05	0.00251296	47.4602	4.25076	0.0637992	2.51785	4.31456	4.25076	1.12242	4.25076	3	NA	NA
Transcript_146412	23.4761	3.21e-05	0.00251296	53.1832	4.06777	0.767066	1.39486	4.83483	4.06777	1.23022	4.06777	3	ENSXETP00000061850.1	GFM1
Transcript_88543	23.4068	3.32e-05	0.00258888	56.8927	4.78298	0.389079	1.74829	5.17206	4.78298	1.07971	4.78298	3	ENSXETP00000035942.3	nin
Transcript_127082	23.3705	3.38e-05	0.00262934	42.8691	3.4414	0.455794	2.49235	3.89719	3.4414	1.12532	3.4414	3	ENSXETP00000020003.3	mgat2
Transcript_14253	23.3652	3.39e-05	0.00263102	47.1787	3.73068	0.558296	2.56105	4.28897	3.73068	1.11614	3.73068	3	ENSXETP00000003090.3	prr12
Transcript_2698	23.3537	3.41e-05	0.00263551	37.3595	3.15562	0.2407	3.52941	3.39632	3.15562	0.733274	3.15562	3	ENSXETP00000017129.2	adamts7
Transcript_119450	23.357	3.4e-05	0.00263551	164.595	14.596	0.36715	3.81383	14.9632	14.596	0.615083	14.596	3	ENSXETP00000064134.1	COX1
Transcript_129634	23.346	3.42e-05	0.00264016	36.3168	3.07316	0.228363	2.20984	3.30153	3.07316	1.12861	3.07316	3	ENSXETP00000045008.3	ndc80
Transcript_49090	23.3408	3.43e-05	0.00264181	41.3088	3.50134	0.254006	1.7727	3.75534	3.50134	1.07604	3.50134	3	ENSXETP00000013463.3	gid8
Transcript_113974	23.307	3.48e-05	0.00267984	91.5512	7.74172	0.581117	2.44906	8.32284	7.74172	1.12906	7.74172	3	NA	NA
Transcript_82299	23.3023	3.49e-05	0.00268084	36.0872	3.02162	0.259037	2.19145	3.28066	3.02162	1.12438	3.02162	3	ENSXETP00000045813.3	fbxw4
Transcript_128774	23.2888	3.52e-05	0.00269314	56.9178	5.08636	0.0879825	2.59947	5.17434	5.08636	1.10894	5.08636	3	ENSXETP00000061971.1	DSG2
Transcript_126159	23.2132	3.65e-05	0.00278742	35.8475	3.15749	0.101379	2.15568	3.25887	3.15749	1.11399	3.15749	3	ENSXETP00000022051.3	sec24d
Transcript_63739	23.2051	3.66e-05	0.00279303	16.4196	1.36065	0.132039	4.16963	1.49269	1.36065	0.500256	1.36065	3	ENSXETP00000021491.3	tbc1d2b
Transcript_119532	23.138	3.78e-05	0.00287898	10.9842	0.966089	0.0324727	4.81741	0.998561	0.966089	0.352675	0.966089	3	ENSXETP00000059275.1
Transcript_130564	23.1219	3.81e-05	0.00289591	54.2352	4.45787	0.472608	2.62598	4.93048	4.45787	1.10299	4.45787	3	ENSXETP00000019608.2	srsf1
Transcript_59142	23.1147	3.82e-05	0.00289955	76.6012	6.67631	0.287434	4.02612	6.96375	6.67631	0.543147	6.67631	3	ENSXETP00000042692.3	serbp1
Transcript_81995	23.1099	3.83e-05	0.00289955	20.3397	1.75408	0.0949844	4.37332	1.84907	1.75408	0.446366	1.75408	3	ENSXETP00000053882.2	dazap2
Transcript_152543	23.1076	3.84e-05	0.00289955	45.7561	3.70433	0.455312	2.41626	4.15965	3.70433	1.13105	3.70433	3	NA	NA
Transcript_120112	23.0926	3.86e-05	0.00291507	34.4072	2.90849	0.219444	2.1539	3.12793	2.90849	1.11341	2.90849	3	ENSXETP00000025927.2	sort1
Transcript_158179	23.0822	3.88e-05	0.00292408	45.3697	3.83829	0.286228	1.72574	4.12452	3.83829	1.08415	3.83829	3	ENSXETP00000032149.3	rpap3
Transcript_33832	23.0727	3.9e-05	0.00293206	53.2935	4.5661	0.278765	3.00361	4.84486	4.5661	0.966485	4.5661	3	ENSXETP00000019396.3	psmd13
Transcript_11076	23.0518	3.94e-05	0.00295191	49.8873	4.24188	0.293326	2.05269	4.53521	4.24188	1.08027	4.24188	3	ENSXETP00000042168.3	c20orf24
Transcript_156643	23.0509	3.94e-05	0.00295191	31.2153	2.62174	0.21601	2.02372	2.83775	2.62174	1.0731	2.62174	3	ENSXETP00000001000.3	pecr
Transcript_14831	23.0045	4.03e-05	0.00299703	59.8426	4.86296	0.577273	2.26431	5.44024	4.86296	1.13433	4.86296	3	ENSXETP00000018061.3	epb41l1
Transcript_68188	23.0065	4.03e-05	0.00299703	42.8973	3.65648	0.243272	1.74487	3.89976	3.65648	1.08032	3.65648	3	NA	NA
Transcript_88530	23.0078	4.02e-05	0.00299703	74.2376	6.34292	0.40596	2.20139	6.74888	6.34292	1.12678	6.34292	3	ENSXETP00000021366.3	rin2
Transcript_106200	23.0039	4.03e-05	0.00299703	32.2337	2.66919	0.261141	2.06174	2.93033	2.66919	1.08288	2.66919	3	NA	NA
Transcript_64184	22.9963	4.05e-05	0.00300243	27.4538	2.37166	0.12414	1.85374	2.4958	2.37166	1.06986	2.37166	3	NA	NA
Transcript_70503	22.9863	4.06e-05	0.00301134	17.0147	1.42501	0.121776	3.91517	1.54679	1.42501	0.579407	1.42501	3	ENSXETP00000052598.3	erlin2
Transcript_158597	22.9565	4.12e-05	0.00304913	29.2508	2.47818	0.180991	1.91612	2.65917	2.47818	1.06816	2.47818	3	NA	NA
Transcript_119611	22.9442	4.15e-05	0.00305325	36.9766	2.95795	0.403559	3.708	3.36151	2.95795	0.655724	2.95795	3	ENSXETP00000003194.3	picalm.2
Transcript_125764	22.9473	4.14e-05	0.00305325	29.8732	2.50855	0.207195	1.92849	2.71574	2.50855	1.06783	2.50855	3	ENSXETP00000007681.4	2019-03-06
Transcript_130834	22.9423	4.15e-05	0.00305325	20.298	1.63814	0.207137	4.55456	1.84527	1.63814	0.404528	1.63814	3	ENSXETP00000041039.2	cnn3
Transcript_72160	22.9364	4.16e-05	0.00305634	36.6166	3.24573	0.0830512	1.19679	3.32878	3.24573	1.39839	3.24573	3	ENSXETP00000022483.3	rbks
Transcript_160142	22.9291	4.18e-05	0.00306159	50.0336	4.36883	0.179675	2.97306	4.54851	4.36883	0.979059	4.36883	3	ENSXETP00000007052.2	ccdc47
Transcript_115984	22.9102	4.22e-05	0.00308382	67.3053	5.93045	0.188216	2.31222	6.11866	5.93045	1.13395	5.93045	3	ENSXETP00000020903.3	zc3h10
Transcript_91056	22.8998	4.24e-05	0.00308814	45.9964	3.65712	0.524372	1.25532	4.18149	3.65712	1.34113	3.65712	3	ENSXETP00000039812.3	haus7
Transcript_120241	22.9025	4.23e-05	0.00308814	51.0986	4.61666	0.0286745	1.71138	4.64533	4.61666	1.08758	4.61666	3	ENSXETP00000043746.3	dync1i2
Transcript_18765	22.855	4.33e-05	0.00314965	49.7832	4.30554	0.220203	2.72663	4.52574	4.30554	1.07404	4.30554	3	ENSXETP00000007721.2	plcg2
Transcript_62273	22.8439	4.35e-05	0.00316076	39.4978	3.48788	0.102825	1.06912	3.5907	3.48788	1.54824	3.48788	3	NA	NA
Transcript_117234	22.8119	4.42e-05	0.0032039	49.6543	4.28334	0.230684	2.49611	4.51403	4.28334	1.12493	4.28334	3	ENSXETP00000043242.2	ttc22
Transcript_122345	22.7942	4.46e-05	0.00322541	84.7378	7.10741	0.596027	4.0363	7.70344	7.10741	0.539961	7.10741	3	ENSXETP00000064132.1	ND1
Transcript_119403	22.7799	4.49e-05	0.00323599	51.6222	4.32102	0.371915	3.21297	4.69293	4.32102	0.880136	4.32102	3	ENSXETP00000006374.3	chd4
Transcript_120281	22.7802	4.49e-05	0.00323599	30.7503	2.61283	0.182652	2.01585	2.79548	2.61283	1.07154	2.61283	3	ENSXETP00000059955.1	cln6
Transcript_56205	22.7754	4.5e-05	0.00323719	40.5757	3.56386	0.12484	2.25519	3.6887	3.56386	1.13423	3.56386	3	ENSXETP00000060398.1	ELF3
Transcript_69116	22.7567	4.54e-05	0.00326063	39.532	3.26562	0.328194	1.87915	3.59382	3.26562	1.06906	3.26562	3	ENSXETP00000055326.2	rela
Transcript_32182	22.7391	4.58e-05	0.00328246	35.0949	3.01622	0.17422	2.14762	3.19044	3.01622	1.11137	3.01622	3	NA	NA
Transcript_69454	22.7233	4.61e-05	0.0033015	17.8337	1.38639	0.23485	5.38777	1.62124	1.38639	0.268815	1.38639	3	NA	NA
Transcript_134069	22.7128	4.64e-05	0.00331239	33.2355	2.85114	0.170272	2.05404	3.02141	2.85114	1.08065	2.85114	3	ENSXETP00000007871.4	kdm5a
Transcript_89052	22.7051	4.65e-05	0.00331287	56.7137	4.75123	0.40456	1.90396	5.15579	4.75123	1.06846	4.75123	3	ENSXETP00000056676.2	pdcd6
Transcript_146998	22.707	4.65e-05	0.00331287	33.6345	2.80837	0.249311	1.98086	3.05769	2.80837	1.06707	2.80837	3	ENSXETP00000052942.1	tdrp
Transcript_72731	22.6976	4.67e-05	0.003319	40.7153	3.1564	0.544991	2.33752	3.70139	3.1564	1.13359	3.1564	3	ENSXETP00000060994.1
Transcript_137229	22.6846	4.7e-05	0.00333394	47.6922	4.19641	0.139246	3.4001	4.33565	4.19641	0.793586	4.19641	3	ENSXETP00000008746.3	sec24c
Transcript_19494	22.6633	4.75e-05	0.00336231	32.0707	2.77913	0.136394	2.37599	2.91552	2.77913	1.13267	2.77913	3	NA	NA
Transcript_65172	22.6228	4.84e-05	0.00341866	47.9237	4.08115	0.275551	3.59292	4.3567	4.08115	0.704654	4.08115	3	NA	NA
Transcript_145763	22.6213	4.84e-05	0.00341866	105.994	9.10701	0.528775	1.79457	9.63579	9.10701	1.07359	9.10701	3	ENSXETP00000030964.3	vwa5a
Transcript_118493	22.6139	4.86e-05	0.00342485	55.2725	4.71225	0.312527	4.66095	5.02477	4.71225	0.382365	4.71225	3	NA	NA
Transcript_146271	22.6022	4.89e-05	0.00343817	36.7681	3.19072	0.151837	2.86955	3.34255	3.19072	1.02129	3.19072	3	ENSXETP00000042962.3	ap1g1
Transcript_82445	22.5894	4.92e-05	0.00345325	51.7448	4.32074	0.383334	2.49399	4.70407	4.32074	1.12515	4.32074	3	ENSXETP00000062801.1	CREB3L1
Transcript_49217	22.5831	4.93e-05	0.00345728	44.6956	3.73315	0.330083	2.87858	4.06323	3.73315	1.01767	3.73315	3	ENSXETP00000056779.2
Transcript_119572	22.5798	4.94e-05	0.00345728	47.283	4.09854	0.199908	2.45095	4.29845	4.09854	1.12893	4.09854	3	ENSXETP00000059525.1
Transcript_122632	22.5717	4.96e-05	0.00346467	34.97	2.85684	0.322254	2.01995	3.17909	2.85684	1.07233	2.85684	3	NA	NA
Transcript_128744	22.5605	4.99e-05	0.00347145	50.9455	3.96464	0.66677	2.64578	4.63141	3.96464	1.09802	3.96464	3	ENSXETP00000055883.2	kiaa1217
Transcript_135428	22.5611	4.98e-05	0.00347145	31.6878	2.66881	0.211895	1.96115	2.88071	2.66881	1.06668	2.66881	3	ENSXETP00000062364.1	NMRK1
Transcript_19917	22.5525	5.01e-05	0.0034787	41.1109	3.47915	0.258202	1.13611	3.73736	3.47915	1.46514	3.47915	3	ENSXETP00000022907.3	mettl13
Transcript_3832	22.5425	5.03e-05	0.00348945	63.7911	4.98561	0.813575	3.60147	5.79919	4.98561	0.700877	4.98561	3	ENSXETP00000025228.2	akr1b1
Transcript_82084	22.5264	5.07e-05	0.00351054	35.1192	2.96502	0.227634	2.72198	3.19265	2.96502	1.07556	2.96502	3	ENSXETP00000025249.3
Transcript_119647	22.4979	5.14e-05	0.00354225	66.1572	5.97125	0.0430358	4.27181	6.01429	5.97125	0.472254	5.97125	3	ENSXETP00000039821.3	ednrb2
Transcript_119784	22.496	5.14e-05	0.00354225	16.4638	1.47617	0.0205375	4.7246	1.49671	1.47617	0.369885	1.47617	3	ENSXETP00000025703.3	ctsc
Transcript_136493	22.498	5.14e-05	0.00354225	37.3165	3.10594	0.286468	2.20944	3.39241	3.10594	1.12852	3.10594	3	ENSXETP00000046488.3	haus1
Transcript_156440	22.4934	5.15e-05	0.00354225	28.8322	2.54399	0.0771141	2.14668	2.62111	2.54399	1.11106	2.54399	3	NA	NA
Transcript_33273	22.4866	5.17e-05	0.00354388	30.385	2.58195	0.180317	3.07818	2.76227	2.58195	0.936262	2.58195	3	ENSXETP00000061935.1
Transcript_78172	22.4853	5.17e-05	0.00354388	26.7991	2.28919	0.147085	1.87061	2.43628	2.28919	1.0693	2.28919	3	NA	NA
Transcript_73184	22.4389	5.29e-05	0.00361175	34.2118	2.99452	0.115649	1.81167	3.11017	2.99452	1.07214	2.99452	3	NA	NA
Transcript_141581	22.4387	5.29e-05	0.00361175	34.8754	3.09811	0.0723875	2.6939	3.17049	3.09811	1.0844	3.09811	3	ENSXETP00000000935.3	atp2b2
Transcript_134280	22.4282	5.31e-05	0.00362395	63.6503	5.57824	0.208147	2.20435	5.78639	5.57824	1.12744	5.57824	3	ENSXETP00000029177.3	arfgap1
Transcript_119613	22.4176	5.34e-05	0.00363008	65.9414	5.91391	0.0807596	2.93291	5.99467	5.91391	0.995589	5.91391	3	ENSXETP00000030134.3	kifc3
Transcript_146164	22.4197	5.33e-05	0.00363008	43.0831	3.23228	0.684365	2.55797	3.91664	3.23228	1.11665	3.23228	3	ENSXETP00000035818.3	ddx54
Transcript_80276	22.4076	5.37e-05	0.00364147	26.0459	2.29639	0.0714148	1.80194	2.36781	2.29639	1.07292	2.29639	3	ENSXETP00000027118.3	als2
Transcript_127740	22.3853	5.42e-05	0.00366834	52.4815	4.36354	0.407504	2.35443	4.77105	4.36354	1.13325	4.36354	3	ENSXETP00000059918.1	zc3h11a
Transcript_140435	22.3857	5.42e-05	0.00366834	32.235	2.72123	0.209232	2.91109	2.93046	2.72123	1.00452	2.72123	3	NA	NA
Transcript_13635	22.3812	5.43e-05	0.00366937	44.3391	3.54966	0.481168	2.47032	4.03083	3.54966	1.1274	3.54966	3	ENSXETP00000014975.2	tmem104
Transcript_157490	22.3715	5.46e-05	0.00368041	92.4967	8.36187	0.0469201	6.45569	8.40879	8.36187	0.182372	8.36187	3	ENSXETP00000064138.1	COX3
Transcript_19162	22.3631	5.48e-05	0.00368903	51.5941	4.38894	0.301427	3.24685	4.69037	4.38894	0.864944	4.38894	3	ENSXETP00000029517.3	ap2b1
Transcript_129141	22.3275	5.58e-05	0.00374623	15.2541	1.36661	0.020134	5.07722	1.38674	1.36661	0.310167	1.36661	3	ENSXETP00000013410.2	znf326
Transcript_90037	22.3193	5.6e-05	0.00375488	35.0603	2.85432	0.332979	2.17799	3.1873	2.85432	1.12075	2.85432	3	ENSXETP00000042005.3	eif4a2
Transcript_3272	22.2972	5.66e-05	0.00378833	44.6097	3.80142	0.254001	1.805	4.05543	3.80142	1.07266	3.80142	3	ENSXETP00000061651.1
Transcript_80770	22.2936	5.67e-05	0.00378833	48.8191	4.09341	0.344697	1.63462	4.4381	4.09341	1.1117	4.09341	3	ENSXETP00000044795.3	slc25a36
Transcript_119675	22.2904	5.68e-05	0.00378833	50.491	4.14744	0.442649	1.66995	4.59009	4.14744	1.0999	4.14744	3	ENSXETP00000036168.2	hmgcs1
Transcript_2678	22.2862	5.69e-05	0.00378977	53.0746	4.02484	0.800124	1.36593	4.82496	4.02484	1.25042	4.02484	3	ENSXETP00000061850.1	GFM1
Transcript_16142	22.2289	5.85e-05	0.00388683	61.0588	4.90016	0.650641	1.82587	5.5508	4.90016	1.07119	4.90016	3	ENSXETP00000060899.1	pnpla6
Transcript_154709	22.2266	5.85e-05	0.00388683	28.941	2.47932	0.15168	1.84672	2.631	2.47932	1.07014	2.47932	3	NA	NA
Transcript_111339	22.2225	5.86e-05	0.00388802	34.3706	2.95161	0.172994	2.64092	3.1246	2.95161	1.09928	2.95161	3	ENSXETP00000026683.3	kif11
Transcript_145320	22.1964	5.94e-05	0.00393048	40.6505	3.28056	0.414946	2.21035	3.6955	3.28056	1.12871	3.28056	3	NA	NA
Transcript_10705	22.1907	5.95e-05	0.00393484	43.4812	3.72488	0.227952	1.31323	3.95283	3.72488	1.2909	3.72488	3	ENSXETP00000059355.1	COL6A3
Transcript_16662	22.1781	5.99e-05	0.00395219	32.6179	2.66845	0.296818	1.95226	2.96527	2.66845	1.06703	2.66845	3	ENSXETP00000029453.3	padi2
Transcript_98821	22.1566	6.05e-05	0.00398019	38.587	3.26212	0.245788	1.09398	3.50791	3.26212	1.51621	3.26212	3	NA	NA
Transcript_116702	22.1568	6.05e-05	0.00398019	77.4139	6.74816	0.289468	2.76925	7.03763	6.74816	1.05941	6.74816	3	ENSXETP00000062947.1	IDE
Transcript_135014	22.1185	6.16e-05	0.00404681	25.5911	2.25766	0.0688035	1.74215	2.32646	2.25766	1.08082	2.25766	3	NA	NA
Transcript_76015	22.1139	6.18e-05	0.0040493	40.7369	3.06468	0.638671	2.34124	3.70335	3.06468	1.13352	3.06468	3	ENSXETP00000062524.1	man1b1
Transcript_74656	22.1099	6.19e-05	0.00405038	35.3313	2.80175	0.410184	2.16155	3.21194	2.80175	1.11584	2.80175	3	NA	NA
Transcript_137793	22.0892	6.25e-05	0.00408431	40.6122	3.41929	0.272725	3.12432	3.69202	3.41929	0.91792	3.41929	3	ENSXETP00000058935.1	ZNF536
Transcript_80151	22.0728	6.3e-05	0.00409669	41.6877	3.52989	0.259904	2.59576	3.78979	3.52989	1.10971	3.52989	3	ENSXETP00000020310.3	trim29
Transcript_100143	22.0729	6.3e-05	0.00409669	36.8406	3.24501	0.10413	1.03752	3.34914	3.24501	1.5911	3.24501	3	ENSXETP00000036875.3	khnyn
Transcript_152104	22.076	6.29e-05	0.00409669	34.6742	2.82497	0.327235	2.15805	3.1522	2.82497	1.11474	2.82497	3	ENSXETP00000035592.2	gpr89b
Transcript_111076	22.0685	6.31e-05	0.00409836	64.3553	5.79112	0.0593576	2.47086	5.85048	5.79112	1.12735	5.79112	3	ENSXETP00000050195.3	atad2
Transcript_118064	22.0583	6.34e-05	0.00411185	39.3399	3.53856	0.037799	1.05111	3.57636	3.53856	1.57237	3.53856	3	ENSXETP00000062078.1	ndufa1
Transcript_19123	22.0018	6.52e-05	0.00417794	18.9553	1.56567	0.157531	3.74688	1.72321	1.56567	0.640265	1.56567	3	ENSXETP00000047048.3	ttyh3
Transcript_76321	22.0029	6.51e-05	0.00417794	52.0117	4.61797	0.110368	1.74389	4.72834	4.61797	1.0805	4.61797	3	ENSXETP00000060011.1	ptpn21
Transcript_83017	22.0156	6.47e-05	0.00417794	35.95	3.15476	0.113424	1.20062	3.26818	3.15476	1.39444	3.15476	3	NA	NA
Transcript_131286	22.0149	6.48e-05	0.00417794	53.3084	3.89959	0.946634	1.34798	4.84622	3.89959	1.26367	3.89959	3	ENSXETP00000031399.3	RPS6KC1
Transcript_132101	22.0064	6.5e-05	0.00417794	51.3988	4.39416	0.278455	3.34219	4.67262	4.39416	0.820846	4.39416	3	ENSXETP00000043046.3	rhbg
Transcript_134407	22.0078	6.5e-05	0.00417794	32.6375	2.73491	0.232136	3.30033	2.96705	2.73491	0.840394	2.73491	3	ENSXETP00000042848.2	akirin2
Transcript_140989	22.0018	6.52e-05	0.00417794	45.5059	3.38513	0.751769	2.55554	4.1369	3.38513	1.11704	3.38513	3	ENSXETP00000004688.3	bcl11a
Transcript_134906	21.9836	6.57e-05	0.00420784	8.21996	0.714497	0.0327722	4.76656	0.747269	0.714497	0.361961	0.714497	3	ENSXETP00000057843.2	phb
Transcript_146474	21.9681	6.62e-05	0.00423242	29.4617	2.48431	0.194022	1.79398	2.67833	2.48431	1.07365	2.48431	3	NA	NA
Transcript_11984	21.9571	6.66e-05	0.00424605	49.1023	4.00328	0.460571	1.97369	4.46385	4.00328	1.06673	4.00328	3	ENSXETP00000032571.3	fam134c
Transcript_77994	21.9548	6.67e-05	0.00424605	157.042	14.1122	0.164359	4.00137	14.2766	14.1122	0.550994	14.1122	3	NA	NA
Transcript_1926	21.9369	6.72e-05	0.0042759	41.0341	3.58095	0.149431	2.65526	3.73038	3.58095	1.09551	3.58095	3	ENSXETP00000011468.2	MAP4K4
Transcript_133116	21.931	6.74e-05	0.00428131	45.3322	3.47659	0.644522	1.41358	4.12111	3.47659	1.21789	3.47659	3	ENSXETP00000003560.3	ripk3
Transcript_14134	21.9192	6.78e-05	0.00429883	28.6419	2.37257	0.231239	1.85209	2.60381	2.37257	1.06992	2.37257	3	ENSXETP00000026671.3	mphosph6
Transcript_2385	21.9044	6.83e-05	0.00430416	37.323	3.28003	0.112973	1.68879	3.393	3.28003	1.09401	3.28003	3	ENSXETP00000033171.3	mien1
Transcript_54717	21.9036	6.83e-05	0.00430416	27.5963	2.40321	0.105549	1.80305	2.50876	2.40321	1.07282	2.40321	3	NA	NA
Transcript_99517	21.9096	6.81e-05	0.00430416	28.6594	2.42412	0.181278	1.92091	2.6054	2.42412	1.06804	2.42412	3	ENSXETP00000062003.1	cyp2b6
Transcript_138805	21.9071	6.82e-05	0.00430416	36.5512	2.8074	0.515432	2.12097	3.32284	2.8074	1.10236	2.8074	3	ENSXETP00000037202.3	brd2
Transcript_89066	21.8798	6.91e-05	0.00434663	44.0953	3.74776	0.260902	1.77886	4.00867	3.74776	1.07527	3.74776	3	ENSXETP00000051371.3	ncapg
Transcript_134667	21.8735	6.93e-05	0.00435304	41.5322	3.3013	0.474358	2.39066	3.77565	3.3013	1.13217	3.3013	3	ENSXETP00000044860.3	lysmd2
Transcript_98356	21.8689	6.95e-05	0.00435598	30.4259	2.67703	0.0889596	1.89461	2.76599	2.67703	1.06868	2.67703	3	NA	NA
Transcript_154338	21.8511	7.01e-05	0.0043864	73.8576	6.08617	0.628163	2.68458	6.71433	6.08617	1.0872	6.08617	3	ENSXETP00000010210.2	hsd11b2
Transcript_119670	21.8395	7.04e-05	0.00440395	32.1543	2.55356	0.369552	1.96019	2.92312	2.55356	1.06671	2.55356	3	ENSXETP00000051185.3	pip4k2a
Transcript_53450	21.8216	7.11e-05	0.00443514	60.82	4.95827	0.570816	1.91489	5.52909	4.95827	1.06819	4.95827	3	ENSXETP00000040888.2	ubr3
Transcript_156859	21.8039	7.17e-05	0.00446593	39.4258	3.35427	0.229898	1.79398	3.58416	3.35427	1.07365	3.35427	3	ENSXETP00000035128.3	slc27a2
Transcript_142034	21.8005	7.18e-05	0.00446625	36.8137	3.25075	0.0959539	2.98791	3.3467	3.25075	0.972942	3.25075	3	ENSXETP00000015295.3	klf11
Transcript_122804	21.7857	7.23e-05	0.00449131	33.6079	2.82886	0.2264	1.9484	3.05526	2.82886	1.06718	2.82886	3	ENSXETP00000037048.3	tmem55b
Transcript_146515	21.7802	7.25e-05	0.00449612	76.2774	6.86219	0.0721168	2.69023	6.93431	6.86219	1.08551	6.86219	3	NA	NA
Transcript_88725	21.7754	7.26e-05	0.00449969	38.2459	2.99857	0.478326	2.28618	3.4769	2.99857	1.13419	2.99857	3	ENSXETP00000027463.2	ptpn13
Transcript_137390	21.7627	7.31e-05	0.00452003	32.2346	2.75835	0.172071	2.66277	2.93042	2.75835	1.09345	2.75835	3	ENSXETP00000038793.3	ndufaf1
Transcript_16059	21.7421	7.38e-05	0.00455095	75.8943	6.33386	0.565621	2.226	6.89948	6.33386	1.13149	6.33386	3	ENSXETP00000037075.3	arhgef12
Transcript_63347	21.7452	7.37e-05	0.00455095	28.6982	2.35998	0.248949	1.81563	2.60893	2.35998	1.07185	2.35998	3	ENSXETP00000037641.3	polr2h
Transcript_128783	21.7381	7.39e-05	0.00455271	49.0588	4.15562	0.304272	1.58536	4.45989	4.15562	1.13005	4.15562	3	ENSXETP00000042402.2	nadk
Transcript_62005	21.7318	7.42e-05	0.00455953	38.5311	3.30808	0.194751	1.25516	3.50283	3.30808	1.34128	3.30808	3	ENSXETP00000046430.3	mast4
Transcript_48771	21.7282	7.43e-05	0.00456058	35.9092	2.81353	0.450948	2.23304	3.26447	2.81353	1.13246	2.81353	3	ENSXETP00000022413.3	ppp2r2a
Transcript_119740	21.7145	7.48e-05	0.00458367	64.4486	5.67557	0.183385	1.93178	5.85896	5.67557	1.06774	5.67557	3	ENSXETP00000043708.3	cct8
Transcript_9656	21.7105	7.49e-05	0.00458538	58.8824	5.33405	0.0188976	1.87077	5.35295	5.33405	1.0693	5.33405	3	ENSXETP00000048864.3	plekhf1
Transcript_81817	21.6782	7.61e-05	0.00464298	55.027	4.66439	0.338066	2.17956	5.00246	4.66439	1.12119	4.66439	3	NA	NA
Transcript_140357	21.6809	7.6e-05	0.00464298	27.5006	2.30738	0.192679	1.86452	2.50006	2.30738	1.06949	2.30738	3	ENSXETP00000063770.1	hsf3
Transcript_111218	21.6657	7.66e-05	0.00466371	37.7991	2.92836	0.507924	2.23701	3.43629	2.92836	1.13292	2.92836	3	ENSXETP00000029870.3	ccdc90b
Transcript_5847	21.6526	7.7e-05	0.00468589	79.8736	6.81052	0.45071	2.32629	7.26123	6.81052	1.13377	6.81052	3	ENSXETP00000050270.3	cops5
Transcript_131311	21.6297	7.79e-05	0.00472438	39.3234	3.27843	0.296424	1.10153	3.57485	3.27843	1.50675	3.27843	3	ENSXETP00000051903.3	cyth3
Transcript_154144	21.6293	7.79e-05	0.00472438	54.6116	4.6976	0.267089	2.07854	4.96469	4.6976	1.08808	4.6976	3	ENSXETP00000058359.1	wdr33
Transcript_55491	21.6197	7.83e-05	0.0047391	75.9715	6.80227	0.104234	2.69272	6.9065	6.80227	1.08476	6.80227	3	ENSXETP00000017526.3	dynll1
Transcript_107646	21.614	7.85e-05	0.00474488	61.3708	5.52208	0.0570817	2.7375	5.57916	5.52208	1.07042	5.52208	3	ENSXETP00000030837.3	cbr3
Transcript_110009	21.5134	8.23e-05	0.004964	34.7196	2.94841	0.207925	2.70951	3.15633	2.94841	1.07956	2.94841	3	ENSXETP00000024226.3	nrxn3
Transcript_126888	21.515	8.23e-05	0.004964	38.2188	3.33902	0.135413	1.2459	3.47443	3.33902	1.3499	3.33902	3	ENSXETP00000044440.3	brms1
Transcript_138864	21.4968	8.3e-05	0.00499637	43.2407	3.3686	0.562371	2.95721	3.93097	3.3686	0.985592	3.3686	3	ENSXETP00000008768.3	PIEZO2
Transcript_98272	21.4839	8.35e-05	0.00501965	57.1498	4.62024	0.575196	2.16404	5.19543	4.62024	1.11661	4.62024	3	ENSXETP00000053323.2	slc39a13
Transcript_68021	21.4746	8.39e-05	0.00503466	41.1607	3.15269	0.589196	2.08532	3.74188	3.15269	1.09028	3.15269	3	ENSXETP00000014410.3	med13l
Transcript_16110	21.4533	8.48e-05	0.00506586	30.0032	2.5692	0.158364	4.01275	2.72756	2.5692	0.54737	2.5692	3	ENSXETP00000057074.2	sdc4
Transcript_33107	21.4544	8.47e-05	0.00506586	31.6756	2.72583	0.15377	2.26712	2.8796	2.72583	1.13431	2.72583	3	ENSXETP00000000606.3	egln3
Transcript_90175	21.4493	8.49e-05	0.00506586	31.9795	2.66745	0.239776	1.56862	2.90722	2.66745	1.13687	2.66745	3	ENSXETP00000062065.1
Transcript_117728	21.4493	8.49e-05	0.00506586	41.4643	3.45522	0.314263	1.10991	3.76949	3.45522	1.49642	3.45522	3	NA	NA
Transcript_72699	21.4446	8.51e-05	0.00506988	121.501	10.9058	0.139824	3.57586	11.0456	10.9058	0.712245	10.9058	3	NA	NA
Transcript_140745	21.4354	8.55e-05	0.00508477	35.1202	2.83617	0.356579	2.13099	3.19275	2.83617	1.1058	2.83617	3	ENSXETP00000033790.3	rasef
Transcript_130997	21.4042	8.68e-05	0.00513861	64.0224	5.74842	0.0717999	2.37015	5.82022	5.74842	1.13285	5.74842	3	ENSXETP00000042442.3	entpd2
Transcript_157975	21.4058	8.67e-05	0.00513861	32.2394	2.77512	0.155736	2.03472	2.93086	2.77512	1.07559	2.77512	3	NA	NA
Transcript_159789	21.41	8.65e-05	0.00513861	39.7319	3.45567	0.156323	3.63268	3.61199	3.45567	0.687268	3.45567	3	ENSXETP00000028712.3	2019-09-07
Transcript_81345	21.3878	8.75e-05	0.00517157	31.3607	2.71859	0.13239	2.2268	2.85098	2.71859	1.1316	2.71859	3	ENSXETP00000043746.3	dync1i2
Transcript_82108	21.3682	8.83e-05	0.00521261	18.1349	1.51065	0.137983	4.08298	1.64863	1.51065	0.525635	1.51065	3	NA	NA
Transcript_126240	21.3639	8.85e-05	0.00521582	35.266	2.67197	0.53403	2.19316	3.206	2.67197	1.12481	2.67197	3	ENSXETP00000035835.3	thoc5
Transcript_3639	21.3575	8.87e-05	0.00522422	27.5967	2.43499	0.0737945	1.77501	2.50879	2.43499	1.07574	2.43499	3	NA	NA
Transcript_120762	21.3407	8.94e-05	0.00525862	27.927	2.46877	0.0700481	1.8149	2.53882	2.46877	1.07191	2.46877	3	ENSXETP00000060817.1
Transcript_59136	21.3068	9.09e-05	0.00533674	55.6028	4.70166	0.353146	1.62243	5.0548	4.70166	1.11602	4.70166	3	ENSXETP00000051929.3	abhd16a
Transcript_3312	21.291	9.16e-05	0.00534619	41.2254	3.55876	0.189003	1.39173	3.74776	3.55876	1.23234	3.55876	3	NA	NA
Transcript_10717	21.292	9.16e-05	0.00534619	88.7591	7.8166	0.252404	2.42573	8.06901	7.8166	1.13054	7.8166	3	ENSXETP00000015440.3	sfpq
Transcript_31314	21.2934	9.15e-05	0.00534619	51.2801	4.62606	0.0357672	1.70605	4.66183	4.62606	1.08898	4.62606	3	ENSXETP00000009864.3	edem3
Transcript_141902	21.2956	9.14e-05	0.00534619	34.1385	2.81701	0.286493	1.83441	3.1035	2.81701	1.07072	2.81701	3	ENSXETP00000004081.3	rmnd5a
Transcript_134594	21.2865	9.18e-05	0.00535011	42.1499	3.34598	0.485828	1.13995	3.83181	3.34598	1.46068	3.34598	3	ENSXETP00000049052.3	me1
Transcript_135372	21.2766	9.22e-05	0.00536786	31.0964	2.65748	0.169468	3.372	2.82694	2.65748	0.806827	2.65748	3	ENSXETP00000022237.2
Transcript_122370	21.246	9.36e-05	0.00543904	41.92	3.66122	0.149685	2.1068	3.81091	3.66122	1.0975	3.66122	3	ENSXETP00000020001.3	fam107b
Transcript_12462	21.2181	9.48e-05	0.00550437	10.5875	0.927519	0.0349769	4.32927	0.962496	0.927519	0.457372	0.927519	3	ENSXETP00000052598.3	erlin2
Transcript_125726	21.1905	9.61e-05	0.0055694	68.567	6.1956	0.0377649	2.08993	6.23336	6.1956	1.0918	6.1956	3	ENSXETP00000020435.3	lrpprc
Transcript_113343	21.1795	9.66e-05	0.00559092	48.4953	4.12533	0.283337	2.33737	4.40866	4.12533	1.13359	4.12533	3	ENSXETP00000030406.3	tfpi2
Transcript_78144	21.1591	9.76e-05	0.00563758	40.1041	3.22506	0.420773	1.10747	3.64583	3.22506	1.49942	3.22506	3	ENSXETP00000044367.2	mcm3
Transcript_116694	21.1454	9.82e-05	0.0056666	99.5964	9.00409	0.0501258	2.57494	9.05422	9.00409	1.11372	9.00409	3	ENSXETP00000027290.3	krt15
Transcript_102220	21.1355	9.87e-05	0.00568076	30.0832	2.60567	0.129161	2.16989	2.73483	2.60567	1.11839	2.60567	3	ENSXETP00000061232.1	mlph
Transcript_103283	21.1342	9.87e-05	0.00568076	36.106	2.79182	0.490538	2.22521	3.28236	2.79182	1.13137	2.79182	3	ENSXETP00000033630.3	slc38a10
Transcript_127492	21.1243	9.92e-05	0.00569957	39.7163	3.32364	0.286926	2.17663	3.61057	3.32364	1.12036	3.32364	3	ENSXETP00000044676.3	tmem222
Transcript_113359	21.1154	9.96e-05	0.00569975	51.9624	4.30441	0.419448	1.58037	4.72386	4.30441	1.13205	4.30441	3	ENSXETP00000035667.3	cmpk1
Transcript_127494	21.1183	9.95e-05	0.00569975	36.1402	3.03748	0.247993	2.52285	3.28547	3.03748	1.12178	3.03748	3	ENSXETP00000043491.3	raf1
Transcript_137869	21.1186	9.95e-05	0.00569975	51.6368	4.37427	0.319984	2.88993	4.69426	4.37427	1.01311	4.37427	3	ENSXETP00000046283.3	sfxn3
Transcript_129627	21.1046	0.000100138	0.00571381	35.8382	3.09378	0.164239	1.81334	3.25802	3.09378	1.07202	3.09378	3	ENSXETP00000000141.3	mapkapk3
Transcript_141104	21.1043	0.000100153	0.00571381	37.1729	2.81701	0.562343	1.9724	3.37936	2.81701	1.06669	2.81701	3	ENSXETP00000015559.2	gne
Transcript_111165	21.0949	0.000100606	0.00571547	44.6533	3.84162	0.217766	2.84365	4.05939	3.84162	1.03152	3.84162	3	ENSXETP00000009125.1	map4
Transcript_115837	21.095	0.000100599	0.00571547	26.4477	2.21235	0.19199	1.82319	2.40434	2.21235	1.07135	2.21235	3	NA	NA
Transcript_140905	21.0953	0.000100586	0.00571547	50.5699	4.08952	0.507739	1.91692	4.59726	4.08952	1.06814	4.08952	3	ENSXETP00000042005.3	eif4a2
Transcript_133034	21.0799	0.000101331	0.00574859	46.497	3.33406	0.89294	2.57536	4.227	3.33406	1.11365	3.33406	3	ENSXETP00000056742.2	phf3
Transcript_73076	21.0743	0.000101599	0.00575573	34.4522	2.90833	0.223687	1.72118	3.13201	2.90833	1.08519	2.90833	3	ENSXETP00000022243.3	sbds
Transcript_62379	21.0665	0.000101979	0.00576915	56.5234	4.58382	0.554677	2.19916	5.13849	4.58382	1.12626	4.58382	3	ENSXETP00000042745.1	lrrc17
Transcript_67755	21.0576	0.000102414	0.00578567	22.6694	1.92698	0.133868	4.1005	2.06085	1.92698	0.520378	1.92698	3	ENSXETP00000022902.3	prss23
Transcript_81962	21.0475	0.00010291	0.00579748	11.8515	0.995607	0.0817983	4.14162	1.07741	0.995607	0.508291	0.995607	3	ENSXETP00000064132.1	ND1
Transcript_116830	21.0482	0.000102876	0.00579748	37.2678	3.17033	0.217658	2.63855	3.38798	3.17033	1.09988	3.17033	3	ENSXETP00000005567.3	XB-GENE-956774
Transcript_16349	21.0226	0.000104146	0.00584527	35.9289	3.01463	0.251634	2.1034	3.26626	3.01463	1.09634	3.01463	3	ENSXETP00000036416.3	crym
Transcript_65160	21.0217	0.000104192	0.00584527	37.4031	3.3203	0.0799763	1.34553	3.40028	3.3203	1.26552	3.3203	3	ENSXETP00000020943.3	phc2
Transcript_90442	21.0243	0.00010406	0.00584527	42.3169	3.5442	0.30279	2.19043	3.84699	3.5442	1.12412	3.5442	3	ENSXETP00000027860.2	rcor1
Transcript_18972	20.9979	0.000105382	0.00590301	37.4959	3.18743	0.221295	3.29936	3.40872	3.18743	0.840844	3.18743	3	ENSXETP00000060798.1	TM9SF4
Transcript_139057	20.9953	0.000105513	0.00590301	9.50755	0.777224	0.0870983	4.8142	0.864322	0.777224	0.35325	0.777224	3	ENSXETP00000039241.3	adamtsl4
Transcript_113574	20.9901	0.000105777	0.00590961	30.3828	2.54558	0.216489	1.84041	2.76207	2.54558	1.07042	2.54558	3	ENSXETP00000042092.3	slc50a1
Transcript_68792	20.9831	0.000106128	0.00592106	26.1428	2.232	0.144622	1.72255	2.37662	2.232	1.08487	2.232	3	ENSXETP00000018365.3	golt1b
Transcript_131940	20.9677	0.000106917	0.00595688	36.6294	3.06494	0.265012	1.77085	3.32995	3.06494	1.07628	3.06494	3	ENSXETP00000022413.3	ppp2r2a
Transcript_112680	20.9418	0.000108248	0.00602272	33.3042	2.89405	0.13361	3.49328	3.02766	2.89405	0.749924	2.89405	3	ENSXETP00000018561.3	ndufa9
Transcript_2540	20.9306	0.000108828	0.00604669	43.223	3.54971	0.379658	2.46987	3.92937	3.54971	1.12744	3.54971	3	ENSXETP00000011445.3	ptp4a2
Transcript_112948	20.9177	0.000109502	0.00607581	51.7666	3.98291	0.723145	1.78708	4.70606	3.98291	1.07435	3.98291	3	ENSXETP00000061102.1	lgr4
Transcript_73592	20.9079	0.000110018	0.00608897	50.3056	4.10526	0.467972	2.08166	4.57323	4.10526	1.08908	4.10526	3	ENSXETP00000000049.3	mdm4
Transcript_122531	20.9074	0.000110041	0.00608897	27.0691	2.29361	0.167223	1.74779	2.46083	2.29361	1.0798	2.29361	3	ENSXETP00000060926.1	mllt10
Transcript_122868	20.9027	0.000110289	0.00609439	25.2904	2.15208	0.147046	1.66383	2.29913	2.15208	1.10187	2.15208	3	ENSXETP00000035102.3	whamm
Transcript_126690	20.8943	0.000110732	0.00611049	45.8876	4.00055	0.171051	2.52221	4.1716	4.00055	1.12186	4.00055	3	ENSXETP00000000264.3	crip2
Transcript_70768	20.8745	0.000111787	0.00614391	62.8454	5.6551	0.0581197	1.99584	5.71322	5.6551	1.06844	5.6551	3	ENSXETP00000010304.3	cyp2d6
Transcript_128267	20.8744	0.000111793	0.00614391	30.7248	2.52498	0.268188	1.75801	2.79317	2.52498	1.07812	2.52498	3	ENSXETP00000006483.3	pigk
Transcript_153529	20.8779	0.000111604	0.00614391	50.7945	4.5545	0.0631823	1.62811	4.61768	4.5545	1.11399	4.5545	3	ENSXETP00000016468.2	cat.1
Transcript_49717	20.8579	0.000112676	0.00616979	42.5657	3.75548	0.114133	1.93196	3.86961	3.75548	1.06773	3.75548	3	NA	NA
Transcript_62239	20.8601	0.000112557	0.00616979	27.5742	2.07427	0.432467	3.88382	2.50674	2.07427	0.590175	2.07427	3	ENSXETP00000034109.3	kdm6b
Transcript_75573	20.8571	0.000112722	0.00616979	44.5187	3.75319	0.293956	2.82685	4.04715	3.75319	1.03803	3.75319	3	NA	NA
Transcript_66230	20.8478	0.000113223	0.00618884	49.9245	4.25802	0.280567	1.62478	4.53859	4.25802	1.11518	4.25802	3	ENSXETP00000042962.3	ap1g1
Transcript_113641	20.84	0.000113645	0.00620356	42.4997	3.59661	0.266992	1.67792	3.86361	3.59661	1.09737	3.59661	3	ENSXETP00000055097.1	psmb9
Transcript_2785	20.8285	0.00011427	0.00622923	48.6157	3.78543	0.63418	2.86198	4.41961	3.78543	1.0243	3.78543	3	NA	NA
Transcript_127804	20.8257	0.000114424	0.00622923	53.7374	4.38272	0.502499	3.82889	4.88522	4.38272	0.60962	4.38272	3	ENSXETP00000060650.1	HUWE1
Transcript_106632	20.8008	0.000115793	0.00627846	34.2049	2.91738	0.192153	2.2937	3.10954	2.91738	1.13413	2.91738	3	ENSXETP00000058795.1	TNFSF10
Transcript_135780	20.802	0.00011573	0.00627846	87.5336	7.16616	0.791436	3.14506	7.9576	7.16616	0.909383	7.16616	3	ENSXETP00000023816.3	hsp90ab1
Transcript_145838	20.8019	0.000115736	0.00627846	77.078	5.96586	1.04124	4.37301	7.00709	5.96586	0.446444	5.96586	3	ENSXETP00000035755.2	cdh1
Transcript_8791	20.7951	0.000116111	0.00628352	72.9179	6.3089	0.320003	2.12226	6.6289	6.3089	1.10281	6.3089	3	ENSXETP00000058075.2	rbm8a
Transcript_130729	20.7935	0.000116197	0.00628352	34.8191	2.9922	0.173164	2.61554	3.16537	2.9922	1.10543	2.9922	3	ENSXETP00000057843.2	phb
Transcript_131946	20.7758	0.00011719	0.00632872	18.1074	1.3558	0.290324	4.2204	1.64612	1.3558	0.48609	1.3558	3	ENSXETP00000040598.3	tgfb1
Transcript_70816	20.7718	0.000117413	0.00633233	36.8361	3.11199	0.236749	1.63597	3.34874	3.11199	1.11123	3.11199	3	ENSXETP00000042441.2	garnl3
Transcript_55917	20.7315	0.000119697	0.00644691	10.6624	0.831836	0.137475	6.20595	0.969311	0.831836	0.196517	0.831836	3	ENSXETP00000000487.3	myh9
Transcript_69853	20.7225	0.000120213	0.00646195	40.3526	3.50505	0.163375	1.68185	3.66842	3.50505	1.09615	3.50505	3	NA	NA
Transcript_159229	20.721	0.000120296	0.00646195	47.2602	3.7643	0.532082	2.39963	4.29638	3.7643	1.13182	3.7643	3	ENSXETP00000020799.3	taok1
Transcript_54366	20.7138	0.000120712	0.00647571	41.8883	3.08656	0.721473	2.43539	3.80803	3.08656	1.12997	3.08656	3	ENSXETP00000061010.1	MUT
Transcript_71215	20.6931	0.000121915	0.00652292	34.1921	2.97087	0.1375	1.86173	3.10837	2.97087	1.06958	2.97087	3	NA	NA
Transcript_130382	20.6943	0.000121841	0.00652292	39.1413	3.24209	0.316211	2.08406	3.5583	3.24209	1.08987	3.24209	3	NA	NA
Transcript_79477	20.6852	0.000122372	0.00653872	41.6369	3.7526	0.0325802	1.49181	3.78518	3.7526	1.17256	3.7526	3	ENSXETP00000022607.3	cinp
Transcript_154310	20.6781	0.00012279	0.00655244	60.5504	5.3453	0.159285	2.37437	5.50459	5.3453	1.13272	5.3453	3	NA	NA
Transcript_128677	20.6654	0.000123535	0.00658348	36.3594	3.18614	0.119256	3.96043	3.3054	3.18614	0.564273	3.18614	3	ENSXETP00000007571.3	prdx1
Transcript_81662	20.6597	0.000123872	0.00659278	29.8773	2.57276	0.143356	3.24137	2.71612	2.57276	0.867422	2.57276	3	NA	NA
Transcript_152641	20.6531	0.000124262	0.00660485	47.3546	3.75735	0.547615	2.27148	4.30496	3.75735	1.13429	3.75735	3	ENSXETP00000002843.3	nckap1
Transcript_83257	20.6492	0.000124495	0.0066085	51.6863	4.53973	0.159027	2.1799	4.69876	4.53973	1.12129	4.53973	3	ENSXETP00000000563.2	cdknx
Transcript_114719	20.6422	0.000124913	0.00662204	36.2243	3.00125	0.291868	2.96108	3.29312	3.00125	0.983996	3.00125	3	ENSXETP00000048013.3	mmp13
Transcript_31674	20.6385	0.000125133	0.00662399	96.8727	8.73025	0.0763576	3.19282	8.80661	8.73025	0.888996	8.73025	3	ENSXETP00000046782.3	ASPH
Transcript_74959	20.6361	0.000125278	0.00662399	51.3828	4.17536	0.495809	1.72608	4.67117	4.17536	1.08408	4.17536	3	ENSXETP00000013625.3	exoc3
Transcript_70448	20.633	0.000125465	0.00662522	39.6832	3.54314	0.064422	1.40583	3.60756	3.54314	1.22292	3.54314	3	NA	NA
Transcript_100245	20.6299	0.000125647	0.00662619	45.1977	3.48254	0.626339	1.86356	4.10888	3.48254	1.06952	3.48254	3	ENSXETP00000053525.2	nck1
Transcript_80152	20.6228	0.000126074	0.006628	48.3747	3.93066	0.467039	1.60478	4.3977	3.93066	1.12253	3.93066	3	ENSXETP00000023344.3	hdac7
Transcript_125745	20.6212	0.000126173	0.006628	84.2768	6.71176	0.94977	2.0972	7.66153	6.71176	1.09424	6.71176	3	ENSXETP00000053274.2	smc1a
Transcript_126009	20.625	0.000125942	0.006628	30.1457	2.57991	0.160609	2.11929	2.74051	2.57991	1.10179	2.57991	3	ENSXETP00000060909.1	triqk
Transcript_118997	20.6117	0.00012675	0.0066497	36.7295	3.13834	0.200702	2.90643	3.33904	3.13834	1.00642	3.13834	3	ENSXETP00000014000.2	ccng2
Transcript_136151	20.6062	0.000127083	0.00665851	42.5639	2.98836	0.881078	2.48671	3.86944	2.98836	1.12589	2.98836	3	ENSXETP00000047875.3	u2surp
Transcript_33771	20.6025	0.000127303	0.00666143	30.4575	2.66948	0.0993823	2.5882	2.76886	2.66948	1.11122	2.66948	3	ENSXETP00000035964.3	tmx1
Transcript_141403	20.5953	0.000127745	0.0066759	40.1001	3.1626	0.482861	2.68426	3.64546	3.1626	1.0873	3.1626	3	ENSXETP00000031141.2	smarcd2
Transcript_129382	20.5799	0.000128688	0.00671653	39.032	3.38453	0.163831	2.97629	3.54836	3.38453	0.977728	3.38453	3	ENSXETP00000001010.2	slc30a5
Transcript_118958	20.5653	0.000129586	0.00675465	19.6097	1.64997	0.132726	3.39156	1.7827	1.64997	0.797611	1.64997	3	NA	NA
Transcript_122597	20.5563	0.000130149	0.00677526	36.1489	3.20893	0.0773264	2.81761	3.28626	3.20893	1.04156	3.20893	3	NA	NA
Transcript_152719	20.5532	0.000130339	0.00677643	66.9952	6.00667	0.0838008	2.42526	6.09048	6.00667	1.13057	6.00667	3	ENSXETP00000039553.2	opa3
Transcript_23238	20.5451	0.000130847	0.00679414	35.5161	3.09542	0.13332	1.27559	3.22874	3.09542	1.32285	3.09542	3	ENSXETP00000057627.2	timm8b
Transcript_57651	20.5393	0.000131207	0.00680411	34.5108	2.79312	0.344221	2.24836	3.13734	2.79312	1.1339	2.79312	3	ENSXETP00000031959.3	decr1
Transcript_131549	20.5347	0.0001315	0.00681053	62.157	5.22326	0.427374	2.23312	5.65064	5.22326	1.13247	5.22326	3	ENSXETP00000001676.3	notch1
Transcript_69899	20.5198	0.000132437	0.00685031	43.1778	3.19472	0.73053	2.33752	3.92525	3.19472	1.13359	3.19472	3	ENSXETP00000032899.3
Transcript_99257	20.5041	0.000133431	0.00689289	30.8235	2.54052	0.261622	2.13524	2.80214	2.54052	1.10724	2.54052	3	ENSXETP00000005544.3	paqr6
Transcript_89556	20.4946	0.000134037	0.00691539	54.734	4.33842	0.6374	1.95895	4.97582	4.33842	1.06675	4.33842	3	ENSXETP00000063122.1	dhcr24
Transcript_11057	20.4811	0.000134909	0.0069515	55.5896	4.81344	0.240162	2.27877	5.0536	4.81344	1.13424	4.81344	3	ENSXETP00000063750.1	AFAP1L1
Transcript_70447	20.4753	0.00013528	0.00695411	44.9643	3.56637	0.521291	2.43511	4.08766	3.56637	1.12999	3.56637	3	ENSXETP00000038923.3	hipk3
Transcript_126917	20.475	0.000135303	0.00695411	37.6403	3.06317	0.35867	1.87645	3.42184	3.06317	1.06914	3.06317	3	NA	NA
Transcript_31658	20.4513	0.00013684	0.00702417	18.4993	1.49506	0.186692	3.52114	1.68175	1.49506	0.737064	1.49506	3	ENSXETP00000049980.3	sardh
Transcript_5692	20.4443	0.0001373	0.00703883	71.9749	6.30028	0.24289	2.18642	6.54317	6.30028	1.12307	6.30028	3	ENSXETP00000032248.3	nop14
Transcript_119383	20.4387	0.000137666	0.0070487	18.4401	1.59376	0.0826132	4.93907	1.67637	1.59376	0.331779	1.59376	3	ENSXETP00000033055.3	lama3
Transcript_17315	20.4322	0.000138095	0.00706169	15.1313	1.29153	0.0840456	3.89312	1.37558	1.29153	0.586956	1.29153	3	ENSXETP00000020320.1	tmem168
Transcript_71318	20.4214	0.000138809	0.00708033	48.0443	4.06287	0.304797	1.79246	4.36766	4.06287	1.0738	4.06287	3	ENSXETP00000049980.3	sardh
Transcript_132727	20.4224	0.000138745	0.00708033	56.5772	4.54153	0.60185	2.76317	5.14338	4.54153	1.06157	4.54153	3	ENSXETP00000001863.2	nifk
Transcript_15521	20.4188	0.000138985	0.00708036	38.3156	3.14327	0.339964	1.0684	3.48324	3.14327	1.54919	3.14327	3	ENSXETP00000002883.3	hmcn2
Transcript_134116	20.4051	0.000139894	0.00711771	83.7162	7.59442	0.0161456	2.40203	7.61057	7.59442	1.13171	7.59442	3	ENSXETP00000063372.1
Transcript_16532	20.3977	0.000140392	0.00713405	47.6503	3.96818	0.363671	4.21411	4.33185	3.96818	0.487818	3.96818	3	ENSXETP00000027257.3	asah1
Transcript_78906	20.3933	0.000140688	0.00714016	91.334	8.18694	0.116158	3.02867	8.30309	8.18694	0.956224	8.18694	3	ENSXETP00000038889.3	muc5b
Transcript_140926	20.3759	0.000141862	0.00719071	43.1086	3.71407	0.204886	1.60321	3.91896	3.71407	1.12312	3.71407	3	ENSXETP00000060237.1
Transcript_74773	20.3715	0.000142161	0.00719681	37.2679	3.18334	0.204652	1.5359	3.388	3.18334	1.15113	3.18334	3	ENSXETP00000006782.3	mtbp
Transcript_19060	20.3656	0.000142557	0.00720787	65.7482	4.8357	1.14141	2.53811	5.97711	4.8357	1.1197	4.8357	3	ENSXETP00000053274.2	smc1a
Transcript_68415	20.3441	0.000144033	0.00727341	76.0438	6.10471	0.808364	2.80238	6.91308	6.10471	1.04731	6.10471	3	ENSXETP00000016901.3
Transcript_75251	20.326	0.000145278	0.00732713	34.7535	2.94481	0.214602	1.1876	3.15941	2.94481	1.40801	2.94481	3	ENSXETP00000007348.3	adam11
Transcript_77104	20.3153	0.000146026	0.00735566	43.3389	3.49409	0.445813	1.85147	3.9399	3.49409	1.06995	3.49409	3	ENSXETP00000017401.3	farsa
Transcript_108885	20.3037	0.000146839	0.00738741	32.3146	2.369	0.568692	2.02147	2.93769	2.369	1.07264	2.369	3	ENSXETP00000011114.3	arfgap2
Transcript_34666	20.2893	0.000147848	0.00741971	36.85	3.28458	0.0654155	2.56523	3.35	3.28458	1.11543	3.28458	3	NA	NA
Transcript_74855	20.2898	0.000147816	0.00741971	38.5118	3.44285	0.058226	3.05041	3.50107	3.44285	0.947398	3.44285	3	ENSXETP00000009099.3	eif4enif1
Transcript_99885	20.2831	0.000148287	0.00743257	52.1946	4.3225	0.422463	3.33465	4.74497	4.3225	0.824379	4.3225	3	ENSXETP00000063755.1	rpa1
Transcript_19505	20.279	0.000148581	0.00743804	130.981	11.7461	0.161199	4.89156	11.9073	11.7461	0.339722	11.7461	3	ENSXETP00000064134.1	COX1
Transcript_74467	20.2461	0.000150927	0.00754616	17.679	1.37279	0.23439	4.33511	1.60718	1.37279	0.455894	1.37279	3	NA	NA
Transcript_82768	20.2406	0.000151326	0.00754746	62.1213	5.34597	0.301419	2.023	5.64739	5.34597	1.07295	5.34597	3	ENSXETP00000064134.1	COX1
Transcript_112861	20.2415	0.000151261	0.00754746	31.1536	2.67741	0.154737	1.53898	2.83214	2.67741	1.14973	2.67741	3	ENSXETP00000055309.2
Transcript_129127	20.2294	0.000152136	0.00757849	38.7459	3.24271	0.279645	1.19804	3.52236	3.24271	1.3971	3.24271	3	ENSXETP00000029898.3	dot1l
Transcript_69340	20.2162	0.000153097	0.00761702	34.8697	2.85781	0.312165	2.7593	3.16998	2.85781	1.06293	2.85781	3	ENSXETP00000030741.3	arsa.1
Transcript_80141	20.2085	0.00015366	0.00763564	32.9307	2.69955	0.294152	1.42408	2.9937	2.69955	1.21121	2.69955	3	NA	NA
Transcript_11991	20.2022	0.00015413	0.00764958	30.4263	2.26417	0.501861	4.06717	2.76603	2.26417	0.530433	2.26417	3	ENSXETP00000004559.3
Transcript_151927	20.1781	0.000155911	0.00772848	47.9067	3.48331	0.871842	2.48229	4.35515	3.48331	1.12632	3.48331	3	NA	NA
Transcript_136405	20.1691	0.000156584	0.00775236	41.1358	3.60964	0.129977	3.13416	3.73962	3.60964	0.913897	3.60964	3	ENSXETP00000049103.3	cstf3
Transcript_145617	20.1615	0.000157148	0.00777075	51.4026	4.1291	0.54386	1.63077	4.67296	4.1291	1.11305	4.1291	3	ENSXETP00000011267.3	itpr1
Transcript_132443	20.1543	0.000157689	0.00778801	64.4616	5.73729	0.12285	2.01003	5.86014	5.73729	1.0705	5.73729	3	ENSXETP00000019168.2	rab8a
Transcript_108285	20.1297	0.00015955	0.00787031	103.336	9.36227	0.0319448	3.38442	9.39422	9.36227	0.800975	9.36227	3	ENSXETP00000019282.3	fbn1
Transcript_97432	20.1134	0.000160797	0.00792215	47.064	4.24289	0.0356557	1.6235	4.27854	4.24289	1.11563	4.24289	3	ENSXETP00000004318.2	gstm1
Transcript_20168	20.1022	0.000161665	0.00795523	99.0521	8.99633	0.00840001	2.67141	9.00473	8.99633	1.09103	8.99633	3	ENSXETP00000011070.3	hexb
Transcript_74054	20.091	0.00016253	0.00796868	46.7282	3.98057	0.267452	2.03248	4.24802	3.98057	1.07505	3.98057	3	ENSXETP00000010292.2	cldn19
Transcript_135529	20.0936	0.000162326	0.00796868	37.822	3.09775	0.340614	1.63501	3.43837	3.09775	1.11156	3.09775	3	ENSXETP00000017141.3	eif3j
Transcript_141476	20.0911	0.000162518	0.00796868	46.726	4.14595	0.101864	1.90607	4.24782	4.14595	1.06841	4.14595	3	ENSXETP00000047741.3	capn13
Transcript_1736	20.0861	0.000162908	0.00797755	44.9152	3.87332	0.209887	2.25906	4.0832	3.87332	1.13432	3.87332	3	ENSXETP00000055897.2	XB-GENE-5957486
Transcript_128587	20.065	0.000164562	0.00804881	32.7775	2.74274	0.237031	2.66522	2.97977	2.74274	1.09277	2.74274	3	ENSXETP00000027458.3	capn7
Transcript_51236	20.051	0.000165661	0.00809277	57.4684	4.9444	0.279999	2.54838	5.2244	4.9444	1.11817	4.9444	3	ENSXETP00000038313.3	pef1
Transcript_89407	20.0455	0.000166097	0.00810427	37.2369	3.1691	0.216071	1.29333	3.38517	3.1691	1.30747	3.1691	3	ENSXETP00000022030.2
Transcript_10932	20.0214	0.00016802	0.00818825	41.7353	3.03369	0.760432	2.05442	3.79412	3.03369	1.08076	3.03369	3	ENSXETP00000043595.2	add3
Transcript_18922	20.0045	0.000169376	0.00822717	55.8422	4.25759	0.818975	2.61884	5.07656	4.25759	1.10468	4.25759	3	ENSXETP00000045900.3
Transcript_119897	20.0069	0.000169187	0.00822717	43.227	3.73771	0.192017	2.22095	3.92972	3.73771	1.13068	3.73771	3	ENSXETP00000023352.3
Transcript_138449	20.0039	0.000169429	0.00822717	37.3856	3.23612	0.162569	1.35432	3.39869	3.23612	1.25893	3.23612	3	ENSXETP00000049195.3	cript
Transcript_966	19.9959	0.000170073	0.00823866	45.5816	3.83547	0.308312	1.58482	4.14378	3.83547	1.13027	3.83547	3	NA	NA
Transcript_5748	19.998	0.000169905	0.00823866	25.0944	2.10499	0.176313	1.70481	2.28131	2.10499	1.08932	2.10499	3	ENSXETP00000045870.2
Transcript_74061	19.9908	0.000170492	0.00823924	31.0815	2.55022	0.275367	2.38665	2.82559	2.55022	1.13232	2.55022	3	ENSXETP00000039822.2	vamp7
Transcript_97894	19.9913	0.000170447	0.00823924	43.2889	3.72937	0.205982	1.90135	3.93535	3.72937	1.06852	3.72937	3	NA	NA
Transcript_50106	19.9754	0.000171747	0.00828011	41.8065	3.43588	0.364715	1.45325	3.80059	3.43588	1.19364	3.43588	3	ENSXETP00000008167.2	psmd9
Transcript_129582	19.9765	0.000171654	0.00828011	26.6837	2.2625	0.163289	1.98458	2.42579	2.2625	1.06733	2.2625	3	ENSXETP00000000465.3	hhat
Transcript_2376	19.9602	0.000172999	0.00833054	11.9325	0.917854	0.166919	4.60043	1.08477	0.917854	0.394766	0.917854	3	ENSXETP00000020592.3	kank2
Transcript_108264	19.9572	0.000173248	0.00833259	32.7773	2.80638	0.173377	1.08535	2.97976	2.80638	1.52717	2.80638	3	NA	NA
Transcript_82933	19.9465	0.00017413	0.00836078	32.5025	2.70266	0.252113	1.82037	2.95478	2.70266	1.07153	2.70266	3	ENSXETP00000013302.3	rassf7
Transcript_114998	19.9426	0.000174454	0.00836078	32.3214	2.7799	0.158407	2.30383	2.93831	2.7799	1.13404	2.7799	3	ENSXETP00000006713.3	ankrd46
Transcript_116563	19.9441	0.000174331	0.00836078	35.4394	2.81668	0.405083	2.81428	3.22176	2.81668	1.04283	2.81668	3	ENSXETP00000043089.2	spdl1
Transcript_54822	19.936	0.000175004	0.00837721	65.4107	5.86605	0.0803799	2.00578	5.94643	5.86605	1.06981	5.86605	3	ENSXETP00000059201.1	rnf10
Transcript_107299	19.9332	0.000175238	0.00837849	45.8992	3.75702	0.415627	2.57239	4.17265	3.75702	1.11418	3.75702	3	ENSXETP00000039368.2	TBX15
Transcript_68693	19.9265	0.000175804	0.00838574	30.1135	2.56371	0.173887	1.44815	2.73759	2.56371	1.19661	2.56371	3	ENSXETP00000013520.3	ppa2
Transcript_119355	19.9271	0.000175748	0.00838574	38.3271	3.34939	0.134889	1.74214	3.48428	3.34939	1.08082	3.34939	3	ENSXETP00000062112.1
Transcript_80289	19.919	0.000176435	0.00840425	30.0117	2.28431	0.44403	1.97511	2.72834	2.28431	1.06678	2.28431	3	ENSXETP00000007565.2	gpbp1l1
Transcript_111329	19.9169	0.000176608	0.00840425	85.0783	7.52472	0.209674	2.99501	7.73439	7.52472	0.970019	7.52472	3	ENSXETP00000002891.3	gpr107
Transcript_72323	19.9004	0.000178002	0.00846063	41.5459	3.66381	0.113088	1.79525	3.7769	3.66381	1.07353	3.66381	3	NA	NA
Transcript_1327	19.8816	0.000179608	0.0085186	45	3.44717	0.643742	2.57434	4.09091	3.44717	1.11383	3.44717	3	ENSXETP00000053495.2	plekhg3
Transcript_136320	19.8812	0.000179643	0.0085186	37.0835	3.0767	0.294529	1.59322	3.37123	3.0767	1.12696	3.0767	3	ENSXETP00000005706.2	mtpap
Transcript_134671	19.8691	0.000180679	0.00855772	23.6703	2.02938	0.122469	1.97962	2.15185	2.02938	1.067	2.02938	3	NA	NA
Transcript_156978	19.8545	0.000181949	0.00860777	27.9678	2.29669	0.245834	1.49164	2.54253	2.29669	1.17264	2.29669	3	NA	NA
Transcript_80624	19.8413	0.00018309	0.00865102	36.5833	2.78548	0.54027	2.92191	3.32575	2.78548	1.0001	2.78548	3	ENSXETP00000013562.3	nktr
Transcript_141086	19.839	0.000183291	0.00865102	37.3858	3.22875	0.169959	2.36626	3.39871	3.22875	1.13296	3.22875	3	ENSXETP00000059661.1	ENPP1
Transcript_118847	19.8307	0.000184018	0.00867524	24.3688	2.0527	0.162649	1.69621	2.21535	2.0527	1.09176	2.0527	3	ENSXETP00000061639.1	rad9a
Transcript_31953	19.8277	0.000184288	0.00867785	38.1675	3.17759	0.292181	2.80692	3.46977	3.17759	1.04561	3.17759	3	ENSXETP00000007955.3	als2cl
Transcript_81801	19.813	0.000185582	0.0087286	38.7327	3.37358	0.14757	2.63767	3.52115	3.37358	1.10011	3.37358	3	ENSXETP00000027402.3	caskin2
Transcript_20828	19.7978	0.000186929	0.00878174	89.7799	8.02387	0.137937	2.49601	8.16181	8.02387	1.12494	8.02387	3	ENSXETP00000023818.2	fn1
Transcript_3589	19.7946	0.000187219	0.00878199	14.1321	1.28011	0.00463412	6.39775	1.28474	1.28011	0.185385	1.28011	3	ENSXETP00000051233.3	rplp1
Transcript_31633	19.781	0.000188432	0.00878199	35.2487	3.10738	0.0970485	2.41511	3.20442	3.10738	1.1311	3.10738	3	ENSXETP00000016507.3	2019-03-07
Transcript_61793	19.7808	0.000188454	0.00878199	46.8958	4.00502	0.25824	1.59029	4.26326	4.00502	1.12811	4.00502	3	ENSXETP00000062342.1	psap
Transcript_72371	19.7889	0.000187731	0.00878199	26.6079	2.18978	0.229119	1.76506	2.4189	2.18978	1.07707	2.18978	3	NA	NA
Transcript_112693	19.7846	0.000188111	0.00878199	54.9307	4.92717	0.0665328	2.12451	4.9937	4.92717	1.10358	4.92717	3	ENSXETP00000050124.3	zhx2
Transcript_116580	19.7854	0.000188045	0.00878199	44.6563	3.38821	0.671454	1.44711	4.05966	3.38821	1.19722	3.38821	3	ENSXETP00000055605.2	vit
Transcript_118891	19.7864	0.00018795	0.00878199	38.3995	3.36902	0.121851	1.76072	3.49087	3.36902	1.07771	3.36902	3	NA	NA
Transcript_59720	19.7778	0.000188728	0.00878464	33.9003	2.78313	0.298717	1.79417	3.08185	2.78313	1.07363	2.78313	3	ENSXETP00000025737.3	smyd5
Transcript_90310	19.7691	0.00018951	0.00881091	35.3077	3.1609	0.0488923	2.88004	3.20979	3.1609	1.01709	3.1609	3	ENSXETP00000021224.3	nup62
Transcript_4062	19.7435	0.000191835	0.00890875	27.1548	2.29649	0.172132	3.08645	2.46862	2.29649	0.932985	2.29649	3	ENSXETP00000010588.3	asb1
Transcript_8872	19.7395	0.000192205	0.00891198	79.0968	6.71142	0.479198	2.31093	7.19062	6.71142	1.13396	6.71142	3	ENSXETP00000003194.3	picalm.2
Transcript_81670	19.738	0.000192345	0.00891198	31.9992	2.63998	0.269042	2.49248	2.90902	2.63998	1.12531	2.63998	3	ENSXETP00000021640.2	slain2
Transcript_131249	19.7268	0.00019337	0.00894923	24.3711	1.98607	0.229488	2.91043	2.21556	1.98607	1.00479	1.98607	3	ENSXETP00000031959.3	decr1
Transcript_101901	19.7242	0.000193613	0.00895023	40.3123	3.40784	0.256916	1.44743	3.66476	3.40784	1.19703	3.40784	3	ENSXETP00000029619.2	avpi1
Transcript_31548	19.7191	0.000194084	0.00895985	14.8084	1.26444	0.0817757	3.97777	1.34622	1.26444	0.558602	1.26444	3	ENSXETP00000009076.3	pik3ip1
Transcript_152631	19.7171	0.000194264	0.00895985	8.00787	0.6716	0.0563881	5.1653	0.727988	0.6716	0.297473	0.6716	3	ENSXETP00000010821.3	lama1
Transcript_119505	19.7094	0.000194982	0.00898272	49.1725	4.27343	0.196799	2.0108	4.47023	4.27343	1.07063	4.27343	3	NA	NA
Transcript_61794	19.6861	0.00019716	0.00907274	39.6038	3.52664	0.0737073	5.46079	3.60034	3.52664	0.260385	3.52664	3	ENSXETP00000062342.1	psap
Transcript_60168	19.6779	0.000197929	0.00909536	34.6937	2.56027	0.593706	2.1448	3.15398	2.56027	1.11044	2.56027	3	ENSXETP00000055622.2	fra10ac1
Transcript_132696	19.6761	0.000198102	0.00909536	26.4077	2.25269	0.148005	2.55069	2.4007	2.25269	1.11781	2.25269	3	ENSXETP00000007940.3	mfap3
Transcript_81784	19.6733	0.000198367	0.00909721	69.0328	6.07355	0.202157	2.97109	6.27571	6.07355	0.979872	6.07355	3	NA	NA
Transcript_7983	19.6605	0.000199578	0.00909953	57.601	5.13634	0.10011	1.87246	5.23645	5.13634	1.06925	5.13634	3	ENSXETP00000059822.1	krit1
Transcript_59185	19.6594	0.000199691	0.00909953	46.3739	4.09574	0.120074	2.24667	4.21581	4.09574	1.13379	4.09574	3	NA	NA
Transcript_89044	19.6601	0.00019962	0.00909953	27.058	2.27134	0.188473	3.00368	2.45981	2.27134	0.966456	2.27134	3	ENSXETP00000028075.2	ugdh
Transcript_90061	19.6637	0.000199282	0.00909953	43.2588	2.96335	0.96927	2.52009	3.93262	2.96335	1.12214	2.96335	3	ENSXETP00000058753.1	asl
Transcript_107553	19.6562	0.000199992	0.00909953	5.27989	0.466545	0.0134447	6.13766	0.47999	0.466545	0.200936	0.466545	3	ENSXETP00000053443.2	pkm
Transcript_136002	19.6582	0.000199802	0.00909953	22.7222	1.83915	0.226502	2.87999	2.06565	1.83915	1.01711	1.83915	3	ENSXETP00000059868.1	RTCA
Transcript_142186	19.657	0.000199913	0.00909953	43.0465	3.43705	0.476265	2.27781	3.91331	3.43705	1.13425	3.43705	3	ENSXETP00000045057.2	nono
Transcript_139758	19.6448	0.00020108	0.00913873	77.0528	6.89208	0.112717	2.66957	7.0048	6.89208	1.09155	6.89208	3	ENSXETP00000004281.3	psma7
Transcript_64620	19.6375	0.000201782	0.00916036	42.1381	3.56515	0.265585	3.33406	3.83074	3.56515	0.824657	3.56515	3	ENSXETP00000041632.2	smarcad1
Transcript_19156	19.6214	0.000203338	0.00922064	37.7617	2.80208	0.630802	2.15213	3.43288	2.80208	1.11284	2.80208	3	ENSXETP00000001901.3	ctdp1
Transcript_54995	19.6105	0.0002044	0.00925842	67.1345	5.78169	0.321451	2.52757	6.10314	5.78169	1.12116	5.78169	3	ENSXETP00000049305.3	ets1
Transcript_131466	19.6014	0.00020529	0.00928834	31.0396	2.76037	0.061405	2.74413	2.82178	2.76037	1.06818	2.76037	3	ENSXETP00000010064.3	syt8
Transcript_126651	19.5909	0.000206318	0.0093244	38.7507	3.26011	0.262677	1.55596	3.52279	3.26011	1.14223	3.26011	3	ENSXETP00000036240.2	naga
Transcript_13442	19.5849	0.000206904	0.00934049	54.7463	4.10978	0.86715	2.42545	4.97693	4.10978	1.13056	4.10978	3	ENSXETP00000047617.3	celf2
Transcript_60267	19.5566	0.000209715	0.00945682	11.3494	0.986369	0.0453952	4.42769	1.03176	0.986369	0.433247	0.986369	3	ENSXETP00000012296.3	surf4.1
Transcript_102896	19.5531	0.000210064	0.009462	27.6671	2.26144	0.253755	2.77939	2.51519	2.26144	1.05577	2.26144	3	NA	NA
Transcript_145774	19.5503	0.000210352	0.00946443	32.4585	2.85293	0.0978357	3.3964	2.95077	2.85293	0.79533	2.85293	3	ENSXETP00000063396.1
Transcript_103817	19.5423	0.000211155	0.00947949	29.8702	2.44172	0.273751	1.81096	2.71547	2.44172	1.07219	2.44172	3	ENSXETP00000062763.1	dhodh
Transcript_119468	19.5446	0.000210925	0.00947949	38.1988	3.21604	0.256583	2.96554	3.47262	3.21604	0.98216	3.21604	3	ENSXETP00000038885.2	XB-GENE-5954653
Transcript_123399	19.5283	0.000212563	0.00952153	62.6671	5.67875	0.0182592	2.48243	5.69701	5.67875	1.1263	5.67875	3	ENSXETP00000058835.1	G6PD
Transcript_135696	19.5306	0.00021233	0.00952153	41.6555	3.47288	0.313989	1.76061	3.78686	3.47288	1.07772	3.47288	3	ENSXETP00000060817.1
Transcript_136996	19.5231	0.000213099	0.00953498	122.304	10.9167	0.201849	3.46544	11.1185	10.9167	0.762888	10.9167	3	ENSXETP00000002494.3	hba1
Transcript_74666	19.5097	0.000214461	0.00956419	25.722	2.14575	0.192619	2.24387	2.33837	2.14575	1.13358	2.14575	3	NA	NA
Transcript_115421	19.5111	0.000214312	0.00956419	48.763	4.1359	0.297099	1.59424	4.433	4.1359	1.12656	4.1359	3	ENSXETP00000014694.3	kif20a
Transcript_123659	19.511	0.000214324	0.00956419	34.4542	3.0291	0.103105	1.65223	3.1322	3.0291	1.10569	3.0291	3	NA	NA
Transcript_137181	19.5067	0.000214766	0.00956727	124.684	10.9854	0.349429	3.67876	11.3349	10.9854	0.667733	10.9854	3	ENSXETP00000005472.3	sptbn1
Transcript_111491	19.4882	0.00021667	0.00964145	29.2754	2.3987	0.262698	2.90816	2.6614	2.3987	1.00571	2.3987	3	ENSXETP00000027387.3	grb2
Transcript_18719	19.4784	0.000217687	0.00965487	56.1624	4.08493	1.02074	4.44112	5.10567	4.08493	0.430083	4.08493	3	ENSXETP00000005472.3	sptbn1
Transcript_103231	19.4805	0.000217461	0.00965487	28.1823	2.30889	0.253137	2.21504	2.56203	2.30889	1.12963	2.30889	3	NA	NA
Transcript_113211	19.4827	0.000217237	0.00965487	29.676	2.53551	0.162313	2.54508	2.69782	2.53551	1.11867	2.53551	3	ENSXETP00000043460.3	ezh2
Transcript_10632	19.4645	0.000219127	0.0096986	76.6845	6.11845	0.85287	2.50999	6.97132	6.11845	1.12337	6.11845	3	ENSXETP00000031465.3	srsf4
Transcript_69173	19.463	0.00021929	0.0096986	50.2886	4.35197	0.219723	3.6719	4.57169	4.35197	0.670598	4.35197	3	ENSXETP00000007529.2
Transcript_129601	19.4597	0.000219633	0.0096986	34.7309	2.74763	0.409724	1.93466	3.15736	2.74763	1.06765	2.74763	3	NA	NA
Transcript_136157	19.4598	0.000219624	0.0096986	27.4877	2.21175	0.287126	3.0908	2.49888	2.21175	0.931266	2.21175	3	ENSXETP00000038990.3	chmp3
Transcript_65351	19.4565	0.000219969	0.00970284	35.1857	3.13634	0.062363	1.61657	3.1987	3.13634	1.11815	3.13634	3	ENSXETP00000005314.3	acbd7
Transcript_62681	19.435	0.000222237	0.00979221	50.8226	4.39749	0.22275	1.72985	4.62024	4.39749	1.08326	4.39749	3	ENSXETP00000011055.3	etv1
Transcript_102642	19.4226	0.000223547	0.00982855	44.9384	3.31537	0.769942	2.42258	4.08531	3.31537	1.13071	3.31537	3	ENSXETP00000032940.2	gdpd5
Transcript_135079	19.4229	0.00022352	0.00982855	39.301	3.46985	0.102963	1.4384	3.57282	3.46985	1.20241	3.46985	3	ENSXETP00000057636.2	ndufa5
Transcript_112815	19.4128	0.000224592	0.00986378	62.5477	5.12571	0.560445	1.88597	5.68615	5.12571	1.06889	5.12571	3	ENSXETP00000038990.3	chmp3
Transcript_136810	19.3991	0.000226064	0.00991764	31.0572	2.20404	0.619338	3.64571	2.82338	2.20404	0.681673	2.20404	3	ENSXETP00000061887.1	ezr
Transcript_13156	19.3923	0.000226803	0.00993927	47.6846	3.91531	0.419656	3.19204	4.33497	3.91531	0.889337	3.91531	3	ENSXETP00000035275.1	XB-GENE-982799
Transcript_2535	19.3894	0.000227115	0.00994219	26.787	2.2299	0.205283	3.07769	2.43518	2.2299	0.936458	2.2299	3	ENSXETP00000048599.3	bub1
Transcript_19625	19.3851	0.000227585	0.00995198	49.8625	4.38749	0.145464	3.26155	4.53296	4.38749	0.858255	4.38749	3	ENSXETP00000017239.3	gnai1
Transcript_157057	19.3825	0.000227865	0.00995345	58.7606	5.15593	0.185935	3.92663	5.34187	5.15593	0.575528	5.15593	3	ENSXETP00000050938.3	vwf
Transcript_138538	19.3774	0.000228418	0.00996685	40.0553	3.53431	0.107087	1.44616	3.64139	3.53431	1.19778	3.53431	3	NA	NA
Transcript_89950	19.3661	0.000229649	0.0100098	37.7701	3.03893	0.394713	1.8403	3.43365	3.03893	1.07043	3.03893	3	NA	NA
Transcript_81761	19.3605	0.000230267	0.0100259	33.0628	2.38136	0.624346	2.02672	3.00571	2.38136	1.07375	2.38136	3	ENSXETP00000059758.1
Transcript_6675	19.357	0.000230649	0.010028	31.4668	2.73918	0.121436	3.63662	2.86062	2.73918	0.68557	2.73918	3	ENSXETP00000014403.4	paxip1
Transcript_141544	19.3555	0.00023081	0.010028	32.4248	2.52168	0.426023	2.48358	2.94771	2.52168	1.12619	2.52168	3	ENSXETP00000004370.3	mina
Transcript_140632	19.3427	0.000232226	0.0100787	66.2266	5.78975	0.230854	2.06604	6.0206	5.78975	1.08417	5.78975	3	ENSXETP00000026163.3	rnf20
Transcript_78029	19.3402	0.000232498	0.0100796	36.6545	2.90967	0.422557	3.53499	3.33223	2.90967	0.730722	2.90967	3	ENSXETP00000036914.3	sorl1
Transcript_13510	19.3197	0.000234789	0.0101475	55.61	5.0026	0.0528578	1.81679	5.05546	5.0026	1.07177	5.0026	3	NA	NA
Transcript_33085	19.3145	0.000235365	0.0101475	33.3559	2.91254	0.119817	2.58353	3.03236	2.91254	1.11212	2.91254	3	ENSXETP00000027432.3	pold3
Transcript_79857	19.3229	0.000234423	0.0101475	183.786	16.2007	0.507106	4.75057	16.7078	16.2007	0.364954	16.2007	3	ENSXETP00000064134.1	COX1
Transcript_89205	19.309	0.000235988	0.0101475	26.9356	2.29064	0.158054	2.20111	2.44869	2.29064	1.12671	2.29064	3	NA	NA
Transcript_105529	19.306	0.000236321	0.0101475	35.5404	2.96286	0.268078	1.51361	3.23094	2.96286	1.16163	2.96286	3	ENSXETP00000031145.3	sema3a
Transcript_122488	19.3082	0.000236069	0.0101475	115.728	10.5148	0.00593468	2.91788	10.5207	10.5148	1.00175	10.5148	3	ENSXETP00000044226.3	cdh11
Transcript_128078	19.308	0.000236098	0.0101475	51.6992	4.47422	0.225711	1.72652	4.69993	4.47422	1.08398	4.47422	3	ENSXETP00000020841.2	rnf5
Transcript_143276	19.3134	0.000235491	0.0101475	38.989	3.38003	0.164425	2.50533	3.54445	3.38003	1.12391	3.38003	3	ENSXETP00000047408.3
Transcript_145728	19.3119	0.000235661	0.0101475	37.4116	2.90645	0.494604	2.97442	3.40105	2.90645	0.978499	2.90645	3	ENSXETP00000023302.3	ptprk
Transcript_116869	19.2958	0.000237473	0.0101862	43.866	3.5063	0.481525	2.19311	3.98782	3.5063	1.12479	3.5063	3	ENSXETP00000054646.1	id4
Transcript_19266	19.2886	0.00023829	0.0101925	30.1601	2.48886	0.252967	2.81218	2.74183	2.48886	1.04362	2.48886	3	ENSXETP00000063016.1	dse
Transcript_53342	19.2913	0.000237981	0.0101925	47.9428	3.95291	0.405528	1.63735	4.35844	3.95291	1.11075	3.95291	3	ENSXETP00000059631.1	GATD1
Transcript_102828	19.2871	0.000238456	0.0101925	51.3774	4.30672	0.363951	2.90008	4.67067	4.30672	1.009	4.30672	3	ENSXETP00000051434.3	pam
Transcript_116133	19.2838	0.000238836	0.0101925	152.3	13.0343	0.811156	8.10865	13.8455	13.0343	0.148483	13.0343	3	ENSXETP00000007330.2	col1a1
Transcript_119430	19.2834	0.000238882	0.0101925	53.8869	4.58426	0.314544	3.81112	4.89881	4.58426	0.616073	4.58426	3	ENSXETP00000058402.1	ATF7IP
Transcript_9375	19.2714	0.000240253	0.0102402	57.166	5.15118	0.0457305	1.879	5.19691	5.15118	1.06907	5.15118	3	ENSXETP00000017906.3	slc13a4
Transcript_17756	19.2665	0.000240812	0.0102532	78.568	6.94469	0.197851	2.83374	7.14255	6.94469	1.03537	6.94469	3	ENSXETP00000044982.3	emc1
Transcript_74715	19.2637	0.000241128	0.0102559	42.0838	3.67974	0.14606	1.49225	3.8258	3.67974	1.17233	3.67974	3	ENSXETP00000025162.3	cwf19l2
Transcript_51327	19.255	0.000242137	0.0102832	80.998	7.16692	0.196535	2.76657	7.36346	7.16692	1.06037	7.16692	3	ENSXETP00000049016.3	sde2
Transcript_76241	19.2537	0.000242279	0.0102832	7.82599	0.659656	0.051798	4.9783	0.711454	0.659656	0.325421	0.659656	3	ENSXETP00000004559.3
Transcript_120096	19.2483	0.000242904	0.010299	16.3528	1.2359	0.250717	3.76506	1.48662	1.2359	0.633246	1.2359	3	ENSXETP00000005532.3	txn
Transcript_132581	19.2443	0.00024337	0.0103079	40.8669	2.98416	0.731016	2.27782	3.71517	2.98416	1.13425	2.98416	3	ENSXETP00000039459.2	mrpl19
Transcript_64156	19.2292	0.000245129	0.0103716	29.3301	2.46792	0.198453	2.75108	2.66637	2.46792	1.06579	2.46792	3	ENSXETP00000017781.3	bnipl
Transcript_61926	19.2237	0.000245766	0.0103876	73.6931	6.24638	0.452991	2.20162	6.69938	6.24638	1.12683	6.24638	3	ENSXETP00000002571.3	ncor2
Transcript_18829	19.2213	0.000246055	0.010389	49.8829	4.2964	0.238408	1.90745	4.53481	4.2964	1.06837	4.2964	3	ENSXETP00000049621.3	ssbp2
Transcript_15762	19.2125	0.00024708	0.0104106	43.0094	3.55929	0.35066	1.50523	3.90995	3.55929	1.16575	3.55929	3	ENSXETP00000022609.2	tecpr2
Transcript_22387	19.2147	0.000246827	0.0104106	38.5627	3.06974	0.43596	1.31222	3.5057	3.06974	1.29173	3.06974	3	ENSXETP00000028399.3	ssu72
Transcript_151835	19.2089	0.000247512	0.0104179	25.1511	2.12023	0.166235	1.62848	2.28646	2.12023	1.11386	2.12023	3	ENSXETP00000060385.1	rchy1
Transcript_145850	19.2061	0.000247837	0.0104207	35.2689	2.77851	0.427755	1.68686	3.20626	2.77851	1.0946	2.77851	3	ENSXETP00000007348.3	adam11
Transcript_66578	19.1994	0.000248628	0.0104215	55.7513	4.77701	0.291285	1.98749	5.0683	4.77701	1.06757	4.77701	3	ENSXETP00000016839.3	wnt7c
Transcript_82092	19.2031	0.000248195	0.0104215	33.8795	2.54971	0.53025	2.59834	3.07996	2.54971	1.10918	2.54971	3	ENSXETP00000034209.3	upp1
Transcript_110466	19.2013	0.00024841	0.0104215	25.266	2.16786	0.129051	1.58985	2.29691	2.16786	1.12828	2.16786	3	NA	NA
Transcript_122530	19.1942	0.000249245	0.0104366	83.9751	7.62082	0.0132802	2.39919	7.6341	7.62082	1.13183	7.62082	3	ENSXETP00000050107.3	ogt
Transcript_125	19.1855	0.000250279	0.010469	39.9833	2.96767	0.66718	1.35068	3.63485	2.96767	1.26164	2.96767	3	ENSXETP00000035744.3	nup43
Transcript_70655	19.1807	0.000250851	0.0104821	57.9702	4.83488	0.435143	1.94869	5.27002	4.83488	1.06717	4.83488	3	ENSXETP00000063500.1	max
Transcript_98950	19.174	0.000251657	0.0105049	51.822	3.71952	0.991565	3.65462	4.71109	3.71952	0.677881	3.71952	3	ENSXETP00000004794.3	ptprf
Transcript_74631	19.1538	0.000254093	0.010577	30.571	2.28087	0.498304	2.27579	2.77918	2.28087	1.13426	2.28087	3	ENSXETP00000062959.1	kiaa1524
Transcript_103265	19.1565	0.000253765	0.010577	23.5483	1.99089	0.149865	1.94662	2.14075	1.99089	1.06725	1.99089	3	NA	NA
Transcript_134967	19.1532	0.000254168	0.010577	16.8072	1.16208	0.365852	5.10478	1.52793	1.16208	0.306108	1.16208	3	ENSXETP00000024159.3	txnip
Transcript_130800	19.1508	0.000254452	0.0105779	48.591	3.91416	0.503197	1.62828	4.41736	3.91416	1.11393	3.91416	3	ENSXETP00000060592.1	ube2r2
Transcript_31194	19.14	0.000255773	0.0105785	32.9734	2.61322	0.38436	3.17849	2.99758	2.61322	0.895212	2.61322	3	ENSXETP00000060817.1
Transcript_31461	19.146	0.000255033	0.0105785	92.994	7.41635	1.03765	2.01506	8.454	7.41635	1.07139	7.41635	3	ENSXETP00000022524.3	uba1
Transcript_68467	19.1422	0.000255498	0.0105785	58.573	4.85892	0.465899	1.95168	5.32482	4.85892	1.06705	4.85892	3	ENSXETP00000015768.3	mfn1
Transcript_77051	19.1403	0.000255736	0.0105785	22.801	1.9479	0.124912	1.60062	2.07281	1.9479	1.12411	1.9479	3	ENSXETP00000015949.3
Transcript_141995	19.1405	0.000255701	0.0105785	35.2782	2.92751	0.279604	1.27232	3.20711	2.92751	1.32574	2.92751	3	ENSXETP00000057335.2	dbr1
Transcript_101455	19.1321	0.000256736	0.0106075	65.5599	5.85606	0.103938	2.13806	5.95999	5.85606	1.10819	5.85606	3	ENSXETP00000051415.2	rabac1
Transcript_81850	19.1201	0.000258204	0.0106572	122.008	11.0854	0.00626264	3.65207	11.0916	11.0854	0.678961	11.0854	3	ENSXETP00000036517.3	umod.3
Transcript_133755	19.1169	0.000258596	0.0106625	30.922	2.62977	0.181319	3.42966	2.81109	2.62977	0.779666	2.62977	3	ENSXETP00000009125.1	map4
Transcript_18924	19.1062	0.000259917	0.0106655	20.1051	1.59301	0.234726	3.40653	1.82774	1.59301	0.790555	1.59301	3	ENSXETP00000042402.2	nadk
Transcript_62671	19.1114	0.000259277	0.0106655	39.8439	3.00185	0.620326	3.08683	3.62217	3.00185	0.932834	3.00185	3	ENSXETP00000051933.3	ddah2
Transcript_76601	19.1063	0.000259905	0.0106655	48.9737	4.31337	0.138783	2.09643	4.45215	4.31337	1.09398	4.31337	3	ENSXETP00000046168.3	krt12
Transcript_89224	19.1075	0.000259752	0.0106655	48.1384	3.60477	0.771448	1.48608	4.37622	3.60477	1.17554	3.60477	3	ENSXETP00000012296.3	surf4.1
Transcript_103878	19.1055	0.00026001	0.0106655	27.4017	2.09771	0.393357	1.79996	2.49106	2.09771	1.07309	2.09771	3	ENSXETP00000054506.2
Transcript_146364	19.1035	0.00026025	0.0106655	32.0832	2.52862	0.388025	2.35821	2.91665	2.52862	1.13316	2.52862	3	NA	NA
Transcript_68114	19.0995	0.000260748	0.0106751	232.917	20.8018	0.372453	5.2787	21.1742	20.8018	0.282282	20.8018	3	ENSXETP00000064134.1	COX1
Transcript_103988	19.0921	0.000261674	0.0106914	46.9074	3.88616	0.378148	1.8045	4.26431	3.88616	1.0727	3.88616	3	ENSXETP00000036619.3	ikbkb
Transcript_137487	19.0921	0.000261669	0.0106914	47.4161	3.52527	0.785286	1.44097	4.31055	3.52527	1.20086	3.52527	3	ENSXETP00000034000.3	mtmr12
Transcript_123023	19.0788	0.000263329	0.0107401	23.4615	1.99458	0.138276	2.45253	2.13286	1.99458	1.12881	1.99458	3	ENSXETP00000013242.3	tgif1
Transcript_141137	19.0783	0.000263398	0.0107401	37.8741	2.61607	0.827029	2.21261	3.4431	2.61607	1.12916	2.61607	3	ENSXETP00000042964.3	papss1
Transcript_4491	19.0674	0.000264764	0.0107649	46.7562	3.33238	0.91819	1.88809	4.25057	3.33238	1.06884	3.33238	3	ENSXETP00000017660.3	cc2d1b
Transcript_129277	19.0671	0.000264804	0.0107649	40.3528	3.17976	0.488676	1.77723	3.66844	3.17976	1.07547	3.17976	3	NA	NA
Transcript_140901	19.0703	0.000264394	0.0107649	87.5099	7.89028	0.0651691	2.44615	7.95544	7.89028	1.12927	7.89028	3	ENSXETP00000029943.3	slit3
Transcript_126674	19.0592	0.000265797	0.0107836	27.3751	2.36427	0.124373	1.99411	2.48864	2.36427	1.06824	2.36427	3	NA	NA
Transcript_146038	19.0593	0.000265789	0.0107836	23.6479	1.93475	0.215055	2.05059	2.14981	1.93475	1.07969	1.93475	3	ENSXETP00000047526.3	dhtkd1
Transcript_17804	19.0515	0.000266771	0.0108034	57.3806	5.02298	0.19344	1.86692	5.21642	5.02298	1.06941	5.02298	3	ENSXETP00000056367.2	utp3
Transcript_49375	19.0386	0.000268422	0.0108034	36.0694	2.88815	0.390881	1.57458	3.27903	2.88815	1.1344	2.88815	3	ENSXETP00000040520.2	arhgef5
Transcript_62668	19.04	0.000268242	0.0108034	43.868	3.23964	0.74836	1.15488	3.988	3.23964	1.44366	3.23964	3	ENSXETP00000021545.3	kansl2
Transcript_100988	19.0468	0.000267373	0.0108034	37.755	3.13399	0.298281	1.61002	3.43227	3.13399	1.12056	3.13399	3	ENSXETP00000010821.3	lama1
Transcript_132619	19.0414	0.000268058	0.0108034	29.1711	2.46163	0.190287	2.51812	2.65192	2.46163	1.12238	2.46163	3	ENSXETP00000040789.3	slc25a12
Transcript_133294	19.0447	0.000267637	0.0108034	32.4452	2.61056	0.339	2.73879	2.94956	2.61056	1.06999	2.61056	3	ENSXETP00000054037.2	RHBDF1
Transcript_138561	19.0496	0.000267013	0.0108034	84.925	7.50384	0.216613	3.02192	7.72045	7.50384	0.95898	7.50384	3	NA	NA
Transcript_139524	19.049	0.000267091	0.0108034	34.7279	2.8432	0.313887	1.98993	3.15709	2.8432	1.0678	2.8432	3	ENSXETP00000063016.1	dse
Transcript_132008	19.036	0.000268748	0.0108058	32.9881	2.43819	0.560736	2.14968	2.99892	2.43819	1.11205	2.43819	3	ENSXETP00000020639.3	pfkfb4
Transcript_54944	19.0316	0.000269319	0.0108179	25.0701	1.96911	0.309993	2.32646	2.2791	1.96911	1.13377	1.96911	3	ENSXETP00000024216.3	snw1
Transcript_97442	19.0293	0.00026961	0.0108189	57.7366	4.75118	0.497602	3.78985	5.24878	4.75118	0.623905	4.75118	3	ENSXETP00000012758.3	vps37b
Transcript_54551	19.0251	0.000270147	0.0108297	68.5817	6.18658	0.0481227	2.08276	6.2347	6.18658	1.08944	6.18658	3	ENSXETP00000012666.3	rad23b
Transcript_139185	19.0195	0.000270874	0.0108481	36.2041	3.02426	0.267028	0.977543	3.29128	3.02426	1.67936	3.02426	3	ENSXETP00000061672.1	tigd3
Transcript_79910	19.0157	0.000271369	0.0108569	26.8282	2.22067	0.218253	1.69596	2.43893	2.22067	1.09184	2.22067	3	ENSXETP00000025067.2	slc19a1
Transcript_100213	19.0136	0.000271631	0.0108569	91.853	7.69982	0.650453	3.33087	8.35027	7.69982	0.826151	7.69982	3	ENSXETP00000004204.3	mdk
Transcript_31329	18.9896	0.000274753	0.0109709	94.3846	8.49208	0.0883398	3.11528	8.58042	8.49208	0.921572	8.49208	3	ENSXETP00000005898.3	eprs
Transcript_117782	18.9779	0.000276291	0.0110112	62.9794	5.62504	0.100366	4.96267	5.7254	5.62504	0.327934	5.62504	3	NA	NA
Transcript_145633	18.9778	0.000276308	0.0110112	35.9355	2.53848	0.728388	3.68287	3.26686	2.53848	0.666026	2.53848	3	ENSXETP00000009960.2	slc16a2
Transcript_71186	18.9703	0.000277289	0.0110394	39.3707	3.40901	0.170145	2.81753	3.57916	3.40901	1.04159	3.40901	3	ENSXETP00000035275.1	XB-GENE-982799
Transcript_9710	18.9576	0.000278977	0.0110781	46.6114	3.81267	0.424735	2.02627	4.2374	3.81267	1.07365	3.81267	3	ENSXETP00000052835.2	xpo6
Transcript_67368	18.9584	0.000278871	0.0110781	40.0596	3.41849	0.223296	3.22999	3.64178	3.41849	0.872546	3.41849	3	ENSXETP00000061181.1	FGD1
Transcript_89258	18.9568	0.000279082	0.0110781	51.5221	4.41348	0.270348	1.68027	4.68383	4.41348	1.09664	4.41348	3	ENSXETP00000011845.2	pycr1
Transcript_154818	18.9527	0.000279631	0.011089	59.8698	5.40755	0.0351527	1.92083	5.4427	5.40755	1.06804	5.40755	3	ENSXETP00000033746.1	fes
Transcript_56715	18.9504	0.000279929	0.01109	34.2987	3.07569	0.0423777	1.28727	3.11807	3.07569	1.31266	3.07569	3	NA	NA
Transcript_154935	18.9472	0.000280352	0.0110959	34.5889	2.72745	0.417002	1.48292	3.14445	2.72745	1.17721	2.72745	3	ENSXETP00000026481.2	tmem8a
Transcript_47876	18.9427	0.00028096	0.0110982	49.3068	4.41339	0.0690506	1.68854	4.48244	4.41339	1.09408	4.41339	3	ENSXETP00000061292.1	cd2ap
Transcript_159250	18.9435	0.000280857	0.0110982	41.1606	3.2108	0.531071	1.08176	3.74187	3.2108	1.53177	3.2108	3	NA	NA
Transcript_79633	18.9179	0.000284291	0.0111861	71.4329	5.66729	0.826604	2.20662	6.4939	5.66729	1.12794	5.66729	3	ENSXETP00000025269.3	akr1c8p
Transcript_117039	18.9217	0.000283784	0.0111861	27.4755	2.31952	0.178258	2.49552	2.49777	2.31952	1.12499	2.31952	3	ENSXETP00000017044.3	aagab
Transcript_134760	18.9191	0.000284129	0.0111861	16.9656	1.50741	0.0349125	4.44926	1.54232	1.50741	0.42818	1.50741	3	NA	NA
Transcript_136321	18.9194	0.000284099	0.0111861	7.89945	0.704224	0.0139086	6.38849	0.718132	0.704224	0.185882	0.704224	3	ENSXETP00000027846.3	COL11A1
Transcript_69235	18.8893	0.000288186	0.0113283	10.9526	0.895684	0.100003	4.07465	0.995687	0.895684	0.528156	0.895684	3	ENSXETP00000014309.3	grhpr.1
Transcript_97711	18.8866	0.000288557	0.0113319	46.1657	3.02089	1.17599	2.58904	4.19688	3.02089	1.11106	3.02089	3	ENSXETP00000006779.3	rnf168
Transcript_8937	18.8783	0.000289711	0.0113612	25.8273	2.12971	0.218226	1.44504	2.34794	2.12971	1.19844	2.12971	3	ENSXETP00000002909.3	mutyh
Transcript_73253	18.8771	0.000289865	0.0113612	33.1311	2.6201	0.391817	1.93928	3.01192	2.6201	1.0675	2.6201	3	ENSXETP00000052554.3	adgra2
Transcript_134857	18.8749	0.000290169	0.0113621	36.6758	2.85285	0.481315	1.29572	3.33417	2.85285	1.30544	2.85285	3	NA	NA
Transcript_2113	18.8628	0.000291848	0.0113771	38.6125	3.4104	0.0998253	1.81186	3.51022	3.4104	1.07212	3.4104	3	ENSXETP00000063237.1	cnpy1
Transcript_33254	18.8629	0.000291833	0.0113771	65.8523	4.86792	1.11866	2.02898	5.98658	4.86792	1.07425	4.86792	3	ENSXETP00000013339.4	arpc1b
Transcript_53322	18.8682	0.000291105	0.0113771	26.8863	2.19475	0.249468	2.34543	2.44421	2.19475	1.13344	2.19475	3	ENSXETP00000005497.3	c2orf49
Transcript_78508	18.8677	0.000291171	0.0113771	34.2959	2.939	0.178815	1.41307	3.11781	2.939	1.21821	2.939	3	ENSXETP00000015070.3	cacfd1
Transcript_145771	18.862	0.00029196	0.0113771	20.7108	1.67375	0.209054	3.8455	1.8828	1.67375	0.603661	1.67375	3	ENSXETP00000030802.3	son
Transcript_32311	18.8576	0.000292579	0.0113903	145.683	13.1814	0.0625698	3.84408	13.244	13.1814	0.604168	13.1814	3	ENSXETP00000062987.1
Transcript_130328	18.8513	0.000293451	0.0114133	55.3834	3.94357	1.09128	1.75257	5.03485	3.94357	1.07899	3.94357	3	ENSXETP00000057234.2	prrc2b
Transcript_157740	18.8477	0.000293951	0.0114217	63.3613	5.46977	0.290346	2.45925	5.76012	5.46977	1.1283	5.46977	3	ENSXETP00000038375.3	adamts4
Transcript_89659	18.8435	0.000294538	0.0114336	46.8259	4.15357	0.103328	1.52549	4.2569	4.15357	1.15595	4.15357	3	ENSXETP00000035744.3	nup43
Transcript_83325	18.8388	0.000295197	0.0114481	35.733	2.72254	0.525913	1.5424	3.24845	2.72254	1.14819	2.72254	3	NA	NA
Transcript_136500	18.8319	0.00029617	0.0114639	36.9713	2.69686	0.664159	1.97544	3.36102	2.69686	1.06679	2.69686	3	ENSXETP00000033546.3	UBAP2L
Transcript_154345	18.8326	0.000296081	0.0114639	32.1019	2.78698	0.131375	3.67345	2.91835	2.78698	0.669949	2.78698	3	ENSXETP00000036240.2	naga
Transcript_111449	18.8285	0.000296655	0.0114675	36.6392	2.7947	0.536136	4.33438	3.33084	2.7947	0.45608	2.7947	3	ENSXETP00000006048.3	ehd2
Transcript_155285	18.8273	0.000296829	0.0114675	41.6335	3.27354	0.511329	1.3152	3.78486	3.27354	1.2893	3.27354	3	ENSXETP00000013655.3	os9
Transcript_59198	18.8212	0.000297679	0.0114893	33.712	2.89472	0.170009	2.37728	3.06473	2.89472	1.13263	2.89472	3	ENSXETP00000026405.2	pex10
Transcript_9548	18.8177	0.00029818	0.0114977	13.1115	1.07411	0.117839	3.97596	1.19195	1.07411	0.559192	1.07411	3	ENSXETP00000001033.3	sh3glb1
Transcript_104827	18.8104	0.000299216	0.0115267	82.8158	7.51422	0.014487	2.39806	7.52871	7.51422	1.13188	7.51422	3	ENSXETP00000042158.3	slc3a2
Transcript_129030	18.7967	0.000301179	0.0115912	44.2409	3.76921	0.252686	1.89416	4.0219	3.76921	1.06869	3.76921	3	NA	NA
Transcript_157645	18.7945	0.000301494	0.0115923	24.6322	2.0565	0.182788	2.01091	2.23929	2.0565	1.07065	2.0565	3	ENSXETP00000062003.1	cyp2b6
Transcript_119054	18.7869	0.000302585	0.0116232	33.6625	2.896	0.164223	1.14864	3.06023	2.896	1.45072	2.896	3	NA	NA
Transcript_114242	18.7806	0.000303497	0.0116472	36.9392	2.95257	0.405538	1.55458	3.35811	2.95257	1.14283	2.95257	3	ENSXETP00000015482.2	slc10a7
Transcript_32249	18.7577	0.000306814	0.0116546	58.3458	5.18757	0.116597	2.38805	5.30417	5.18757	1.13227	5.18757	3	ENSXETP00000032055.3	palm
Transcript_76545	18.7642	0.000305871	0.0116546	44.7234	3.27467	0.791093	1.53278	4.06576	3.27467	1.15256	3.27467	3	ENSXETP00000034381.3	znf638
Transcript_108144	18.762	0.00030619	0.0116546	20.489	1.26029	0.602341	4.80648	1.86263	1.26029	0.354643	1.26029	3	ENSXETP00000017674.3	scp2
Transcript_114718	18.7642	0.000305876	0.0116546	89.0567	7.5557	0.540357	3.07917	8.09606	7.5557	0.935868	7.5557	3	ENSXETP00000015093.3	ddx17
Transcript_114727	18.7607	0.000306381	0.0116546	50.2192	4.5357	0.0296821	3.7194	4.56538	4.5357	0.651131	4.5357	3	ENSXETP00000009555.3	map7d1
Transcript_123069	18.763	0.000306042	0.0116546	32.9124	2.78216	0.209871	1.49551	2.99203	2.78216	1.17065	2.78216	3	NA	NA
Transcript_129101	18.7768	0.000304042	0.0116546	74.2563	6.21026	0.540316	3.96425	6.75057	6.21026	0.563017	6.21026	3	ENSXETP00000036517.3	umod.3
Transcript_134915	18.7703	0.000304987	0.0116546	40.7042	3.41707	0.283318	2.94649	3.70039	3.41707	0.990009	3.41707	3	NA	NA
Transcript_136381	18.7731	0.000304584	0.0116546	70.9058	6.09881	0.347177	4.56541	6.44599	6.09881	0.402191	6.09881	3	ENSXETP00000000309.3	spint2
Transcript_137898	18.7721	0.000304718	0.0116546	39.8965	3.40513	0.221825	1.67483	3.62695	3.40513	1.09835	3.40513	3	ENSXETP00000034345.3	pnpla8
Transcript_153332	18.7574	0.000306859	0.0116546	40.5404	3.27111	0.414382	1.99162	3.68549	3.27111	1.06797	3.27111	3	NA	NA
Transcript_75830	18.7493	0.000308054	0.011689	34.1347	2.75785	0.345311	1.68617	3.10316	2.75785	1.09481	2.75785	3	NA	NA
Transcript_18528	18.7374	0.000309796	0.0117335	82.4565	7.45926	0.0367901	4.39153	7.49605	7.45926	0.441916	7.45926	3	ENSXETP00000061018.1	oaz2
Transcript_134467	18.7373	0.000309808	0.0117335	50.9528	4.49549	0.136587	2.2774	4.63207	4.49549	1.13425	4.49549	3	NA	NA
Transcript_115872	18.7305	0.000310808	0.0117604	36.436	3.13938	0.172978	1.22317	3.31236	3.13938	1.37175	3.13938	3	ENSXETP00000060438.1	spg20
Transcript_157088	18.7244	0.000311725	0.0117841	38.9672	3.20392	0.338556	1.40041	3.54247	3.20392	1.2265	3.20392	3	ENSXETP00000063302.1	bmpr1b
Transcript_82268	18.7135	0.000313341	0.0118231	41.3308	3.32693	0.43042	1.43074	3.75735	3.32693	1.20708	3.32693	3	ENSXETP00000006423.3	mogat1
Transcript_123624	18.7149	0.000313131	0.0118231	23.4973	1.99459	0.141529	1.90064	2.13612	1.99459	1.06853	1.99459	3	ENSXETP00000058971.1	egfl8
Transcript_8797	18.7089	0.00031402	0.0118377	41.1677	3.29101	0.451513	2.0449	3.74252	3.29101	1.07815	3.29101	3	ENSXETP00000018796.3	snx7
Transcript_73248	18.6998	0.00031539	0.0118451	35.9316	2.90431	0.362197	1.29985	3.26651	2.90431	1.30196	2.90431	3	NA	NA
Transcript_119816	18.7005	0.000315289	0.0118451	29.44	2.28309	0.393276	1.72618	2.67636	2.28309	1.08406	2.28309	3	ENSXETP00000002320.3	ufl1
Transcript_129981	18.701	0.000315207	0.0118451	27.3234	2.30554	0.178406	3.28264	2.48395	2.30554	0.848577	2.30554	3	ENSXETP00000061817.1	glo1
Transcript_137746	18.7024	0.000315002	0.0118451	38.1659	3.39674	0.0728825	2.98564	3.46963	3.39674	0.973877	3.39674	3	ENSXETP00000060103.1
Transcript_152393	18.6875	0.000317234	0.0119033	26.2237	2.29143	0.0925464	2.36996	2.38398	2.29143	1.13285	2.29143	3	NA	NA
Transcript_12446	18.6764	0.000318913	0.0119552	43.5616	3.65953	0.300612	1.71291	3.96014	3.65953	1.08719	3.65953	3	ENSXETP00000063686.1	fahd2a
Transcript_58221	18.674	0.00031929	0.0119583	87.5372	7.73258	0.225347	2.95413	7.95793	7.73258	0.986862	7.73258	3	ENSXETP00000056568.1
Transcript_69189	18.6685	0.000320126	0.0119785	76.6394	6.53083	0.436388	1.8197	6.96721	6.53083	1.07158	6.53083	3	ENSXETP00000059355.1	COL6A3
Transcript_145702	18.6609	0.000321279	0.0120106	45.1783	3.98417	0.122955	4.35821	4.10712	3.98417	0.450105	3.98417	3	ENSXETP00000024873.2	hnrnpu
Transcript_90167	18.648	0.000323259	0.0120734	38.9073	3.20658	0.330444	1.7192	3.53703	3.20658	1.08565	3.20658	3	NA	NA
Transcript_67698	18.637	0.000324958	0.0121257	41.6371	3.73444	0.0507497	1.86692	3.78519	3.73444	1.06941	3.73444	3	NA	NA
Transcript_8191	18.6313	0.000325837	0.0121473	33.7504	2.81578	0.252443	2.65399	3.06822	2.81578	1.09585	2.81578	3	ENSXETP00000044780.3	cgn
Transcript_31528	18.6265	0.000326576	0.0121636	40.4978	3.45592	0.225699	3.12053	3.68162	3.45592	0.919459	3.45592	3	ENSXETP00000026288.3	LATS1
Transcript_116951	18.6197	0.00032763	0.0121916	64.8425	5.83177	0.0630063	2.50072	5.89478	5.83177	1.12443	5.83177	3	ENSXETP00000046142.3	coro6
Transcript_103947	18.6082	0.000329436	0.0122476	28.1292	2.33676	0.220441	1.71975	2.5572	2.33676	1.08552	2.33676	3	NA	NA
Transcript_156423	18.605	0.000329938	0.012255	34.4656	2.76377	0.369465	2.84724	3.13324	2.76377	1.03011	2.76377	3	ENSXETP00000047679.3	mapt
Transcript_139648	18.5998	0.000330759	0.0122742	24.2768	1.87545	0.331533	1.72562	2.20698	1.87545	1.08418	1.87545	3	NA	NA
Transcript_74235	18.5944	0.000331611	0.0122833	32.9366	2.79146	0.202782	1.69543	2.99424	2.79146	1.09199	2.79146	3	ENSXETP00000051240.3	scd
Transcript_141641	18.5955	0.000331428	0.0122833	25.5185	2.06637	0.253496	1.46686	2.31987	2.06637	1.18593	2.06637	3	ENSXETP00000040360.3
Transcript_81182	18.5913	0.000332093	0.0122899	47.3511	4.09711	0.207538	2.06771	4.30465	4.09711	1.08468	4.09711	3	ENSXETP00000026683.3	kif11
Transcript_47887	18.5875	0.0003327	0.0123011	44.1341	3.79676	0.215431	1.83419	4.01219	3.79676	1.07073	3.79676	3	ENSXETP00000009075.2	limk2
Transcript_136383	18.5849	0.000333103	0.0123047	32.8391	2.43763	0.547745	5.44617	2.98538	2.43763	0.262036	2.43763	3	ENSXETP00000021306.2
Transcript_155115	18.5728	0.000335027	0.0123645	46.4133	3.96863	0.250764	1.94893	4.21939	3.96863	1.06716	3.96863	3	ENSXETP00000033368.1	mfsd6
Transcript_89514	18.5554	0.000337816	0.0124561	29.3318	2.40487	0.261658	2.26024	2.66653	2.40487	1.13433	2.40487	3	NA	NA
Transcript_131241	18.5531	0.000338181	0.0124582	81.536	7.06573	0.346631	2.83787	7.41236	7.06573	1.03377	7.06573	3	ENSXETP00000020298.3	rhoa.2
Transcript_119854	18.5492	0.00033881	0.01247	52.9437	4.70998	0.103085	4.26014	4.81307	4.70998	0.475351	4.70998	3	ENSXETP00000003780.3	hnrnpa3
Transcript_2107	18.5414	0.000340067	0.0124822	176.492	15.9073	0.137483	4.01209	16.0447	15.9073	0.547579	15.9073	3	ENSXETP00000033121.3	rps10
Transcript_115206	18.5439	0.000339662	0.0124822	48.3606	3.50267	0.893748	2.37579	4.39642	3.50267	1.13268	3.50267	3	ENSXETP00000010997.2	per3
Transcript_123465	18.5429	0.000339834	0.0124822	83.1042	7.5458	0.00912622	3.00771	7.55492	7.5458	0.9648	7.5458	3	ENSXETP00000057843.2	phb
Transcript_151860	18.5345	0.000341193	0.0125122	36.0982	3.1561	0.125548	1.12114	3.28165	3.1561	1.48283	3.1561	3	ENSXETP00000023657.3	alas1
Transcript_53466	18.5298	0.000341945	0.0125284	45.2936	3.82943	0.288171	1.68654	4.1176	3.82943	1.0947	3.82943	3	ENSXETP00000025424.3	cdc37
Transcript_82393	18.5257	0.000342623	0.0125419	37.0688	3.28338	0.0865091	1.60598	3.36989	3.28338	1.12207	3.28338	3	NA	NA
Transcript_89325	18.5184	0.000343806	0.0125651	14.7133	1.14299	0.194586	4.41897	1.33757	1.14299	0.435318	1.14299	3	ENSXETP00000061935.1
Transcript_117745	18.518	0.00034388	0.0125651	32.233	2.63413	0.296146	2.21198	2.93027	2.63413	1.12904	2.63413	3	ENSXETP00000055426.2	prpf4
Transcript_11992	18.509	0.000345354	0.0126076	28.434	2.24983	0.335083	1.68934	2.58491	2.24983	1.09384	2.24983	3	ENSXETP00000019819.2	satb1
Transcript_8525	18.5068	0.000345702	0.0126089	28.9347	2.10959	0.520836	3.04856	2.63043	2.10959	0.948146	2.10959	3	ENSXETP00000012371.1	paics.1
Transcript_152382	18.499	0.000347002	0.012645	21.6542	1.79103	0.17753	1.57502	1.96856	1.79103	1.13422	1.79103	3	NA	NA
Transcript_154779	18.4957	0.000347543	0.0126533	47.1758	4.12244	0.166273	1.99994	4.28871	4.12244	1.06897	4.12244	3	ENSXETP00000034329.2	dnajb9
Transcript_138446	18.4914	0.000348248	0.0126675	34.9606	2.544	0.634232	2.94373	3.17824	2.544	0.991144	2.544	3	ENSXETP00000029920.3	dhx8
Transcript_119589	18.4875	0.000348897	0.0126797	27.8584	2.35355	0.179028	1.55967	2.53258	2.35355	1.14064	2.35355	3	ENSXETP00000048666.2	ctps2
Transcript_6745	18.4643	0.000352761	0.0127857	48.4932	4.00754	0.400933	1.99678	4.40847	4.00754	1.06856	4.00754	3	ENSXETP00000059912.1	XRCC5
Transcript_61866	18.4651	0.000352631	0.0127857	41.2871	3.54416	0.209216	2.48176	3.75338	3.54416	1.12637	3.54416	3	NA	NA
Transcript_64605	18.4677	0.0003522	0.0127857	91.8866	7.87833	0.474995	2.92168	8.35332	7.87833	1.00019	7.87833	3	ENSXETP00000047045.3	capza2
Transcript_71716	18.4439	0.000356207	0.012899	61.5765	4.5567	1.04116	2.44181	5.59786	4.5567	1.12956	4.5567	3	ENSXETP00000045538.3	exoc1
Transcript_138513	18.4387	0.000357079	0.012919	39.4448	3.41201	0.173877	3.00754	3.58589	3.41201	0.964869	3.41201	3	ENSXETP00000021108.2	cpxm2
Transcript_131878	18.4362	0.000357518	0.0129234	33.1242	2.32751	0.683774	2.07659	3.01129	2.32751	1.08745	2.32751	3	ENSXETP00000012343.3	dhps
Transcript_101541	18.4204	0.000360206	0.0130089	57.459	4.49124	0.732303	2.1635	5.22355	4.49124	1.11645	4.49124	3	ENSXETP00000008764.2	ndufv2
Transcript_77663	18.4128	0.000361509	0.0130443	41.6489	3.63387	0.152398	1.85657	3.78626	3.63387	1.06976	3.63387	3	NA	NA
Transcript_19735	18.4102	0.000361953	0.0130487	47.1923	3.88119	0.409017	2.07972	4.2902	3.88119	1.08846	3.88119	3	ENSXETP00000023371.3	uvssa
Transcript_9305	18.3912	0.000365246	0.0131557	34.8496	3.06804	0.100109	1.65409	3.16815	3.06804	1.10507	3.06804	3	ENSXETP00000003231.3	GUCA1B
Transcript_126012	18.3884	0.000365724	0.0131612	103.04	9.35828	0.00901925	2.74743	9.3673	9.35828	1.06705	9.35828	3	ENSXETP00000024496.2	thbs1
Transcript_99507	18.3826	0.000366733	0.013176	73.0016	6.39267	0.243837	2.20228	6.63651	6.39267	1.12698	6.39267	3	ENSXETP00000046012.3	znf385a
Transcript_145824	18.3823	0.000366788	0.013176	9.91193	0.891062	0.0100226	6.2264	0.901085	0.891062	0.195242	0.891062	3	ENSXETP00000020310.3	trim29
Transcript_83808	18.3772	0.000367676	0.0131962	23.9686	2.01098	0.167978	1.98142	2.17896	2.01098	1.06711	2.01098	3	NA	NA
Transcript_59106	18.3714	0.000368703	0.0132214	60.697	5.39436	0.123551	1.95877	5.51791	5.39436	1.06676	5.39436	3	ENSXETP00000033998.3	plekha1
Transcript_98915	18.3671	0.00036945	0.0132364	39.1088	2.72302	0.832323	1.14943	3.55534	2.72302	1.44982	2.72302	3	ENSXETP00000059689.1	madd
Transcript_127925	18.3531	0.000371911	0.0133128	24.2612	2.05845	0.147111	1.54931	2.20556	2.05845	1.14512	2.05845	3	NA	NA
Transcript_76707	18.3451	0.000373341	0.0133168	36.6497	2.5783	0.753494	2.19543	3.33179	2.5783	1.12537	2.5783	3	ENSXETP00000021375.1	mipep
Transcript_79479	18.3483	0.00037277	0.0133168	42.7507	3.77314	0.113292	1.92472	3.88643	3.77314	1.06794	3.77314	3	ENSXETP00000001972.3	tmem38b
Transcript_108893	18.3452	0.00037331	0.0133168	16.1435	1.04275	0.424836	4.54905	1.46759	1.04275	0.405724	1.04275	3	ENSXETP00000049183.3	fam3c
Transcript_113155	18.3502	0.00037243	0.0133168	35.976	3.01014	0.260408	1.66636	3.27055	3.01014	1.10105	3.01014	3	ENSXETP00000018796.3	snx7
Transcript_56228	18.3404	0.000374169	0.0133326	24.8818	2.01057	0.251411	2.90101	2.26198	2.01057	1.00862	2.01057	3	ENSXETP00000015653.3	hagh
Transcript_145908	18.3389	0.000374443	0.0133326	17.5306	1.45693	0.136763	3.61132	1.59369	1.45693	0.696551	1.45693	3	NA	NA
Transcript_90046	18.3278	0.000376414	0.013391	62.5469	4.92797	0.758117	1.96247	5.68608	4.92797	1.06665	4.92797	3	ENSXETP00000032599.2	dnttip1
Transcript_18923	18.3256	0.000376808	0.0133932	50.1754	4.0383	0.523102	1.61495	4.5614	4.0383	1.11874	4.0383	3	ENSXETP00000023784.3	myzap
Transcript_129889	18.3134	0.000379003	0.0134594	76.963	6.85173	0.144905	2.8345	6.99663	6.85173	1.03508	6.85173	3	ENSXETP00000008857.2	hspa1a
Transcript_33290	18.3019	0.000381082	0.0135214	31.5238	2.39835	0.467449	2.05509	2.8658	2.39835	1.08095	2.39835	3	ENSXETP00000038222.2	nbl1
Transcript_119898	18.299	0.000381609	0.0135282	72.2546	6.51511	0.0534921	2.66962	6.5686	6.51511	1.09154	6.51511	3	ENSXETP00000050337.3	capn1
Transcript_108956	18.2905	0.000383141	0.0135706	38.2581	3.24467	0.233341	3.17409	3.47801	3.24467	0.897106	3.24467	3	ENSXETP00000052932.1	atpaf1
Transcript_69568	18.2832	0.000384487	0.0136064	39.6977	2.74425	0.864626	2.65033	3.60888	2.74425	1.09682	2.74425	3	ENSXETP00000019024.3	pmm1
Transcript_79880	18.2732	0.000386306	0.0136588	48.161	4.21845	0.15982	1.64784	4.37827	4.21845	1.10716	4.21845	3	ENSXETP00000054036.2	uba5
Transcript_12659	18.2664	0.000387556	0.0136911	30.9712	2.32007	0.495488	2.28272	2.81556	2.32007	1.13421	2.32007	3	ENSXETP00000050202.3	fbxo32
Transcript_3592	18.2556	0.000389563	0.0137134	114.911	10.2918	0.154703	3.6617	10.4465	10.2918	0.674883	10.2918	3	ENSXETP00000001672.2	pcsk5
Transcript_9894	18.244	0.000391707	0.0137134	54.6242	4.49001	0.475824	2.27845	4.96584	4.49001	1.13424	4.49001	3	ENSXETP00000060173.1	ZZZ3
Transcript_18549	18.249	0.000390781	0.0137134	75.3656	6.55311	0.29831	2.62224	6.85142	6.55311	1.10388	6.55311	3	ENSXETP00000029517.3	ap2b1
Transcript_31227	18.2411	0.000392252	0.0137134	12.6371	0.887348	0.261477	4.92808	1.14883	0.887348	0.333593	0.887348	3	ENSXETP00000014664.3	kdm3b
Transcript_78973	18.2515	0.000390317	0.0137134	39.2375	3.42126	0.145782	1.83047	3.56704	3.42126	1.07093	3.42126	3	ENSXETP00000060683.1
Transcript_83124	18.2611	0.000388541	0.0137134	27.6175	2.41378	0.0969031	2.83219	2.51068	2.41378	1.03597	2.41378	3	NA	NA
Transcript_89721	18.2453	0.000391459	0.0137134	68.7141	6.10806	0.138681	2.52069	6.24674	6.10806	1.12206	6.10806	3	ENSXETP00000006070.2	napa
Transcript_97874	18.246	0.000391332	0.0137134	33.1412	2.67582	0.337018	2.74744	3.01283	2.67582	1.06704	2.67582	3	ENSXETP00000060525.1	htt
Transcript_112860	18.2482	0.000390935	0.0137134	63.4648	5.69956	0.0699669	2.50946	5.76952	5.69956	1.12343	5.69956	3	ENSXETP00000027388.1	nrbp1
Transcript_125962	18.2434	0.000391828	0.0137134	65.5907	5.62208	0.340712	2.41718	5.96279	5.62208	1.131	5.62208	3	ENSXETP00000031141.2	smarcd2
Transcript_130581	18.2411	0.000392258	0.0137134	86.5537	7.79656	0.0719608	2.4202	7.86852	7.79656	1.13084	7.79656	3	ENSXETP00000012529.3	mroh1
Transcript_145930	18.2506	0.000390486	0.0137134	91.6612	8.20189	0.130939	2.55916	8.33283	8.20189	1.11645	8.20189	3	ENSXETP00000060283.1
Transcript_13067	18.231	0.000394133	0.0137671	104.982	9.53689	0.00691945	2.79114	9.54381	9.53689	1.05148	9.53689	3	ENSXETP00000036400.2	uqcrc2
Transcript_59561	18.2238	0.000395493	0.0137908	51.3155	4.3781	0.28694	2.11554	4.66504	4.3781	1.1005	4.3781	3	ENSXETP00000033408.2	snx33
Transcript_133230	18.2239	0.00039547	0.0137908	23.7269	1.86206	0.294929	1.63069	2.15699	1.86206	1.11308	1.86206	3	ENSXETP00000038165.3	ephx2
Transcript_53106	18.2067	0.000398707	0.0138789	5.98405	0.503883	0.0401209	5.73851	0.544004	0.503883	0.23221	0.503883	3	ENSXETP00000001676.3	notch1
Transcript_122476	18.2077	0.000398531	0.0138789	34.9745	2.75722	0.422275	3.13743	3.1795	2.75722	0.91255	2.75722	3	ENSXETP00000009953.3	rlim
Transcript_50124	18.1966	0.000400637	0.0139246	43.8544	3.73345	0.253313	4.43226	3.98677	3.73345	0.432168	3.73345	3	ENSXETP00000028143.3	sptan1
Transcript_109218	18.1962	0.000400707	0.0139246	3.60072	0.321021	0.00631655	6.19718	0.327338	0.321021	0.197071	0.321021	3	ENSXETP00000025061.3	col18a1
Transcript_15404	18.1859	0.000402679	0.0139811	42.382	3.65553	0.197378	1.91735	3.85291	3.65553	1.06813	3.65553	3	ENSXETP00000007496.3	dlg1
Transcript_138903	18.1831	0.000403205	0.0139873	25.1353	1.91982	0.365211	1.6779	2.28503	1.91982	1.09738	1.91982	3	ENSXETP00000004401.3	tpra1
Transcript_146048	18.1808	0.000403661	0.0139912	34.7587	3.0531	0.106776	3.50075	3.15988	3.0531	0.746463	3.0531	3	NA	NA
Transcript_68418	18.1678	0.000406149	0.0140043	43.281	3.60266	0.331976	1.64743	3.93464	3.60266	1.1073	3.60266	3	ENSXETP00000019419.3	fzd2
Transcript_72299	18.1727	0.000405213	0.0140043	26.841	2.256	0.184094	1.39764	2.44009	2.256	1.22835	2.256	3	ENSXETP00000063826.1	slc10a3
Transcript_79592	18.1699	0.000405743	0.0140043	62.6461	5.53736	0.157741	2.31802	5.6951	5.53736	1.13388	5.53736	3	ENSXETP00000032012.3	tm9sf1
Transcript_81902	18.1654	0.000406612	0.0140043	28.5537	2.26848	0.327303	2.06278	2.59579	2.26848	1.08319	2.26848	3	NA	NA
Transcript_119601	18.1724	0.000405261	0.0140043	40.5787	3.18954	0.499432	2.83975	3.68897	3.18954	1.03304	3.18954	3	NA	NA
Transcript_146071	18.1681	0.00040609	0.0140043	37.7094	3.00598	0.422153	2.47014	3.42813	3.00598	1.12741	3.00598	3	ENSXETP00000022644.3	pik3c3
Transcript_146334	18.1644	0.000406809	0.0140043	57.5104	4.48761	0.740609	1.88951	5.22822	4.48761	1.0688	4.48761	3	ENSXETP00000043169.3	spty2d1
Transcript_155314	18.1761	0.000404559	0.0140043	31.5572	2.64594	0.222901	2.34792	2.86884	2.64594	1.13339	2.64594	3	ENSXETP00000023224.2	tjap1
Transcript_77182	18.1601	0.000407647	0.0140192	26.9227	2.13538	0.312137	1.71583	2.44752	2.13538	1.08647	2.13538	3	NA	NA
Transcript_100239	18.1586	0.000407935	0.0140192	32.0586	2.28048	0.63394	1.78458	2.91442	2.28048	1.07462	2.28048	3	ENSXETP00000032401.3	nek6
Transcript_112280	18.1538	0.000408872	0.0140394	32.0608	2.66783	0.246785	2.18319	2.91462	2.66783	1.1222	2.66783	3	ENSXETP00000061074.1	got1
Transcript_83294	18.1443	0.000410717	0.0140908	27.4394	2.41644	0.0780514	2.4074	2.49449	2.41644	1.13147	2.41644	3	ENSXETP00000047766.3	sumo1
Transcript_73415	18.1298	0.000413545	0.0141706	110.751	10.0505	0.0178099	3.57602	10.0683	10.0505	0.712176	10.0505	3	ENSXETP00000003783.3	nfe2l2
Transcript_119189	18.1288	0.000413742	0.0141706	64.0504	4.91838	0.904379	2.78678	5.82276	4.91838	1.05308	4.91838	3	ENSXETP00000015422.3	vcl
Transcript_103053	18.1259	0.000414312	0.0141781	71.4024	6.12536	0.365769	2.74085	6.49113	6.12536	1.06929	6.12536	3	ENSXETP00000060716.1	shroom2
Transcript_68547	18.1152	0.000416422	0.0142262	139.703	12.3622	0.338074	6.23224	12.7002	12.3622	0.194881	12.3622	3	ENSXETP00000046168.3	krt12
Transcript_142269	18.1169	0.000416098	0.0142262	26.7662	2.28282	0.150475	2.21926	2.43329	2.28282	1.13039	2.28282	3	ENSXETP00000008108.3	cutc
Transcript_78675	18.1099	0.000417478	0.0142503	50.2257	4.475	0.0909699	3.87064	4.56597	4.475	0.594773	4.475	3	ENSXETP00000019672.2	mdh2
Transcript_50125	18.1026	0.000418922	0.0142816	47.8827	4.03983	0.313141	4.73494	4.35297	4.03983	0.367911	4.03983	3	ENSXETP00000028143.3	sptan1
Transcript_113510	18.1017	0.000419102	0.0142816	55.5885	5.00571	0.0477876	2.14084	5.0535	5.00571	1.10912	5.00571	3	ENSXETP00000043383.3	rnf13
Transcript_115888	18.0999	0.000419462	0.0142818	106.46	9.67448	0.00370101	2.81542	9.67818	9.67448	1.04239	9.67448	3	ENSXETP00000061271.1	ostf1
Transcript_18822	18.0908	0.000421282	0.0143197	24.8406	1.92555	0.332684	3.58743	2.25824	1.92555	0.70709	1.92555	3	ENSXETP00000020001.3	fam107b
Transcript_59309	18.0922	0.000421004	0.0143197	100.404	9.12278	0.00489926	2.71841	9.12768	9.12278	1.07672	9.12278	3	ENSXETP00000011316.3	aldh7a1
Transcript_69064	18.089	0.000421648	0.0143201	30.7441	2.59645	0.19847	2.36903	2.79492	2.59645	1.13288	2.59645	3	ENSXETP00000019956.2	aurkb
Transcript_122556	18.087	0.000422051	0.0143218	64.029	5.19722	0.623593	2.29872	5.82082	5.19722	1.13409	5.19722	3	ENSXETP00000044000.3	ak4
Transcript_18208	18.077	0.000424048	0.0143414	46.5641	3.924	0.3091	1.33871	4.2331	3.924	1.27073	3.924	3	ENSXETP00000044445.3	colgalt1
Transcript_90941	18.0793	0.000423594	0.0143414	103.497	9.1624	0.24644	4.14134	9.40884	9.1624	0.50837	9.1624	3	ENSXETP00000009722.3	mylpf
Transcript_107923	18.0777	0.000423905	0.0143414	72.1004	6.51903	0.035552	2.16941	6.55459	6.51903	1.11824	6.51903	3	ENSXETP00000025729.3	dctn1
Transcript_154618	18.0798	0.000423501	0.0143414	28.1851	2.3254	0.236888	3.09171	2.56229	2.3254	0.930908	2.3254	3	ENSXETP00000028081.3	lpp
Transcript_19161	18.0708	0.0004253	0.0143647	55.9894	4.81585	0.274096	2.30199	5.08995	4.81585	1.13406	4.81585	3	ENSXETP00000044689.3	slc9a1
Transcript_112183	18.0701	0.000425448	0.0143647	52.1653	4.30755	0.434749	2.22095	4.7423	4.30755	1.13068	4.30755	3	ENSXETP00000061888.1
Transcript_131374	18.0663	0.000426211	0.0143785	68.5356	6.19919	0.0313243	2.64287	6.23051	6.19919	1.09878	6.19919	3	ENSXETP00000008186.3	tmbim4
Transcript_132299	18.0636	0.000426772	0.0143854	30.9032	2.0722	0.737186	2.01612	2.80938	2.0722	1.07159	2.0722	3	ENSXETP00000009198.2	MGC107780
Transcript_132456	18.057	0.000428103	0.0144183	55.6523	4.9993	0.0599962	1.795	5.0593	4.9993	1.07355	4.9993	3	ENSXETP00000031929.2	otud6b
Transcript_71418	18.0532	0.000428876	0.0144323	29.8965	2.31968	0.398185	1.25432	2.71786	2.31968	1.34206	2.31968	3	ENSXETP00000007247.2	f2rl2
Transcript_76186	18.0496	0.00042961	0.014445	51.6035	3.74427	0.946955	2.52134	4.69123	3.74427	1.12198	3.74427	3	ENSXETP00000003111.3	rapgef1
Transcript_77746	18.0461	0.000430333	0.0144572	128.769	11.7014	0.00485512	3.16698	11.7063	11.7014	0.900146	11.7014	3	ENSXETP00000023321.3	anxa7
Transcript_14270	18.0439	0.000430766	0.0144598	65.9329	5.97461	0.0192936	2.05935	5.9939	5.97461	1.08218	5.97461	3	ENSXETP00000018038.2	fnbp1l
Transcript_68183	18.0221	0.000435257	0.0145984	10.622	0.940818	0.0248186	5.36274	0.965637	0.940818	0.271811	0.940818	3	ENSXETP00000043707.3	cct8
Transcript_97218	18.0198	0.000435743	0.0146026	33.5152	2.66912	0.37772	1.41297	3.04684	2.66912	1.21828	2.66912	3	ENSXETP00000003924.3	INHBA
Transcript_16351	18.0124	0.000437272	0.0146175	77.3015	6.63918	0.388225	2.6268	7.02741	6.63918	1.1028	6.63918	3	ENSXETP00000045430.2	apex1
Transcript_49890	18.0131	0.00043713	0.0146175	19.9725	1.37463	0.441047	4.92876	1.81568	1.37463	0.33348	1.37463	3	ENSXETP00000025754.3	COL5A3
Transcript_73403	18.0135	0.00043704	0.0146175	44.8852	3.70543	0.375037	1.54381	4.08047	3.70543	1.14756	3.70543	3	NA	NA
Transcript_81785	18.0084	0.000438108	0.0146334	35.2953	2.79376	0.414896	2.97092	3.20866	2.79376	0.979942	2.79376	3	ENSXETP00000040187.3	wdr26
Transcript_127096	17.9959	0.000440702	0.0146837	83.1927	7.54851	0.0144616	2.89887	7.56297	7.54851	1.00949	7.54851	3	ENSXETP00000023586.3	mbp
Transcript_127104	17.9983	0.000440207	0.0146837	39.0592	3.22844	0.32239	1.653	3.55083	3.22844	1.10543	3.22844	3	ENSXETP00000040674.2	acbd5
Transcript_137616	17.9976	0.000440356	0.0146837	57.9944	4.34238	0.92984	1.76454	5.27222	4.34238	1.07715	4.34238	3	ENSXETP00000041035.3	vwa8
Transcript_13516	17.9819	0.000443655	0.0147577	31.5965	2.31256	0.559848	3.35671	2.87241	2.31256	0.814025	2.31256	3	ENSXETP00000029920.3	dhx8
Transcript_127999	17.9826	0.000443492	0.0147577	23.607	1.99544	0.150651	1.58769	2.1461	1.99544	1.12913	1.99544	3	NA	NA
Transcript_108305	17.9798	0.000444091	0.0147601	41.6057	3.68469	0.0976472	1.47604	3.78233	3.68469	1.1809	3.68469	3	ENSXETP00000024471.3	katnbl1
Transcript_5330	17.9769	0.000444702	0.0147683	32.9832	2.68581	0.312659	3.84651	2.99847	2.68581	0.6033	2.68581	3	ENSXETP00000015090.3	rhoc
Transcript_68909	17.9672	0.00044675	0.0148133	27.469	2.10096	0.396224	2.24316	2.49718	2.10096	1.13352	2.10096	3	ENSXETP00000004252.2	arhgap1
Transcript_106382	17.967	0.00044679	0.0148133	35.4421	2.86282	0.359187	2.08832	3.22201	2.86282	1.09127	2.86282	3	ENSXETP00000036517.3	umod.3
Transcript_16692	17.9631	0.00044762	0.0148287	31.6129	2.71946	0.154442	2.85784	2.8739	2.71946	1.02594	2.71946	3	NA	NA
Transcript_18482	17.9561	0.000449117	0.0148661	31.8588	2.4883	0.407954	2.21615	2.89626	2.4883	1.12983	2.4883	3	ENSXETP00000027393.3	tmem94
Transcript_148466	17.9525	0.000449877	0.014879	25.5597	2.04021	0.2834	1.64456	2.32361	2.04021	1.10827	2.04021	3	NA	NA
Transcript_82624	17.9496	0.000450496	0.0148873	44.0044	3.55275	0.447651	1.94682	4.0004	3.55275	1.06724	3.55275	3	ENSXETP00000053455.2	cyp2c18
Transcript_72143	17.9474	0.000450965	0.0148907	53.0499	4.16612	0.656598	1.7036	4.82272	4.16612	1.08965	4.16612	3	ENSXETP00000014694.3	kif20a
Transcript_81551	17.9373	0.000453138	0.0149502	63.9465	4.79301	1.02032	2.13639	5.81332	4.79301	1.10763	4.79301	3	ENSXETP00000038304.3	sart3
Transcript_114189	17.934	0.000453859	0.0149618	34.9574	2.93087	0.247074	2.69703	3.17794	2.93087	1.08345	2.93087	3	ENSXETP00000024742.3	tmem106b
Transcript_52760	17.9305	0.000454604	0.0149742	50.2944	4.28108	0.29114	2.04557	4.57222	4.28108	1.07833	4.28108	3	ENSXETP00000043242.2	ttc22
Transcript_54673	17.9098	0.000459093	0.0150975	4.44333	0.388971	0.0149683	5.98787	0.403939	0.388971	0.211533	0.388971	3	ENSXETP00000018967.3	flnb
Transcript_156184	17.9101	0.000459034	0.0150975	52.9649	3.87076	0.944236	3.78254	4.815	3.87076	0.62663	3.87076	3	ENSXETP00000015561.2	esyt2
Transcript_152687	17.9066	0.000459795	0.0151082	59.7816	4.52566	0.909034	1.63403	5.43469	4.52566	1.1119	4.52566	3	ENSXETP00000021108.2	cpxm2
Transcript_82357	17.9038	0.000460417	0.0151164	24.656	1.96419	0.277269	1.81989	2.24146	1.96419	1.07157	1.96419	3	ENSXETP00000055665.1	nmral1
Transcript_81663	17.9017	0.000460863	0.0151188	41.9594	3.47171	0.342781	1.45998	3.81449	3.47171	1.18979	3.47171	3	ENSXETP00000033252.1	psme4
Transcript_154284	17.8993	0.0004614	0.0151241	39.0039	3.43223	0.113578	2.03347	3.54581	3.43223	1.07529	3.43223	3	ENSXETP00000060817.1
Transcript_138143	17.8686	0.000468155	0.0153331	81.0299	7.33791	0.02844	2.95634	7.36635	7.33791	0.985952	7.33791	3	ENSXETP00000036931.3	dhrs7
Transcript_69250	17.8658	0.00046878	0.0153412	39.8768	3.32654	0.29862	1.72174	3.62516	3.32654	1.08506	3.32654	3	ENSXETP00000033737.2	man2a2
Transcript_15985	17.8491	0.000472523	0.0154293	106.207	9.30565	0.349551	3.49401	9.6552	9.30565	0.749583	9.30565	3	ENSXETP00000049763.3	creg1
Transcript_77543	17.8477	0.00047284	0.0154293	49.9341	3.02965	1.50982	1.31992	4.53946	3.02965	1.2855	3.02965	3	ENSXETP00000053478.2	sptssa
Transcript_105426	17.847	0.000473	0.0154293	28.4313	2.38486	0.199802	1.64577	2.58466	2.38486	1.10786	2.38486	3	ENSXETP00000054780.1	pebp4
Transcript_132781	17.8482	0.000472713	0.0154293	48.7175	3.65726	0.771604	2.25127	4.42886	3.65726	1.13406	3.65726	3	ENSXETP00000006114.3	mmp2
Transcript_79004	17.839	0.000474782	0.0154377	62.9435	5.70999	0.0121414	2.00048	5.72213	5.70999	1.06904	5.70999	3	ENSXETP00000015087.3	tomm22
Transcript_89041	17.8424	0.000474016	0.0154377	27.1056	2.12475	0.339392	1.78616	2.46414	2.12475	1.07445	2.12475	3	ENSXETP00000045217.3	ecm2.1
Transcript_105793	17.8405	0.000474453	0.0154377	29.1455	2.41286	0.236738	3.38585	2.64959	2.41286	0.800302	2.41286	3	ENSXETP00000031650.3	kdelc2
Transcript_133965	17.8417	0.000474185	0.0154377	55.9065	4.64064	0.441766	1.77033	5.08241	4.64064	1.07635	4.64064	3	ENSXETP00000017660.3	cc2d1b
Transcript_135357	17.8355	0.000475576	0.0154511	41.2391	3.36326	0.385744	1.84784	3.74901	3.36326	1.07009	3.36326	3	ENSXETP00000018628.3	uevld
Transcript_132847	17.83	0.000476813	0.0154788	42.7632	3.65471	0.232852	1.92482	3.88756	3.65471	1.06794	3.65471	3	ENSXETP00000059195.1
Transcript_11840	17.8217	0.000478694	0.0154836	40.9707	3.19039	0.534227	1.79405	3.72461	3.19039	1.07364	3.19039	3	ENSXETP00000042586.3	cyp2r1
Transcript_17311	17.8199	0.000479104	0.0154836	26.0406	2.07617	0.291157	2.76802	2.36733	2.07617	1.05985	2.07617	3	ENSXETP00000015482.2	slc10a7
Transcript_54872	17.8242	0.000478134	0.0154836	20.8953	1.42404	0.475535	3.95787	1.89957	1.42404	0.565118	1.42404	3	ENSXETP00000045057.2	nono
Transcript_67916	17.8193	0.000479256	0.0154836	73.1313	6.60136	0.0469406	2.64594	6.6483	6.60136	1.09798	6.60136	3	ENSXETP00000029925.3	pank3
Transcript_131462	17.8266	0.000477583	0.0154836	18.0766	1.48756	0.15577	2.97911	1.64333	1.48756	0.976565	1.48756	3	NA	NA
Transcript_139119	17.8245	0.000478059	0.0154836	31.116	2.66912	0.159603	2.49715	2.82872	2.66912	1.12482	2.66912	3	ENSXETP00000021733.3	tars
Transcript_31509	17.8082	0.000481784	0.015546	79.3937	6.36141	0.856201	1.66379	7.21761	6.36141	1.10188	6.36141	3	ENSXETP00000036517.3	umod.3
Transcript_70283	17.8033	0.000482911	0.015546	35.8845	2.58625	0.675981	2.37382	3.26223	2.58625	1.13274	2.58625	3	ENSXETP00000057501.2	rac1
Transcript_74662	17.8024	0.000483109	0.015546	71.5356	6.1349	0.36833	2.93362	6.50323	6.1349	0.995299	6.1349	3	ENSXETP00000003540.3	MGC76064
Transcript_115660	17.8044	0.000482663	0.015546	35.7274	2.95888	0.289069	1.56388	3.24795	2.95888	1.13885	2.95888	3	ENSXETP00000015810.2
Transcript_127710	17.8046	0.000482617	0.015546	25.8881	2.22252	0.130945	3.43434	2.35346	2.22252	0.777464	2.22252	3	ENSXETP00000054203.2	chchd3
Transcript_61365	17.7965	0.000484454	0.0155648	21.9126	1.98643	0.00562777	6.20872	1.99205	1.98643	0.196343	1.98643	3	NA	NA
Transcript_108975	17.7965	0.000484465	0.0155648	42.7932	3.34953	0.540758	1.90008	3.89029	3.34953	1.06855	3.34953	3	ENSXETP00000032105.3	arid2
Transcript_15528	17.7926	0.00048537	0.0155815	33.897	2.82092	0.260626	3.3322	3.08155	2.82092	0.825529	2.82092	3	ENSXETP00000007692.2	znfx1.2
Transcript_114784	17.7892	0.000486156	0.0155944	58.0223	5.22524	0.0495129	2.24763	5.27476	5.22524	1.13385	5.22524	3	ENSXETP00000020078.3	tnik
Transcript_59066	17.7873	0.00048659	0.015596	35.8017	2.15648	1.09822	4.3743	3.2547	2.15648	0.446127	2.15648	3	ENSXETP00000016489.3	vcan
Transcript_131663	17.782	0.00048781	0.0156227	63.6265	5.33657	0.447657	2.59075	5.78423	5.33657	1.11072	5.33657	3	ENSXETP00000009636.2	myo1a
Transcript_77487	17.7777	0.0004888	0.0156296	33.7337	2.89016	0.176542	2.1128	3.0667	2.89016	1.09956	2.89016	3	ENSXETP00000036419.2	drosha
Transcript_138169	17.7782	0.000488683	0.0156296	62.467	5.22426	0.454555	1.95967	5.67881	5.22426	1.06673	5.22426	3	NA	NA
Transcript_634	17.7705	0.000490485	0.0156341	44.4026	2.83655	1.20005	1.48027	4.0366	2.83655	1.17862	2.83655	3	ENSXETP00000028181.3	eya3
Transcript_15515	17.7738	0.00048971	0.0156341	30.5113	2.30782	0.46593	2.38879	2.77375	2.30782	1.13224	2.30782	3	ENSXETP00000033159.2
Transcript_122822	17.7709	0.000490388	0.0156341	28.1587	2.39624	0.163638	1.5481	2.55988	2.39624	1.14566	2.39624	3	ENSXETP00000055888.2	stx7
Transcript_134205	17.7731	0.00048988	0.0156341	85.739	7.56699	0.227461	3.03168	7.79445	7.56699	0.954999	7.56699	3	ENSXETP00000042645.3	hgs
Transcript_48813	17.762	0.000492455	0.0156598	82.0892	6.89989	0.562772	2.91427	7.46266	6.89989	1.00322	6.89989	3	ENSXETP00000016634.3	stat3.1
Transcript_68776	17.763	0.000492231	0.0156598	60.6672	5.37001	0.145191	2.36059	5.5152	5.37001	1.1331	5.37001	3	ENSXETP00000012107.3	fkbp15
Transcript_79914	17.7626	0.000492331	0.0156598	66.7167	5.87266	0.192491	2.0398	6.06516	5.87266	1.07684	5.87266	3	ENSXETP00000030517.3	trio
Transcript_33724	17.7582	0.000493354	0.0156761	30.5032	2.50862	0.264392	1.28613	2.77301	2.50862	1.31364	2.50862	3	NA	NA
Transcript_118936	17.7533	0.000494493	0.0157	38.307	3.07792	0.404535	4.00395	3.48246	3.07792	0.550168	3.07792	3	ENSXETP00000024873.2	hnrnpu
Transcript_83470	17.7433	0.000496855	0.0157626	44.0843	3.04316	0.964502	1.52712	4.00766	3.04316	1.15519	3.04316	3	ENSXETP00000061518.1	napg
Transcript_49936	17.7276	0.000500577	0.0158541	42.3326	3.35284	0.495583	2.15795	3.84842	3.35284	1.11471	3.35284	3	ENSXETP00000054430.2	slc31a2
Transcript_54462	17.7243	0.000501352	0.0158541	28.2381	2.22001	0.347088	2.55922	2.5671	2.22001	1.11644	2.22001	3	ENSXETP00000035013.3	tst
Transcript_122387	17.728	0.000500475	0.0158541	8.72906	0.726321	0.0672299	4.24635	0.793551	0.726321	0.479044	0.726321	3	ENSXETP00000028894.3	mfsd14a
Transcript_134487	17.7261	0.000500937	0.0158541	18.6788	1.64966	0.0484066	4.97658	1.69807	1.64966	0.325698	1.64966	3	ENSXETP00000018720.3	XB-GENE-5767840
Transcript_135333	17.7212	0.000502093	0.0158541	12.1785	1.04332	0.0638166	4.81468	1.10713	1.04332	0.353164	1.04332	3	ENSXETP00000058610.1	ANO6
Transcript_139216	17.7219	0.000501934	0.0158541	15.721	1.255	0.174183	3.97317	1.42918	1.255	0.560101	1.255	3	ENSXETP00000038930.3	CPD
Transcript_131881	17.7121	0.000504275	0.0159106	31.216	2.03542	0.8024	1.95403	2.83782	2.03542	1.06695	2.03542	3	ENSXETP00000009340.3	rab12
Transcript_82460	17.7103	0.000504694	0.0159107	70.8772	5.90856	0.534822	4.79529	6.44339	5.90856	0.356673	5.90856	3	ENSXETP00000053168.2	itm2b
Transcript_84014	17.7088	0.000505064	0.0159107	64.4635	5.71684	0.143485	2.03354	5.86032	5.71684	1.0753	5.71684	3	ENSXETP00000025928.3	tomm70
Transcript_17817	17.6888	0.000509863	0.0160494	101.371	8.71388	0.501649	3.32839	9.21553	8.71388	0.827312	8.71388	3	ENSXETP00000027254.3	polr2a
Transcript_119542	17.6865	0.000510435	0.0160549	123.26	11.0656	0.139871	3.50225	11.2055	11.0656	0.745767	11.0656	3	ENSXETP00000023577.3	COL5A2
Transcript_67456	17.6834	0.000511186	0.0160622	43.0546	3.555	0.359057	2.67772	3.91405	3.555	1.08921	3.555	3	ENSXETP00000008206.3	clip1
Transcript_118462	17.6822	0.000511462	0.0160622	34.8839	2.98966	0.181605	2.58005	3.17126	2.98966	1.11278	2.98966	3	ENSXETP00000048165.2	mapk11
Transcript_154246	17.6733	0.000513645	0.0161183	58.6547	5.12817	0.204078	4.1216	5.33224	5.12817	0.51413	5.12817	3	ENSXETP00000025317.3	cav2
Transcript_89218	17.6571	0.0005176	0.0161944	29.4934	2.54021	0.141006	1.08648	2.68121	2.54021	1.52572	2.54021	3	ENSXETP00000063624.1
Transcript_89496	17.6535	0.000518474	0.0161944	146.483	13.3144	0.00228767	4.22421	13.3167	13.3144	0.485048	13.3144	3	ENSXETP00000017402.3	calr
Transcript_128465	17.6547	0.000518199	0.0161944	44.551	4.01729	0.032798	1.99442	4.05009	4.01729	1.06828	4.01729	3	ENSXETP00000040858.2	gorasp2
Transcript_131436	17.6584	0.000517286	0.0161944	34.2734	2.86473	0.251039	2.43644	3.11576	2.86473	1.1299	2.86473	3	NA	NA
Transcript_152251	17.6601	0.00051685	0.0161944	11.0032	0.916073	0.0842155	4.36598	1.00029	0.916073	0.448177	0.916073	3	ENSXETP00000033762.3	rpl37a
Transcript_158250	17.6536	0.000518447	0.0161944	78.5037	6.63245	0.504256	2.34766	7.1367	6.63245	1.1334	6.63245	3	ENSXETP00000045488.2	pdgfra
Transcript_135239	17.6487	0.000519659	0.0162189	38.8795	3.23009	0.304414	1.37033	3.5345	3.23009	1.24726	3.23009	3	ENSXETP00000013472.3	mrgbp
Transcript_145795	17.6457	0.000520416	0.01623	25.1306	2.13612	0.148477	2.28985	2.2846	2.13612	1.13416	2.13612	3	ENSXETP00000020164.3	cnksr1
Transcript_113278	17.6418	0.000521362	0.016247	67.2354	5.6481	0.464208	2.01801	6.11231	5.6481	1.07195	5.6481	3	ENSXETP00000025162.3	cwf19l2
Transcript_5265	17.6369	0.000522591	0.0162727	81.2424	7.22899	0.156682	2.81789	7.38568	7.22899	1.04146	7.22899	3	ENSXETP00000042442.3	entpd2
Transcript_104452	17.6325	0.000523672	0.0162939	54.1048	4.84822	0.0703927	2.28179	4.91861	4.84822	1.13422	4.84822	3	ENSXETP00000048969.3	prmt5
Transcript_594	17.6263	0.000525213	0.0163083	35.7555	2.98921	0.261284	1.49292	3.2505	2.98921	1.17198	2.98921	3	ENSXETP00000018115.2	adam17
Transcript_55948	17.6243	0.000525724	0.0163083	100.396	9.11393	0.012987	3.32155	9.12691	9.11393	0.830511	9.11393	3	ENSXETP00000051452.3	naca
Transcript_122718	17.628	0.000524793	0.0163083	48.606	3.86197	0.55676	1.60094	4.41873	3.86197	1.12399	3.86197	3	ENSXETP00000030603.2	galnt1
Transcript_155277	17.6242	0.00052575	0.0163083	49.4971	4.29319	0.206545	1.68448	4.49974	4.29319	1.09533	4.29319	3	ENSXETP00000032804.3	nfx1
Transcript_82673	17.6113	0.000528972	0.0163957	26.6192	2.1739	0.246032	3.61264	2.41993	2.1739	0.695972	2.1739	3	ENSXETP00000011705.3	mrc2
Transcript_16558	17.5985	0.00053218	0.0164825	8.76777	0.731545	0.065525	4.1758	0.79707	0.731545	0.498508	0.731545	3	ENSXETP00000003278.2	arglu1
Transcript_10355	17.5934	0.000533473	0.0164973	38.791	3.14145	0.385012	1.34185	3.52646	3.14145	1.26832	3.14145	3	ENSXETP00000027854.3	dlg1
Transcript_78738	17.5935	0.000533453	0.0164973	24.2042	2.028	0.172377	1.67297	2.20038	2.028	1.09893	2.028	3	ENSXETP00000015285.3	grhl1
Transcript_11092	17.591	0.000534089	0.0165037	8.78748	0.729273	0.0695888	4.12693	0.798862	0.729273	0.512568	0.729273	3	ENSXETP00000040520.2	arhgef5
Transcript_81945	17.5849	0.000535627	0.016528	24.8633	2.01624	0.244056	2.84391	2.2603	2.01624	1.03141	2.01624	3	ENSXETP00000056508.2	zbed6
Transcript_127716	17.5847	0.000535692	0.016528	57.5263	5.08626	0.143402	2.09113	5.22966	5.08626	1.0922	5.08626	3	NA	NA
Transcript_67696	17.5792	0.000537077	0.0165581	26.7662	1.91245	0.520842	1.71103	2.43329	1.91245	1.08767	1.91245	3	NA	NA
Transcript_15069	17.568	0.000539949	0.0166142	78.379	7.11625	0.00911777	2.31526	7.12536	7.11625	1.13391	7.11625	3	ENSXETP00000031952.3	slc7a8
Transcript_126499	17.5673	0.000540127	0.0166142	32.5033	2.72117	0.233677	1.44729	2.95484	2.72117	1.19712	2.72117	3	ENSXETP00000063733.1
Transcript_137498	17.5693	0.000539611	0.0166142	57.4867	4.92082	0.305248	2.36786	5.22606	4.92082	1.13291	4.92082	3	ENSXETP00000045080.3	phf10
Transcript_70301	17.5644	0.000540857	0.016624	27.7593	1.94209	0.581476	1.63949	2.52357	1.94209	1.11001	1.94209	3	ENSXETP00000062443.1	kdsr
Transcript_102202	17.5578	0.000542553	0.0166634	48.3129	4.33651	0.0555684	2.10894	4.39208	4.33651	1.09824	4.33651	3	ENSXETP00000008167.2	psmd9
Transcript_72217	17.5559	0.000543058	0.0166663	23.9202	2.05836	0.116203	1.49598	2.17457	2.05836	1.17041	2.05836	3	NA	NA
Transcript_122308	17.5473	0.000545274	0.0167216	7.69937	0.668589	0.0313541	4.42859	0.699943	0.668589	0.433034	0.668589	3	ENSXETP00000045321.2	lpin1
Transcript_133470	17.5412	0.000546845	0.0167571	74.4967	6.75989	0.0125323	2.22758	6.77242	6.75989	1.13172	6.75989	3	ENSXETP00000010514.2	cebpd
Transcript_81765	17.5367	0.000548032	0.0167807	36.533	2.56903	0.752154	3.0023	3.32118	2.56903	0.967023	2.56903	3	ENSXETP00000034763.3	tbc1d9b
Transcript_74733	17.5327	0.000549066	0.0167877	69.0545	6.24965	0.0280282	2.65145	6.27768	6.24965	1.09653	6.24965	3	ENSXETP00000019357.3	lig1
Transcript_147255	17.5326	0.00054909	0.0167877	69.0233	6.19704	0.0778094	2.10989	6.27485	6.19704	1.09856	6.19704	3	ENSXETP00000035990.3	endou
Transcript_31544	17.5297	0.000549833	0.0167977	17.2919	1.41415	0.157844	3.42992	1.57199	1.41415	0.779542	1.41415	3	ENSXETP00000047056.2	lfng
Transcript_159256	17.5226	0.000551707	0.0168423	49.9258	4.35337	0.185344	2.12398	4.53871	4.35337	1.1034	4.35337	3	ENSXETP00000017520.3	nubp1
Transcript_31916	17.5151	0.000553663	0.0168847	113.062	10.058	0.220286	2.74449	10.2783	10.058	1.06805	10.058	3	ENSXETP00000043349.3	tnn
Transcript_59204	17.5141	0.000553932	0.0168847	55.9708	4.33055	0.757701	1.31376	5.08825	4.33055	1.29047	4.33055	3	ENSXETP00000022494.3	kiaa0368
Transcript_117613	17.5125	0.000554351	0.0168847	85.3471	7.44084	0.317985	2.552	7.75882	7.44084	1.11761	7.44084	3	ENSXETP00000041583.3	hspa4
Transcript_84980	17.5046	0.000556418	0.016935	11.9519	1.00963	0.0769078	4.17281	1.08654	1.00963	0.499354	1.00963	3	ENSXETP00000064134.1	COX1
Transcript_10676	17.5002	0.000557595	0.0169509	11.1937	0.783016	0.234589	4.89786	1.01761	0.783016	0.338655	0.783016	3	NA	NA
Transcript_55234	17.4995	0.00055778	0.0169509	52.7906	4.57547	0.223675	2.01339	4.79915	4.57547	1.07109	4.57547	3	ENSXETP00000053943.1	bccip
Transcript_82055	17.4974	0.000558337	0.0169551	50.0397	3.96997	0.579092	1.70858	4.54906	3.96997	1.08831	3.96997	3	ENSXETP00000010258.3	scyl3
Transcript_82856	17.4754	0.000564183	0.0171198	62.0646	5.61357	0.0286705	2.47472	5.64224	5.61357	1.12701	5.61357	3	ENSXETP00000048737.3	pgrmc2
Transcript_31375	17.4588	0.000568655	0.0172038	29.025	2.24067	0.397966	3.37892	2.63863	2.24067	0.803568	2.24067	3	ENSXETP00000061866.1	fam129b
Transcript_67907	17.4605	0.000568193	0.0172038	24.0514	1.98683	0.199659	2.01465	2.18649	1.98683	1.07132	1.98683	3	ENSXETP00000025320.2	atp6v0a4
Transcript_71359	17.4603	0.00056823	0.0172038	40.3812	3.01452	0.6565	1.67999	3.67102	3.01452	1.09673	3.01452	3	NA	NA
Transcript_88749	17.4635	0.000567387	0.0172038	39.1883	3.10969	0.45288	1.33299	3.56257	3.10969	1.27516	3.10969	3	ENSXETP00000001508.3	slc7a2.1
Transcript_91401	17.4354	0.000574993	0.0173437	35.3644	3.19694	0.0180002	5.62378	3.21494	3.19694	0.24314	3.19694	3	ENSXETP00000045921.3	fth1
Transcript_114808	17.4379	0.000574314	0.0173437	30.452	2.68429	0.0840745	4.75704	2.76836	2.68429	0.363738	2.68429	3	NA	NA
Transcript_115136	17.4362	0.000574763	0.0173437	40.7304	3.11968	0.583084	1.70572	3.70276	3.11968	1.08907	3.11968	3	ENSXETP00000063171.1	KDELC1
Transcript_146504	17.4394	0.000573901	0.0173437	50.0704	3.93349	0.618362	1.73653	4.55186	3.93349	1.08189	3.93349	3	ENSXETP00000040456.3	XB-GENE-5903934
Transcript_5076	17.4301	0.000576433	0.017367	60.9027	5.51167	0.024938	3.81586	5.53661	5.51167	0.614344	5.51167	3	ENSXETP00000011245.3	bace2
Transcript_65227	17.4279	0.000577037	0.017367	49.4348	4.01192	0.482159	1.20239	4.49407	4.01192	1.39262	4.01192	3	ENSXETP00000018010.3	arhgef7
Transcript_112269	17.4278	0.000577053	0.017367	25.2924	1.9525	0.346801	1.76441	2.29931	1.9525	1.07716	1.9525	3	ENSXETP00000029632.3	recql
Transcript_127346	17.4247	0.00057792	0.0173801	55.4725	4.86294	0.18001	1.79312	5.04295	4.86294	1.07373	4.86294	3	ENSXETP00000047160.3	KIF20B
Transcript_99042	17.4132	0.000581074	0.017462	41.1845	3.43178	0.312268	1.42635	3.74404	3.43178	1.20979	3.43178	3	ENSXETP00000019357.3	lig1
Transcript_112200	17.4081	0.000582477	0.0174912	59.7194	5.11793	0.311102	2.28261	5.42903	5.11793	1.13422	5.11793	3	ENSXETP00000050910.3	dpysl4
Transcript_109382	17.4042	0.000583566	0.0174979	37.2552	3.15907	0.227773	1.33962	3.38684	3.15907	1.27003	3.15907	3	ENSXETP00000058930.1	aatf
Transcript_110234	17.4055	0.000583207	0.0174979	45.9311	4.12276	0.0527933	2.02728	4.17556	4.12276	1.07387	4.12276	3	NA	NA
Transcript_74397	17.4014	0.000584319	0.0175075	48.399	4.29795	0.101955	1.39575	4.39991	4.29795	1.22962	4.29795	3	ENSXETP00000062076.1
Transcript_71456	17.3927	0.00058674	0.017567	59.0086	5.00825	0.356169	4.05218	5.36442	5.00825	0.535035	5.00825	3	ENSXETP00000044083.3	krt5.7
Transcript_126189	17.3885	0.000587926	0.0175765	57.3415	4.72969	0.483171	1.85685	5.21286	4.72969	1.06975	4.72969	3	ENSXETP00000036495.2	tmem56.2
Transcript_129081	17.3886	0.000587896	0.0175765	59.849	5.18045	0.260367	2.51046	5.44082	5.18045	1.12332	5.18045	3	NA	NA
Transcript_14127	17.381	0.000590005	0.0175997	27.626	2.37951	0.13195	2.18165	2.51146	2.37951	1.12177	2.37951	3	NA	NA
Transcript_75656	17.3826	0.000589566	0.0175997	21.7213	1.76738	0.207282	1.97556	1.97466	1.76738	1.0668	1.76738	3	NA	NA
Transcript_88496	17.3821	0.000589701	0.0175997	90.6372	7.20455	1.03519	3.61789	8.23974	7.20455	0.693679	7.20455	3	ENSXETP00000055883.2	kiaa1217
Transcript_135773	17.3793	0.00059049	0.0176011	44.5928	3.7368	0.317096	1.88867	4.05389	3.7368	1.06882	3.7368	3	ENSXETP00000063789.1	naa35
Transcript_70562	17.3734	0.000592128	0.0176369	72.179	6.50113	0.0605977	6.07866	6.56173	6.50113	0.204958	6.50113	3	ENSXETP00000007330.2	col1a1
Transcript_14172	17.3634	0.000594968	0.0176611	131.106	11.916	0.0026712	3.20154	11.9187	11.916	0.885179	11.916	3	ENSXETP00000016480.3	hapln3
Transcript_16005	17.3614	0.000595527	0.0176611	26.5148	2.26129	0.149148	1.15457	2.41044	2.26129	1.44401	2.26129	3	NA	NA
Transcript_70674	17.3621	0.000595318	0.0176611	41.1605	3.49553	0.24633	2.77742	3.74186	3.49553	1.05648	3.49553	3	ENSXETP00000031591.3	aamp
Transcript_73121	17.3582	0.000596422	0.0176611	41.4578	3.46687	0.302024	1.33219	3.76889	3.46687	1.27578	3.46687	3	ENSXETP00000056419.2	KIF26B
Transcript_113400	17.3582	0.000596431	0.0176611	40.3237	3.07595	0.589839	2.72943	3.66579	3.07595	1.07311	3.07595	3	ENSXETP00000043142.2	fnbp4
Transcript_117912	17.3689	0.000593407	0.0176611	44.5951	3.40844	0.645659	3.45236	4.0541	3.40844	0.769006	3.40844	3	ENSXETP00000046743.1	snrpf
Transcript_138026	17.3585	0.000596336	0.0176611	31.3713	2.77459	0.0773449	1.40295	2.85194	2.77459	1.22482	2.77459	3	NA	NA
Transcript_146468	17.3584	0.000596364	0.0176611	35.3634	2.44784	0.767018	2.05317	3.21486	2.44784	1.0804	2.44784	3	ENSXETP00000004079.1	RNF103
Transcript_119428	17.3543	0.000597513	0.0176691	14.9136	1.20207	0.153716	4.17538	1.35578	1.20207	0.498627	1.20207	3	ENSXETP00000028760.3	ARHGEF1
Transcript_131489	17.3541	0.000597575	0.0176691	147.991	13.451	0.00274858	3.45527	13.4538	13.451	0.767646	13.451	3	ENSXETP00000056971.2	eif3d
Transcript_105975	17.3524	0.000598077	0.017671	53.9998	4.565	0.344081	1.73136	4.90908	4.565	1.08294	4.565	3	ENSXETP00000051319.3	bckdk
Transcript_80929	17.3437	0.000600548	0.0177052	44.7084	3.15847	0.90593	1.4788	4.0644	3.15847	1.17941	3.15847	3	ENSXETP00000063085.1	F3
Transcript_137990	17.3449	0.000600196	0.0177052	39.6268	3.12924	0.473189	1.46686	3.60243	3.12924	1.18593	3.12924	3	ENSXETP00000025212.3	rtcb
Transcript_157093	17.3439	0.000600468	0.0177052	35.3735	2.87853	0.33724	2.15464	3.21577	2.87853	1.11365	2.87853	3	ENSXETP00000033710.3	prc1
Transcript_18358	17.3363	0.00060264	0.0177443	17.6151	1.3611	0.24027	3.54398	1.60137	1.3611	0.726628	1.3611	3	ENSXETP00000033165.2	ERBB2
Transcript_61002	17.3359	0.000602752	0.0177443	43.3705	3.80825	0.134517	1.98316	3.94277	3.80825	1.06722	3.80825	3	ENSXETP00000018468.3	guf1
Transcript_70701	17.3301	0.000604408	0.0177802	36.4061	2.75416	0.555483	1.66837	3.30964	2.75416	1.1004	2.75416	3	ENSXETP00000004220.3	grtp1
Transcript_77653	17.3276	0.000605147	0.017789	29.556	2.28176	0.40515	1.80848	2.68691	2.28176	1.07238	2.28176	3	NA	NA
Transcript_98606	17.3259	0.000605638	0.0177905	41.4048	3.3699	0.394174	3.00941	3.76407	3.3699	0.964103	3.3699	3	ENSXETP00000005372.3	suclg2
Transcript_12951	17.3119	0.000609668	0.0178828	46.8744	3.58699	0.674319	2.1896	4.26131	3.58699	1.1239	3.58699	3	ENSXETP00000017728.2	aktip
Transcript_97262	17.3128	0.0006094	0.0178828	35.4094	3.17202	0.0470115	1.70934	3.21903	3.17202	1.08811	3.17202	3	NA	NA
Transcript_105630	17.3039	0.000611986	0.0179378	9.21575	0.792653	0.0451424	4.42949	0.837796	0.792653	0.432821	0.792653	3	ENSXETP00000001005.3	map3k2
Transcript_12423	17.2972	0.000613911	0.0179552	57.7876	3.95048	1.30294	3.76071	5.25342	3.95048	0.634915	3.95048	3	ENSXETP00000020189.3	aco1
Transcript_58240	17.2995	0.000613248	0.0179552	91.4008	7.94906	0.360107	4.90267	8.30917	7.94906	0.337842	7.94906	3	ENSXETP00000046022.3	hnrnpa1
Transcript_135263	17.2975	0.000613832	0.0179552	29.4622	2.46426	0.214127	2.57782	2.67838	2.46426	1.1132	2.46426	3	ENSXETP00000056401.2	sugp1
Transcript_144095	17.295	0.000614549	0.0179609	21.2303	1.77041	0.159619	1.90147	1.93002	1.77041	1.06852	1.77041	3	ENSXETP00000010238.2	etfrf1
Transcript_68003	17.2861	0.000617156	0.0180241	30.0318	2.2138	0.516362	1.74561	2.73016	2.2138	1.08019	2.2138	3	ENSXETP00000020746.3	erc1
Transcript_76026	17.2782	0.000619461	0.0180689	82.3722	7.48062	0.00776323	2.39249	7.48838	7.48062	1.1321	7.48062	3	ENSXETP00000031969.2	psme1
Transcript_136037	17.2778	0.000619583	0.0180689	5.91191	0.5202	0.0172469	4.46734	0.537446	0.5202	0.423993	0.5202	3	NA	NA
Transcript_19337	17.2677	0.000622555	0.0181294	37.2804	2.74874	0.640384	1.98352	3.38913	2.74874	1.06725	2.74874	3	ENSXETP00000015723.3	fgfr4
Transcript_119020	17.268	0.000622468	0.0181294	31.644	2.63307	0.243658	2.28603	2.87673	2.63307	1.13419	2.63307	3	NA	NA
Transcript_70798	17.2633	0.000623849	0.0181474	68.9801	6.00346	0.267464	2.85464	6.27092	6.00346	1.0272	6.00346	3	NA	NA
Transcript_99602	17.2626	0.000624072	0.0181474	71.2353	5.67243	0.803503	2.21372	6.47594	5.67243	1.12938	5.67243	3	ENSXETP00000061181.1	FGD1
Transcript_111157	17.2582	0.000625369	0.0181721	31.9781	2.5927	0.314397	2.69473	2.9071	2.5927	1.08415	2.5927	3	NA	NA
Transcript_76077	17.256	0.000626016	0.0181778	51.4308	4.33124	0.34429	4.49337	4.67553	4.33124	0.418058	4.33124	3	ENSXETP00000064144.1	CYTB
Transcript_105555	17.2504	0.000627689	0.0182133	48.1406	3.94433	0.432087	1.97957	4.37642	3.94433	1.06699	3.94433	3	ENSXETP00000011433.3	gpsm2
Transcript_104255	17.246	0.000628988	0.018238	30.3877	2.02079	0.741725	1.96533	2.76252	2.02079	1.06662	2.02079	3	ENSXETP00000022413.3	ppp2r2a
Transcript_81950	17.2411	0.000630474	0.018249	33.9788	2.41962	0.669369	2.6113	3.08898	2.41962	1.10639	2.41962	3	ENSXETP00000002283.2	XB-GENE-5819923
Transcript_100573	17.2398	0.000630862	0.018249	68.6063	6.19333	0.043609	2.37363	6.23693	6.19333	1.13275	6.19333	3	ENSXETP00000017526.3	dynll1
Transcript_113997	17.2375	0.00063155	0.018249	37.1318	2.95034	0.425283	1.4775	3.37562	2.95034	1.18011	2.95034	3	ENSXETP00000045235.3	aldh2
Transcript_120590	17.2372	0.000631624	0.018249	69.5881	6.11859	0.207594	2.01292	6.32619	6.11859	1.071	6.11859	3	ENSXETP00000027509.1	h3f3b
Transcript_141203	17.2407	0.000630572	0.018249	30.4014	2.29307	0.470685	2.23194	2.76376	2.29307	1.13232	2.29307	3	ENSXETP00000052078.3	kiaa1468
Transcript_32511	17.2307	0.000633577	0.0182784	71.5292	6.46581	0.0368459	4.3768	6.50265	6.46581	0.445511	6.46581	3	ENSXETP00000046120.2	ube2d3
Transcript_76220	17.2307	0.000633566	0.0182784	26.5126	2.15521	0.255028	2.58873	2.41024	2.15521	1.11112	2.15521	3	ENSXETP00000009560.3	cept1
Transcript_138758	17.2293	0.000633998	0.0182784	40.0809	2.97661	0.667109	3.07437	3.64371	2.97661	0.937781	2.97661	3	ENSXETP00000003111.3	rapgef1
Transcript_130885	17.2275	0.000634552	0.0182813	41.4441	3.42355	0.344097	1.48142	3.76765	3.42355	1.17801	3.42355	3	ENSXETP00000032400.3	ric8b
Transcript_15750	17.2213	0.000636393	0.0183213	55.3767	4.84664	0.1876	2.54614	5.03424	4.84664	1.11851	4.84664	3	ENSXETP00000005068.3	ces2
Transcript_20313	17.2155	0.00063816	0.018333	34.1079	2.85857	0.242145	1.61929	3.10072	2.85857	1.11716	2.85857	3	ENSXETP00000050001.3	SPEN
Transcript_60973	17.217	0.000637696	0.018333	27.2277	2.3075	0.16774	2.41568	2.47524	2.3075	1.13108	2.3075	3	ENSXETP00000045813.3	fbxw4
Transcript_133533	17.216	0.000638018	0.018333	13.307	1.09971	0.110018	4.09671	1.20973	1.09971	0.521509	1.09971	3	NA	NA
Transcript_82547	17.2095	0.000639963	0.0183718	31.3325	2.57943	0.268981	1.41968	2.84841	2.57943	1.21399	2.57943	3	ENSXETP00000061116.1	tctn1
Transcript_160410	17.2061	0.00064099	0.0183882	40.0685	3.17378	0.468811	1.72433	3.64259	3.17378	1.08447	3.17378	3	NA	NA
Transcript_58659	17.1816	0.000648498	0.0185246	34.6894	2.88371	0.269868	0.908563	3.15358	2.88371	1.79289	2.88371	3	ENSXETP00000026494.3	ppp1r16b
Transcript_68260	17.1764	0.000650093	0.0185246	102.074	8.88287	0.396589	3.40526	9.27946	8.88287	0.791152	8.88287	3	ENSXETP00000057234.2	prrc2b
Transcript_68447	17.1834	0.000647941	0.0185246	10.2186	0.814734	0.114233	4.31237	0.928967	0.814734	0.461687	0.814734	3	ENSXETP00000038112.3	tshz2
Transcript_80811	17.1832	0.000648005	0.0185246	63.2691	5.211	0.540735	2.68789	5.75174	5.211	1.08621	5.211	3	ENSXETP00000013928.3	csnk1d
Transcript_83347	17.1756	0.000650342	0.0185246	28.6011	2.40494	0.19516	1.43656	2.6001	2.40494	1.20352	2.40494	3	ENSXETP00000059932.1	PSTPIP2
Transcript_118333	17.1763	0.000650119	0.0185246	34.7597	2.74355	0.41642	1.64205	3.15997	2.74355	1.10913	2.74355	3	NA	NA
Transcript_124257	17.1775	0.00064976	0.0185246	21.3384	1.71685	0.223009	1.46655	1.93985	1.71685	1.18611	1.71685	3	ENSXETP00000035256.3	frmd4b
Transcript_126418	17.1777	0.000649692	0.0185246	66.9429	4.98318	1.10254	1.50443	6.08572	4.98318	1.16615	4.98318	3	ENSXETP00000013339.4	arpc1b
Transcript_129163	17.1859	0.000647157	0.0185246	36.1053	2.96527	0.317028	2.57072	3.2823	2.96527	1.11448	2.96527	3	NA	NA
Transcript_139703	17.1742	0.000650782	0.0185246	48.2658	4.25919	0.128616	2.42735	4.3878	4.25919	1.13045	4.25919	3	ENSXETP00000050236.2	fam91a1
Transcript_152698	17.1845	0.000647587	0.0185246	54.4528	4.54135	0.40891	2.52666	4.95026	4.54135	1.12128	4.54135	3	ENSXETP00000055075.2	ankrd12
Transcript_4178	17.1707	0.000651837	0.0185416	42.4328	3.49938	0.358143	2.62554	3.85753	3.49938	1.1031	3.49938	3	NA	NA
Transcript_112335	17.1665	0.000653141	0.0185656	30.2175	2.64935	0.097695	1.43037	2.74705	2.64935	1.2073	2.64935	3	ENSXETP00000028006.3	bola2
Transcript_118733	17.1613	0.000654771	0.0185839	34.7563	3.00829	0.151377	1.66293	3.15967	3.00829	1.10216	3.00829	3	ENSXETP00000040433.3	chchd6
Transcript_126250	17.16	0.000655161	0.0185839	55.1	4.63562	0.373475	2.37023	5.00909	4.63562	1.13285	4.63562	3	ENSXETP00000001672.2	pcsk5
Transcript_143835	17.1627	0.00065432	0.0185839	74.8704	6.7872	0.0192012	2.2396	6.8064	6.7872	1.13319	6.7872	3	ENSXETP00000008764.2	ndufv2
Transcript_4665	17.1526	0.00065745	0.0186231	57.4533	4.86571	0.357313	2.63021	5.22303	4.86571	1.10196	4.86571	3	ENSXETP00000064109.1	PES1
Transcript_54897	17.1508	0.000658016	0.0186231	16.2249	1.45591	0.0190843	5.16319	1.47499	1.45591	0.297767	1.45591	3	ENSXETP00000025703.3	ctsc
Transcript_122629	17.1496	0.000658385	0.0186231	92.6446	8.28036	0.141876	2.53355	8.42224	8.28036	1.12034	8.28036	3	ENSXETP00000029726.3	rap1a
Transcript_155295	17.1517	0.000657743	0.0186231	42.1489	3.19294	0.638776	1.79483	3.83172	3.19294	1.07356	3.19294	3	ENSXETP00000038836.3	USP48
Transcript_141215	17.1467	0.000659312	0.0186363	43.7507	3.68714	0.290196	3.46315	3.97734	3.68714	0.763958	3.68714	3	ENSXETP00000008206.3	clip1
Transcript_160353	17.1323	0.000663808	0.0187502	63.9979	5.75399	0.0640009	2.55888	5.81799	5.75399	1.1165	5.75399	3	ENSXETP00000054555.2	mal2
Transcript_135553	17.1269	0.000665508	0.018772	46.3507	3.69256	0.521138	1.41035	4.2137	3.69256	1.21997	3.69256	3	ENSXETP00000061422.1	NR1I3
Transcript_142774	17.1278	0.000665242	0.018772	37.3822	3.29245	0.105927	1.48823	3.39838	3.29245	1.17441	3.29245	3	ENSXETP00000061692.1
Transcript_77091	17.1218	0.000667119	0.0188044	33.5425	2.80237	0.246951	1.26869	3.04932	2.80237	1.32898	2.80237	3	ENSXETP00000061720.1	cyld
Transcript_90227	17.1189	0.000668048	0.0188174	34.3419	2.9076	0.214383	1.52093	3.12199	2.9076	1.1581	2.9076	3	ENSXETP00000061524.1	tmod4
Transcript_145690	17.1147	0.000669387	0.0188421	87.3502	7.45264	0.488282	3.53034	7.94093	7.45264	0.732847	7.45264	3	ENSXETP00000027462.3	col6a3
Transcript_7570	17.1086	0.000671303	0.0188828	35.0366	3.10919	0.0759586	1.63622	3.18515	3.10919	1.11114	3.10919	3	ENSXETP00000001673.2	rfk
Transcript_157605	17.1068	0.000671882	0.018886	44.7867	3.06448	1.00704	2.32072	4.07152	3.06448	1.13385	3.06448	3	ENSXETP00000045783.3	acat2
Transcript_89438	17.1016	0.000673541	0.0189064	26.7833	2.22487	0.20997	3.06429	2.43484	2.22487	0.941808	2.22487	3	ENSXETP00000015279.2	ywhaq
Transcript_114642	17.102	0.000673398	0.0189064	12.9388	1.13749	0.0387716	4.43389	1.17626	1.13749	0.431783	1.13749	3	ENSXETP00000055923.2	gm2a
Transcript_32415	17.089	0.000677574	0.0190064	37.5466	2.65337	0.759964	2.0362	3.41333	2.65337	1.07594	2.65337	3	ENSXETP00000000740.3	chd6
Transcript_10695	17.0835	0.00067935	0.0190166	30.0805	2.42028	0.314311	0.9771	2.73459	2.42028	1.68005	2.42028	3	ENSXETP00000014036.3	mre11
Transcript_80126	17.0835	0.000679325	0.0190166	75.4698	6.73832	0.122565	2.22258	6.86089	6.73832	1.13095	6.73832	3	ENSXETP00000045617.3	lef1
Transcript_141748	17.0846	0.000678993	0.0190166	54.6652	4.88175	0.0878159	2.07139	4.96957	4.88175	1.08582	4.88175	3	ENSXETP00000059999.1	B3GNT9
Transcript_69265	17.0799	0.000680486	0.0190353	22.5696	1.89224	0.159539	2.69807	2.05178	1.89224	1.08313	1.89224	3	ENSXETP00000024738.4	thsd7a
Transcript_15106	17.076	0.000681766	0.0190579	74.9258	6.5671	0.244334	3.69191	6.81143	6.5671	0.662294	6.5671	3	ENSXETP00000034845.1	h1f0
Transcript_53493	17.0696	0.000683836	0.0191024	24.0038	1.70276	0.4794	4.70612	2.18216	1.70276	0.373451	1.70276	3	ENSXETP00000060660.1	gas1
Transcript_115748	17.0681	0.000684302	0.0191024	7.69251	0.643701	0.0556184	5.12405	0.699319	0.643701	0.303317	0.643701	3	ENSXETP00000048743.3	itgb1
Transcript_36740	17.0644	0.000685513	0.0191092	43.8871	3.9015	0.0882369	1.55531	3.98974	3.9015	1.14251	3.9015	3	ENSXETP00000042775.3	fhl1
Transcript_82512	17.0639	0.000685685	0.0191092	55.1923	4.27358	0.743902	2.16265	5.01748	4.27358	1.11618	4.27358	3	ENSXETP00000009681.3	ptp4a1
Transcript_118564	17.063	0.000685962	0.0191092	98.7825	8.87158	0.10864	3.22974	8.98022	8.87158	0.872656	8.87158	3	ENSXETP00000028380.3	vwa1
Transcript_82244	17.0585	0.000687435	0.019137	39.447	2.87098	0.715106	1.73753	3.58609	2.87098	1.0817	2.87098	3	ENSXETP00000031399.3	RPS6KC1
Transcript_142429	17.0539	0.000688936	0.0191656	23.0376	1.93416	0.160164	1.50247	2.09432	1.93416	1.16713	1.93416	3	NA	NA
Transcript_79793	17.0177	0.000700841	0.0194834	58.4044	5.2873	0.0221893	2.40086	5.30949	5.2873	1.13176	5.2873	3	NA	NA
Transcript_127041	17.0154	0.000701621	0.0194917	28.3981	2.3616	0.220052	1.69546	2.58165	2.3616	1.09199	2.3616	3	ENSXETP00000062641.1	TRPM2
Transcript_119687	17.0104	0.000703264	0.019515	77.5812	6.79077	0.262065	2.87639	7.05284	6.79077	1.01855	6.79077	3	ENSXETP00000047047.3	angptl2
Transcript_123105	17.0099	0.000703425	0.019515	19.1634	1.4905	0.251624	3.81444	1.74212	1.4905	0.614862	1.4905	3	ENSXETP00000024514.2	eif2s1
Transcript_116556	17.0031	0.000705693	0.0195645	31.4393	2.64953	0.208584	1.03447	2.85812	2.64953	1.59537	2.64953	3	NA	NA
Transcript_101361	16.9986	0.000707222	0.0195934	23.3963	1.99941	0.127523	3.03496	2.12693	1.99941	0.953662	1.99941	3	ENSXETP00000035367.3	tank
Transcript_89544	16.9893	0.000710345	0.0196665	49.7422	3.79847	0.72355	3.10823	4.52202	3.79847	0.924393	3.79847	3	ENSXETP00000022599.2	hsp90aa1.1
Transcript_123920	16.9839	0.00071214	0.0197027	20.0397	1.70018	0.121616	1.43676	1.8218	1.70018	1.2034	1.70018	3	ENSXETP00000062063.1	slc8b1
Transcript_136928	16.9821	0.000712753	0.0197062	91.2622	8.28097	0.015595	5.1409	8.29657	8.28097	0.300908	8.28097	3	ENSXETP00000042888.2	gsn
Transcript_114837	16.9801	0.000713438	0.0197116	20.5198	1.65459	0.210838	4.25147	1.86543	1.65459	0.477668	1.65459	3	ENSXETP00000034519.2	egfr
Transcript_145743	16.9749	0.000715181	0.0197463	48.2064	2.8708	1.5116	2.59811	4.3824	2.8708	1.10922	2.8708	3	ENSXETP00000033769.3	ddx3x
Transcript_111295	16.9732	0.000715777	0.0197493	17.5287	1.22014	0.373374	3.96124	1.59352	1.22014	0.564006	1.22014	3	ENSXETP00000042207.3	sec14l5
Transcript_56026	16.9621	0.00071954	0.0198396	28.6221	2.34428	0.257725	3.49831	2.602	2.34428	0.747594	2.34428	3	ENSXETP00000047266.2	mmp19
Transcript_114824	16.9535	0.000722488	0.0198983	56.3443	4.37371	0.748498	1.98622	5.12221	4.37371	1.06746	4.37371	3	ENSXETP00000006846.2	rock1
Transcript_135689	16.953	0.000722652	0.0198983	38.9212	2.89333	0.644956	1.70339	3.53829	2.89333	1.08971	2.89333	3	ENSXETP00000031201.3	hcfc1
Transcript_83174	16.9475	0.000724526	0.0199363	38.2855	3.31728	0.163221	1.31973	3.4805	3.31728	1.28565	3.31728	3	ENSXETP00000058509.1
Transcript_88922	16.9416	0.000726557	0.0199515	68.7035	6.10349	0.142278	2.43202	6.24577	6.10349	1.13018	6.10349	3	ENSXETP00000050636.3	dhx38
Transcript_89269	16.9423	0.000726322	0.0199515	27.9539	2.37892	0.162344	1.36201	2.54127	2.37892	1.25327	2.37892	3	ENSXETP00000024456.3	gli2
Transcript_134939	16.9439	0.00072577	0.0199515	24.8792	1.97055	0.291198	2.23115	2.26174	1.97055	1.13221	1.97055	3	NA	NA
Transcript_103588	16.9319	0.000729918	0.020003	32.4618	2.7287	0.222369	1.49015	2.95107	2.7287	1.17341	2.7287	3	ENSXETP00000028241.2	tyrp1
Transcript_128389	16.9332	0.000729467	0.020003	42.3259	3.71527	0.132542	1.46136	3.84781	3.71527	1.18901	3.71527	3	ENSXETP00000019018.2	abat
Transcript_128714	16.9322	0.000729797	0.020003	14.4214	0.966848	0.34419	4.20345	1.31104	0.966848	0.490763	0.966848	3	ENSXETP00000024844.3	srrm2
Transcript_17334	16.9208	0.00073375	0.0200125	32.1268	2.6411	0.279513	1.74409	2.92062	2.6411	1.08046	2.6411	3	ENSXETP00000043145.3	znrf3
Transcript_19043	16.9138	0.0007362	0.0200125	32.2102	2.37217	0.556036	1.88621	2.9282	2.37217	1.06888	2.37217	3	ENSXETP00000059607.1	clasp1
Transcript_21327	16.9157	0.000735517	0.0200125	45.9847	4.14101	0.0394188	2.03975	4.18043	4.14101	1.07682	4.14101	3	ENSXETP00000024776.3	arl4a
Transcript_89903	16.9138	0.000736185	0.0200125	52.7908	4.776	0.0231636	2.24088	4.79916	4.776	1.13331	4.776	3	ENSXETP00000037022.3	akt2
Transcript_101159	16.9214	0.000733526	0.0200125	44.7696	3.61344	0.456526	1.8217	4.06996	3.61344	1.07145	3.61344	3	ENSXETP00000013071.3	rab7b
Transcript_126058	16.9234	0.000732846	0.0200125	32.1328	2.7281	0.193068	2.90155	2.92116	2.7281	1.0084	2.7281	3	ENSXETP00000063354.1	CPNE2
Transcript_127695	16.9157	0.000735514	0.0200125	28.7163	2.46831	0.142262	2.08008	2.61058	2.46831	1.08857	2.46831	3	ENSXETP00000036581.3	azi2
Transcript_128484	16.9228	0.000733061	0.0200125	85.933	7.80193	0.0101604	3.02759	7.81209	7.80193	0.956666	7.80193	3	ENSXETP00000063947.1	SCARA5
Transcript_142462	16.925	0.00073229	0.0200125	34.584	2.84314	0.300856	1.62327	3.144	2.84314	1.11572	2.84314	3	ENSXETP00000014885.3	irak4
Transcript_146183	16.9201	0.000734002	0.0200125	35.2541	2.74921	0.455713	2.34452	3.20492	2.74921	1.13346	2.74921	3	ENSXETP00000018003.3	ankrd10
Transcript_151933	16.926	0.000731945	0.0200125	37.7651	3.21043	0.222763	1.74853	3.43319	3.21043	1.07967	3.21043	3	ENSXETP00000035964.3	tmx1
Transcript_157084	16.915	0.000735767	0.0200125	34.7241	3.00524	0.151492	3.60461	3.15673	3.00524	0.699492	3.00524	3	ENSXETP00000011070.3	hexb
Transcript_55712	16.9096	0.000737659	0.020035	44.3372	3.59556	0.435095	2.29728	4.03066	3.59556	1.1341	3.59556	3	ENSXETP00000000978.3	cwc27
Transcript_136140	16.9085	0.000738019	0.020035	28.5644	1.86822	0.728543	1.86773	2.59677	1.86822	1.06939	1.86822	3	ENSXETP00000040452.3	fam207a
Transcript_73675	16.9059	0.00073894	0.0200465	39.1967	3.19053	0.372805	1.77604	3.56333	3.19053	1.07562	3.19053	3	NA	NA
Transcript_65628	16.8947	0.000742882	0.02014	64.6637	5.36367	0.514846	2.42677	5.87852	5.36367	1.13048	5.36367	3	ENSXETP00000064122.1	snx27
Transcript_31244	16.8894	0.000744723	0.0201763	21.4539	1.65915	0.291201	3.92137	1.95035	1.65915	0.577306	1.65915	3	ENSXETP00000033291.3	actr1a
Transcript_79718	16.8841	0.000746615	0.0202141	74.4911	6.70554	0.0663754	2.8024	6.77192	6.70554	1.0473	6.70554	3	ENSXETP00000035016.3	hps3
Transcript_155823	16.8765	0.000749292	0.020273	37.1152	2.48212	0.891989	2.11416	3.37411	2.48212	1.10002	2.48212	3	ENSXETP00000040674.2	acbd5
Transcript_68672	16.8641	0.000753719	0.0203791	35.4502	2.90823	0.314515	1.60657	3.22275	2.90823	1.12185	2.90823	3	ENSXETP00000043096.3	dennd4b
Transcript_128286	16.8559	0.000756642	0.0204445	82.0021	7.44536	0.00937432	2.98393	7.45474	7.44536	0.974581	7.44536	3	NA	NA
Transcript_118583	16.8543	0.000757216	0.0204463	41.5619	3.6125	0.165861	1.47326	3.77836	3.6125	1.18241	3.6125	3	ENSXETP00000046414.3	nisch
Transcript_66558	16.8503	0.000758663	0.0204718	32.5828	2.77842	0.183647	1.35091	2.96207	2.77842	1.26147	2.77842	3	NA	NA
Transcript_9388	16.8427	0.000761367	0.0204777	32.1606	2.51924	0.404452	2.38929	2.92369	2.51924	1.13222	2.51924	3	ENSXETP00000001917.3	slc25a18
Transcript_10190	16.8416	0.000761778	0.0204777	22.9089	1.98399	0.0986428	4.26026	2.08263	1.98399	0.47532	1.98399	3	ENSXETP00000051641.3	tnc
Transcript_14025	16.8425	0.00076145	0.0204777	60.3437	5.26923	0.216567	3.13915	5.48579	5.26923	0.911836	5.26923	3	ENSXETP00000059967.1
Transcript_104786	16.8412	0.000761922	0.0204777	23.6103	2.0348	0.111597	2.0203	2.14639	2.0348	1.0724	2.0348	3	NA	NA
Transcript_114473	16.848	0.000759468	0.0204777	23.6093	2.00564	0.140663	1.46575	2.1463	2.00564	1.18655	2.00564	3	ENSXETP00000008134.3	pcsk7
Transcript_116064	16.8425	0.000761443	0.0204777	26.4313	2.13456	0.268277	1.90212	2.40284	2.13456	1.0685	2.13456	3	NA	NA
Transcript_114046	16.838	0.000763077	0.0204952	26.9089	2.26468	0.181591	3.13261	2.44627	2.26468	0.914532	2.26468	3	ENSXETP00000001033.3	sh3glb1
Transcript_9172	16.8235	0.000768351	0.0205685	36.4417	3.27119	0.0416937	1.73972	3.31288	3.27119	1.08127	3.27119	3	NA	NA
Transcript_18559	16.8238	0.000768238	0.0205685	48.4219	4.13645	0.265542	1.96851	4.40199	4.13645	1.06663	4.13645	3	ENSXETP00000018001.3	ankrd10
Transcript_89287	16.8248	0.000767859	0.0205685	106.98	9.52682	0.198667	2.82357	9.72549	9.52682	1.03929	9.52682	3	ENSXETP00000004539.1	dhx15
Transcript_134847	16.8245	0.000767964	0.0205685	54.0856	3.80442	1.11245	3.61192	4.91688	3.80442	0.696288	3.80442	3	ENSXETP00000001716.3	clstn1
Transcript_158879	16.8241	0.000768107	0.0205685	43.9106	3.57391	0.41796	1.77059	3.99187	3.57391	1.07631	3.57391	3	ENSXETP00000001339.3	csgalnact2
Transcript_152475	16.8206	0.000769398	0.0205829	47.6494	4.26814	0.0636283	1.66117	4.33177	4.26814	1.10274	4.26814	3	ENSXETP00000040456.3	XB-GENE-5903934
Transcript_32197	16.8181	0.000770295	0.0205933	72.6818	6.57937	0.0280666	2.20507	6.60743	6.57937	1.1276	6.57937	3	ENSXETP00000020628.3	prkcd
Transcript_104500	16.8098	0.00077332	0.0206474	52.4667	4.62977	0.139926	2.30813	4.7697	4.62977	1.134	4.62977	3	ENSXETP00000012041.3	ubxn1
Transcript_133194	16.8098	0.000773339	0.0206474	37.963	2.92663	0.524547	1.3483	3.45118	2.92663	1.26343	2.92663	3	ENSXETP00000008549.3	lrsam1
Transcript_52648	16.7982	0.0007776	0.0207338	108.131	9.77622	0.0538254	2.85008	9.83005	9.77622	1.02899	9.77622	3	ENSXETP00000058517.1	rab41
Transcript_82748	16.799	0.000777308	0.0207338	91.1439	8.27962	0.00619187	3.17022	8.28581	8.27962	0.898764	8.27962	3	ENSXETP00000007603.3	odc1
Transcript_52681	16.7822	0.000783483	0.0208494	50.043	4.23425	0.315108	1.71457	4.54936	4.23425	1.08678	4.23425	3	ENSXETP00000048372.3	smad4.1
Transcript_54601	16.7848	0.000782529	0.0208494	59.2109	4.92232	0.460487	2.22406	5.38281	4.92232	1.13119	4.92232	3	ENSXETP00000011951.2	slc12a4
Transcript_119621	16.7834	0.000783059	0.0208494	45.6275	4.02934	0.118615	1.51855	4.14796	4.02934	1.15924	4.02934	3	ENSXETP00000026326.3	prpf6
Transcript_109044	16.7776	0.000785192	0.0208812	27.86	2.31612	0.216612	1.24998	2.53273	2.31612	1.34608	2.31612	3	NA	NA
Transcript_62776	16.7754	0.000786023	0.0208895	22.0104	1.91373	0.0872132	4.18332	2.00095	1.91373	0.496386	1.91373	3	ENSXETP00000025941.3	cd74
Transcript_139405	16.7714	0.000787524	0.0209037	118.664	10.5567	0.230928	3.4398	10.7876	10.5567	0.774901	10.5567	3	ENSXETP00000028380.3	vwa1
Transcript_158264	16.7712	0.000787589	0.0209037	44.7964	3.25781	0.814587	1.58372	4.0724	3.25781	1.13071	3.25781	3	ENSXETP00000041340.3	clasrp
Transcript_98825	16.7628	0.000790717	0.0209721	59.4079	5.38459	0.0161341	1.91194	5.40072	5.38459	1.06827	5.38459	3	NA	NA
Transcript_115464	16.7615	0.000791204	0.0209721	92.4952	8.39068	0.0179734	4.97219	8.40865	8.39068	0.3264	8.39068	3	ENSXETP00000028317.3	bgn
Transcript_108890	16.7509	0.000795202	0.0210643	27.2089	2.37757	0.0959672	1.36089	2.47354	2.37757	1.25409	2.37757	3	NA	NA
Transcript_71388	16.745	0.00079743	0.0211095	36.4694	2.97507	0.340336	3.41782	3.3154	2.97507	0.785238	2.97507	3	ENSXETP00000016559.2	tspan6
Transcript_56070	16.7377	0.000800174	0.0211498	41.2026	3.59328	0.152413	3.30892	3.74569	3.59328	0.836398	3.59328	3	NA	NA
Transcript_109221	16.734	0.000801569	0.0211498	30.6213	2.23412	0.549642	1.97496	2.78376	2.23412	1.06678	2.23412	3	NA	NA
Transcript_130359	16.7349	0.000801223	0.0211498	77.0546	6.90708	0.0978888	2.28704	7.00497	6.90708	1.13418	6.90708	3	ENSXETP00000063059.1	KRTCAP2
Transcript_142663	16.7368	0.000800503	0.0211498	20.3133	1.64819	0.198479	2.16759	1.84667	1.64819	1.1177	1.64819	3	NA	NA
Transcript_159802	16.7354	0.000801056	0.0211498	55.4934	4.87785	0.166999	3.96759	5.04485	4.87785	0.561923	4.87785	3	ENSXETP00000027509.1	h3f3b
Transcript_5730	16.7297	0.000803213	0.0211605	25.163	2.02649	0.26105	2.27115	2.28754	2.02649	1.13429	2.02649	3	ENSXETP00000049052.3	me1
Transcript_11641	16.7176	0.000807822	0.0211605	76.4097	6.44068	0.505654	2.80852	6.94633	6.44068	1.045	6.44068	3	ENSXETP00000030581.3	rab5a
Transcript_31631	16.7124	0.000809821	0.0211605	27.053	2.28735	0.172015	1.60753	2.45937	2.28735	1.12149	2.28735	3	ENSXETP00000062510.1
Transcript_34577	16.724	0.000805374	0.0211605	69.3029	6.10642	0.193845	2.69706	6.30026	6.10642	1.08344	6.10642	3	ENSXETP00000025278.3	akr1c2
Transcript_57864	16.7191	0.000807244	0.0211605	44.0862	3.42619	0.581653	1.97949	4.00784	3.42619	1.06699	3.42619	3	ENSXETP00000010319.3	rnaseh2a
Transcript_75323	16.7198	0.000806997	0.0211605	30.5683	2.44886	0.330068	2.83749	2.77893	2.44886	1.03392	2.44886	3	ENSXETP00000007603.3	odc1
Transcript_79587	16.7151	0.000808792	0.0211605	11.8578	1.05852	0.0194619	5.19493	1.07798	1.05852	0.293382	1.05852	3	ENSXETP00000012666.3	rad23b
Transcript_81885	16.7199	0.00080694	0.0211605	61.9918	4.88531	0.750312	3.53675	5.63562	4.88531	0.729919	4.88531	3	ENSXETP00000042614.3	nomo3
Transcript_116645	16.7126	0.000809751	0.0211605	34.702	2.96289	0.191841	1.42944	3.15473	2.96289	1.20788	2.96289	3	NA	NA
Transcript_122878	16.724	0.000805394	0.0211605	52.7994	3.82529	0.974656	3.8669	4.79995	3.82529	0.596085	3.82529	3	ENSXETP00000016617.3	chmp2b
Transcript_131820	16.7187	0.000807384	0.0211605	24.4901	2.02093	0.205436	4.03641	2.22637	2.02093	0.539926	2.02093	3	ENSXETP00000005176.3	ccdc80
Transcript_142324	16.7251	0.000804964	0.0211605	36.4687	2.82511	0.490228	1.27968	3.31534	2.82511	1.31925	2.82511	3	NA	NA
Transcript_142723	16.717	0.000808069	0.0211605	31.7666	2.51765	0.370222	1.74249	2.88787	2.51765	1.08075	2.51765	3	ENSXETP00000007330.2	col1a1
Transcript_143319	16.7159	0.000808485	0.0211605	38.9424	3.34453	0.195681	1.97795	3.54022	3.34453	1.06691	3.34453	3	ENSXETP00000055332.1	timm23
Transcript_154303	16.729	0.00080347	0.0211605	55.2116	4.52991	0.489332	3.72024	5.01924	4.52991	0.650795	4.52991	3	ENSXETP00000029931.3	eif4g2
Transcript_2198	16.7029	0.000813462	0.0211872	23.6818	1.82581	0.327082	1.99121	2.15289	1.82581	1.06793	1.82581	3	ENSXETP00000015407.3	sesn3
Transcript_5032	16.7036	0.000813192	0.0211872	54.4291	4.75179	0.196309	2.13396	4.9481	4.75179	1.10681	4.75179	3	ENSXETP00000027639.3	nrp1
Transcript_31363	16.7045	0.000812839	0.0211872	36.8457	3.01799	0.331621	2.47635	3.34961	3.01799	1.12687	3.01799	3	ENSXETP00000016039.3	slc35c2
Transcript_120264	16.7066	0.000812048	0.0211872	39.2728	3.36215	0.208109	1.53276	3.57026	3.36215	1.15257	3.36215	3	NA	NA
Transcript_153425	16.7067	0.000811996	0.0211872	52.7268	3.7094	1.08395	1.77759	4.79334	3.7094	1.07543	3.7094	3	NA	NA
Transcript_17726	16.6951	0.000816471	0.0212025	22.8272	1.71416	0.361044	4.31286	2.0752	1.71416	0.461563	1.71416	3	ENSXETP00000058458.1	DYNC1H1
Transcript_68176	16.6984	0.000815188	0.0212025	73.2569	6.63425	0.0254739	4.46291	6.65972	6.63425	0.425014	6.63425	3	ENSXETP00000057536.1	idh2
Transcript_116622	16.6946	0.000816672	0.0212025	63.1439	5.01961	0.720748	1.91571	5.74036	5.01961	1.06817	5.01961	3	ENSXETP00000060534.1	SMC5
Transcript_127465	16.698	0.000815344	0.0212025	46.7965	4.11711	0.137122	2.04887	4.25423	4.11711	1.07921	4.11711	3	ENSXETP00000006526.3	stk25
Transcript_135089	16.6952	0.000816445	0.0212025	52.4506	4.69011	0.0781286	3.1222	4.76824	4.69011	0.918781	4.69011	3	NA	NA
Transcript_82380	16.6852	0.000820315	0.0212835	28.9541	2.23095	0.401244	2.30069	2.6322	2.23095	1.13407	2.23095	3	ENSXETP00000011510.3	rragc
Transcript_146805	16.6824	0.000821394	0.0212978	125.149	11.3726	0.0046052	3.73676	11.3772	11.3726	0.64423	11.3726	3	ENSXETP00000018232.2
Transcript_138045	16.6755	0.000824067	0.0213534	19.423	1.52897	0.236761	4.55214	1.76573	1.52897	0.405053	1.52897	3	ENSXETP00000029898.3	dot1l
Transcript_83357	16.6684	0.00082683	0.0214113	54.5674	4.89857	0.0621049	2.23557	4.96067	4.89857	1.13276	4.89857	3	ENSXETP00000040959.3	eif2b3
Transcript_135682	16.667	0.000827407	0.0214125	7.33964	0.638203	0.0290374	4.73812	0.66724	0.638203	0.367305	0.638203	3	NA	NA
Transcript_114324	16.6538	0.000832577	0.0215325	44.7278	3.75351	0.312654	2.90591	4.06616	3.75351	1.00663	3.75351	3	NA	NA
Transcript_76814	16.6514	0.000833514	0.021543	21.6024	1.75808	0.205773	1.94564	1.96385	1.75808	1.06728	1.75808	3	NA	NA
Transcript_116201	16.644	0.000836438	0.021591	51.1934	4.46549	0.188452	2.11993	4.65394	4.46549	1.10201	4.46549	3	ENSXETP00000029738.3	ddx20
Transcript_129470	16.6441	0.000836396	0.021591	39.4924	3.04637	0.543846	2.03435	3.59022	3.04637	1.0755	3.04637	3	ENSXETP00000002701.3	sema4c
Transcript_62210	16.6426	0.000837002	0.0215918	48.6788	3.63352	0.791825	1.61544	4.42534	3.63352	1.11856	3.63352	3	ENSXETP00000041498.3	lmo7
Transcript_6093	16.6383	0.000838724	0.0216208	42.0659	2.82059	1.00358	3.16947	3.82417	2.82059	0.899081	2.82059	3	ENSXETP00000055951.2	gpr157
Transcript_70171	16.6368	0.0008393	0.0216208	43.6473	3.60269	0.36525	3.32252	3.96794	3.60269	0.830057	3.60269	3	ENSXETP00000036627.3	ap3m2
Transcript_82297	16.6357	0.00083973	0.0216208	62.0794	4.91732	0.72626	2.31729	5.64358	4.91732	1.13389	4.91732	3	ENSXETP00000039820.2	stim1
Transcript_98903	16.634	0.000840414	0.0216246	44.7045	3.74567	0.318378	2.31878	4.06405	3.74567	1.13387	3.74567	3	NA	NA
Transcript_69998	16.6322	0.000841115	0.0216289	9.97027	0.850429	0.0559593	3.8921	0.906388	0.850429	0.587308	0.850429	3	ENSXETP00000055977.2	tmem165
Transcript_146691	16.6242	0.000844336	0.0216979	30.9023	2.51647	0.292826	1.31715	2.8093	2.51647	1.28773	2.51647	3	ENSXETP00000025537.3	scfd2
Transcript_59922	16.6221	0.000845175	0.0217057	22.39	1.87582	0.159632	1.48678	2.03545	1.87582	1.17517	1.87582	3	NA	NA
Transcript_11430	16.6081	0.000850765	0.0218354	62.2727	5.57245	0.0887088	2.38609	5.66116	5.57245	1.13234	5.57245	3	ENSXETP00000011447.3	txlna
Transcript_112031	16.6031	0.000852786	0.0218531	42.3791	2.63652	1.21612	3.5249	3.85265	2.63652	0.735337	2.63652	3	ENSXETP00000027823.3	dpysl3
Transcript_148059	16.6024	0.000853075	0.0218531	77.8445	6.48802	0.588752	4.31202	7.07677	6.48802	0.461777	6.48802	3	ENSXETP00000059309.1
Transcript_158707	16.6048	0.000852116	0.0218531	44.0931	3.60827	0.400195	2.06115	4.00847	3.60827	1.0827	3.60827	3	ENSXETP00000063241.1	gdap2
Transcript_65239	16.6003	0.000853933	0.0218612	35.2542	2.58637	0.618565	2.79204	3.20493	2.58637	1.05115	2.58637	3	ENSXETP00000014386.3	eif2ak4
Transcript_136542	16.5982	0.00085478	0.0218691	75.9831	6.59367	0.313879	2.41049	6.90755	6.59367	1.13133	6.59367	3	ENSXETP00000014702.3	ncor1
Transcript_119538	16.5935	0.000856677	0.0218926	27.4849	2.18739	0.311232	1.63406	2.49862	2.18739	1.1119	2.18739	3	ENSXETP00000058488.1
Transcript_135447	16.5932	0.000856781	0.0218926	32.2159	2.53694	0.391778	3.23797	2.92872	2.53694	0.868957	2.53694	3	ENSXETP00000012378.2	ogdhl
Transcript_3608	16.5811	0.000861702	0.0220044	44.2133	3.72175	0.297639	1.54962	4.01939	3.72175	1.14499	3.72175	3	ENSXETP00000026392.3	mthfd2
Transcript_128014	16.5795	0.000862343	0.0220069	15.1785	1.24374	0.136118	3.69705	1.37986	1.24374	0.660184	1.24374	3	ENSXETP00000058075.2	rbm8a
Transcript_156446	16.5716	0.000865568	0.0220753	22.2394	1.77471	0.247056	1.40575	2.02177	1.77471	1.22298	1.77471	3	NA	NA
Transcript_9614	16.569	0.000866666	0.022086	13.1262	1.11568	0.0776167	3.54922	1.19329	1.11568	0.724247	1.11568	3	ENSXETP00000000057.3	lgals4
Transcript_135311	16.5679	0.000867082	0.022086	24.5499	2.10696	0.124855	2.97554	2.23181	2.10696	0.978036	2.10696	3	ENSXETP00000059087.1	s100pbp
Transcript_16270	16.5642	0.000868623	0.0221114	183.14	16.5974	0.0516774	3.8466	16.6491	16.5974	0.603268	16.5974	3	ENSXETP00000023818.2	fn1
Transcript_98442	16.5607	0.000870078	0.0221345	37.9623	2.94464	0.506478	1.35695	3.45111	2.94464	1.25698	2.94464	3	ENSXETP00000046041.3	cep57l1
Transcript_10361	16.5582	0.000871107	0.0221467	56.0126	5.02746	0.0645968	2.04745	5.09205	5.02746	1.07883	5.02746	3	ENSXETP00000060720.1	snx5
Transcript_88998	16.5477	0.000875406	0.022219	90.0943	8.14712	0.0432674	2.52173	8.19039	8.14712	1.12193	8.14712	3	ENSXETP00000038826.3	st14
Transcript_134136	16.5473	0.000875599	0.022219	25.3267	1.94087	0.361559	1.77282	2.30243	1.94087	1.07602	1.94087	3	ENSXETP00000049016.3	sde2
Transcript_146645	16.548	0.000875287	0.022219	80.1854	7.24248	0.0471009	2.8372	7.28958	7.24248	1.03403	7.24248	3	ENSXETP00000059725.1	tubb3
Transcript_15423	16.5426	0.000877553	0.022247	31.915	2.61128	0.290086	1.49117	2.90136	2.61128	1.17289	2.61128	3	NA	NA
Transcript_73383	16.542	0.000877803	0.022247	7.32851	0.628362	0.0378665	5.36178	0.666229	0.628362	0.271926	0.628362	3	ENSXETP00000019304.3
Transcript_83033	16.5378	0.000879521	0.0222729	29.228	2.04074	0.616356	1.79316	2.65709	2.04074	1.07373	2.04074	3	ENSXETP00000041234.3	dbnl
Transcript_154806	16.5369	0.000879927	0.0222729	33.1723	2.66048	0.355184	2.79995	3.01566	2.66048	1.04822	2.66048	3	ENSXETP00000046552.3	exoc6b
Transcript_129986	16.5285	0.000883412	0.0223332	125.605	11.1774	0.241188	3.08964	11.4186	11.1774	0.931725	11.1774	3	ENSXETP00000000752.3	eif1b
Transcript_145889	16.5289	0.00088324	0.0223332	20.936	1.65532	0.247956	2.67531	1.90327	1.65532	1.08991	1.65532	3	ENSXETP00000023476.3	rps6kb1
Transcript_19340	16.5254	0.000884698	0.0223518	47.8588	4.23007	0.120734	2.06086	4.3508	4.23007	1.08262	4.23007	3	ENSXETP00000041147.3	crat.1
Transcript_135074	16.5235	0.000885519	0.0223585	50.7457	4.41259	0.200654	2.155	4.61324	4.41259	1.11377	4.41259	3	NA	NA
Transcript_118386	16.5196	0.00088713	0.0223713	49.0703	4.3362	0.12474	4.35761	4.46094	4.3362	0.450253	4.3362	3	ENSXETP00000020298.3	rhoa.2
Transcript_125815	16.5203	0.000886858	0.0223713	29.38	1.61416	1.05675	5.66045	2.67091	1.61416	0.239543	1.61416	3	ENSXETP00000034164.3	tkt
Transcript_2336	16.5095	0.000891373	0.0223806	30.5855	2.47428	0.30622	2.31193	2.7805	2.47428	1.13395	2.47428	3	NA	NA
Transcript_83140	16.5166	0.000888378	0.0223806	28.2146	2.35632	0.208641	1.42583	2.56496	2.35632	1.21012	2.35632	3	ENSXETP00000010697.3	mfsd7
Transcript_88511	16.5102	0.0008911	0.0223806	78.387	7.0909	0.0351944	2.32715	7.12609	7.0909	1.13376	7.0909	3	ENSXETP00000046409.2
Transcript_88676	16.5132	0.000889806	0.0223806	10.3755	0.82976	0.113465	3.80455	0.943225	0.82976	0.61848	0.82976	3	ENSXETP00000040520.2	arhgef5
Transcript_118706	16.516	0.000888636	0.0223806	29.3829	2.42265	0.248521	2.44292	2.67117	2.42265	1.12948	2.42265	3	ENSXETP00000063625.1	itch
Transcript_141551	16.5107	0.000890859	0.0223806	42.9767	3.77964	0.127332	1.95411	3.90697	3.77964	1.06695	3.77964	3	ENSXETP00000061736.1
Transcript_160175	16.5109	0.0008908	0.0223806	28.486	2.30178	0.287862	2.48652	2.58964	2.30178	1.12591	2.30178	3	ENSXETP00000046241.2	katna1
Transcript_47108	16.5059	0.000892906	0.0224052	37.4556	3.18842	0.216634	1.66922	3.40506	3.18842	1.10013	3.18842	3	ENSXETP00000032531.3	pcif1
Transcript_148804	16.4989	0.000895858	0.0224653	100.652	9.14374	0.006454	2.72459	9.15019	9.14374	1.07471	9.14374	3	NA	NA
Transcript_16425	16.4953	0.000897377	0.0224693	17.8099	1.41995	0.199131	3.35461	1.61908	1.41995	0.815011	1.41995	3	ENSXETP00000050243.2	alpl
Transcript_104106	16.4946	0.000897683	0.0224693	19.2699	1.46015	0.291661	2.62691	1.75181	1.46015	1.10277	1.46015	3	NA	NA
Transcript_115000	16.4953	0.000897405	0.0224693	43.489	3.58135	0.372192	3.76678	3.95354	3.58135	0.632592	3.58135	3	ENSXETP00000049183.3	fam3c
Transcript_32021	16.4911	0.000899159	0.0224923	38.2543	3.12277	0.354894	2.34243	3.47766	3.12277	1.1335	3.12277	3	ENSXETP00000059195.1
Transcript_99100	16.4867	0.000901029	0.022513	37.4474	3.12369	0.280623	1.37512	3.40431	3.12369	1.24385	3.12369	3	ENSXETP00000030816.3	dopey2
Transcript_111300	16.4866	0.000901099	0.022513	60.225	4.57957	0.89543	2.14378	5.475	4.57957	1.1101	4.57957	3	ENSXETP00000062045.1	ITGA7
Transcript_38506	16.4851	0.000901735	0.022515	31.2913	2.62592	0.218749	1.71551	2.84467	2.62592	1.08655	2.62592	3	ENSXETP00000037199.3	mhc1a
Transcript_80480	16.482	0.000903059	0.0225341	39.284	3.40651	0.16477	2.06131	3.57128	3.40651	1.08275	3.40651	3	ENSXETP00000031294.3	lrch3
Transcript_33093	16.4735	0.000906698	0.0225971	45.608	3.9872	0.15898	1.41923	4.14618	3.9872	1.21428	3.9872	3	ENSXETP00000043882.3	lap3
Transcript_137950	16.4741	0.000906448	0.0225971	70.1027	6.31922	0.0537578	2.65459	6.37298	6.31922	1.09569	6.31922	3	ENSXETP00000006846.2	rock1
Transcript_14019	16.4712	0.000907691	0.0226079	30.2466	2.67642	0.0732687	1.51017	2.74969	2.67642	1.16331	2.67642	3	ENSXETP00000047741.3	capn13
Transcript_5918	16.4643	0.000910646	0.0226105	30.4828	2.42639	0.344774	2.5365	2.77116	2.42639	1.11993	2.42639	3	ENSXETP00000025313.3	trim24
Transcript_20030	16.4592	0.000912827	0.0226105	39.5655	3.16529	0.431572	1.66814	3.59686	3.16529	1.10048	3.16529	3	ENSXETP00000030170.3	adgrg1
Transcript_20649	16.4607	0.000912182	0.0226105	61.6049	4.13872	1.46172	1.83397	5.60044	4.13872	1.07074	4.13872	3	ENSXETP00000027296.3	krt17
Transcript_78024	16.4605	0.000912275	0.0226105	36.887	2.9313	0.422056	2.32532	3.35336	2.9313	1.13378	2.9313	3	ENSXETP00000059207.1
Transcript_80450	16.4595	0.000912711	0.0226105	24.2728	1.87887	0.327746	1.5503	2.20661	1.87887	1.14469	1.87887	3	NA	NA
Transcript_122453	16.4673	0.000909328	0.0226105	24.6135	2.0164	0.22119	1.90232	2.23759	2.0164	1.0685	2.0164	3	ENSXETP00000062003.1	cyp2b6
Transcript_122469	16.4617	0.000911756	0.0226105	23.5339	1.82561	0.313835	2.27233	2.13944	1.82561	1.13428	1.82561	3	NA	NA
Transcript_130244	16.4658	0.000909977	0.0226105	21.8806	1.87683	0.11232	4.37586	1.98915	1.87683	0.445742	1.87683	3	ENSXETP00000007782.3	tmem30a
Transcript_132864	16.4671	0.000909444	0.0226105	20.6561	1.59497	0.282854	1.5226	1.87782	1.59497	1.15731	1.59497	3	NA	NA
Transcript_75515	16.4559	0.000914262	0.0226183	17.2684	1.17012	0.399738	3.73011	1.56986	1.17012	0.64686	1.17012	3	ENSXETP00000046283.3	sfxn3
Transcript_77206	16.456	0.000914209	0.0226183	39.8864	3.53928	0.0867547	1.8295	3.62603	3.53928	1.07098	3.53928	3	ENSXETP00000032055.3	palm
Transcript_116631	16.4542	0.000915	0.0226228	31.2047	2.72914	0.107648	2.16526	2.83679	2.72914	1.11699	2.72914	3	NA	NA
Transcript_32468	16.4492	0.000917174	0.0226627	42.7564	3.75642	0.130528	1.53477	3.88694	3.75642	1.15165	3.75642	3	ENSXETP00000047952.3	aox1
Transcript_151913	16.4445	0.000919189	0.0226986	38.34	3.14003	0.345425	1.37901	3.48546	3.14003	1.24111	3.14003	3	ENSXETP00000016507.3	2019-03-07
Transcript_10003	16.4389	0.000921659	0.0227457	99.4855	9.03505	0.00909089	3.3648	9.04414	9.03505	0.810216	9.03505	3	ENSXETP00000019381.3	ddb1
Transcript_16672	16.4324	0.000924482	0.0228014	50.4182	4.2797	0.303769	1.22367	4.58347	4.2797	1.37126	4.2797	3	ENSXETP00000048344.3	sox9
Transcript_110072	16.4247	0.000927857	0.0228708	25.9387	1.89526	0.4628	2.14472	2.35806	1.89526	1.11042	1.89526	3	ENSXETP00000020614.3	ldlr
Transcript_49071	16.4202	0.000929801	0.0229047	29.6379	2.31665	0.377706	1.75357	2.69435	2.31665	1.07883	2.31665	3	ENSXETP00000004125.2	xnf7
Transcript_60555	16.4174	0.000931058	0.0229078	27.525	2.34392	0.158355	3.30093	2.50227	2.34392	0.840113	2.34392	3	NA	NA
Transcript_136979	16.4185	0.000930586	0.0229078	31.1389	2.29607	0.53474	1.83891	2.83081	2.29607	1.07049	2.29607	3	ENSXETP00000012464.2	lyn
Transcript_112866	16.4131	0.000932948	0.0229403	35.2555	2.80701	0.398036	1.54735	3.20504	2.80701	1.14599	2.80701	3	ENSXETP00000047742.2	ppan
Transcript_140646	16.4045	0.000936752	0.0230199	53.6476	4.57861	0.298452	1.75242	4.87706	4.57861	1.07901	4.57861	3	ENSXETP00000046168.3	krt12
Transcript_79569	16.4017	0.00093798	0.0230221	32.2031	2.63143	0.296132	1.18711	2.92756	2.63143	1.40852	2.63143	3	NA	NA
Transcript_86739	16.4022	0.000937752	0.0230221	78.5917	7.13418	0.0105199	2.86048	7.1447	7.13418	1.02489	7.13418	3	NA	NA
Transcript_51994	16.3956	0.000940716	0.0230612	92.6561	8.25021	0.173068	3.17428	8.42328	8.25021	0.897023	8.25021	3	ENSXETP00000003540.3	MGC76064
Transcript_112233	16.3967	0.000940189	0.0230612	87.2563	7.66527	0.267122	3.0282	7.93239	7.66527	0.956416	7.66527	3	ENSXETP00000059120.1
Transcript_140340	16.3937	0.000941554	0.0230678	44.111	3.01876	0.991329	3.42011	4.01009	3.01876	0.784157	3.01876	3	ENSXETP00000013339.4	arpc1b
Transcript_21242	16.3915	0.00094251	0.0230772	37.742	3.11892	0.31218	1.78535	3.4311	3.11892	1.07453	3.11892	3	ENSXETP00000013330.3	dhrs7b
Transcript_141044	16.3892	0.000943561	0.023089	108.821	9.86099	0.0318175	2.85731	9.89281	9.86099	1.02615	9.86099	3	ENSXETP00000014664.3	kdm3b
Transcript_98800	16.3867	0.000944647	0.0231016	57.8148	5.15492	0.100974	2.12637	5.25589	5.15492	1.10422	5.15492	3	NA	NA
Transcript_18247	16.3823	0.000946628	0.0231221	26.614	2.11361	0.305852	1.51585	2.41946	2.11361	1.16054	2.11361	3	ENSXETP00000032548.3	XB-GENE-5936529
Transcript_102825	16.3835	0.000946114	0.0231221	12.1607	0.838766	0.266756	4.14214	1.10552	0.838766	0.508139	0.838766	3	ENSXETP00000028774.3	ARHGEF1
Transcript_122839	16.3809	0.000947276	0.0231239	30.4019	2.49508	0.268723	4.56886	2.76381	2.49508	0.401453	2.49508	3	ENSXETP00000007330.2	col1a1
Transcript_89899	16.362	0.000955736	0.0233164	25.637	1.97218	0.358454	1.64734	2.33063	1.97218	1.10733	1.97218	3	NA	NA
Transcript_146360	16.3526	0.000960007	0.0234065	37.8917	2.4329	1.0118	2.80688	3.4447	2.4329	1.04562	2.4329	3	ENSXETP00000059821.1	smarcad1
Transcript_132519	16.3499	0.000961235	0.0234223	16.1151	1.32428	0.140735	2.97623	1.46501	1.32428	0.977753	1.32428	3	NA	NA
Transcript_8321	16.341	0.00096529	0.0235069	33.9842	2.68823	0.401242	1.54394	3.08948	2.68823	1.1475	2.68823	3	ENSXETP00000023856.2	arl4c
Transcript_71952	16.3273	0.000971546	0.0236166	55.8236	4.27171	0.803164	2.26839	5.07487	4.27171	1.13431	4.27171	3	ENSXETP00000021832.3	sidt2
Transcript_114822	16.328	0.000971226	0.0236166	64.8085	5.25569	0.635992	2.38773	5.89168	5.25569	1.13228	5.25569	3	ENSXETP00000042442.3	entpd2
Transcript_119961	16.3275	0.000971449	0.0236166	46.062	2.97414	1.21331	3.17485	4.18745	2.97414	0.896776	2.97414	3	ENSXETP00000003279.2	tpm1
Transcript_102156	16.3208	0.000974535	0.023675	45.1991	3.66858	0.440428	3.06667	4.10901	3.66858	0.940856	3.66858	3	ENSXETP00000026894.3	adnp
Transcript_137712	16.3195	0.00097514	0.0236755	30.5981	2.50297	0.278677	1.4815	2.78164	2.50297	1.17797	2.50297	3	NA	NA
Transcript_17632	16.3153	0.000977072	0.0237082	26.8942	1.79802	0.646913	3.60007	2.44493	1.79802	0.701492	1.79802	3	ENSXETP00000028705.3	rala
Transcript_89815	16.3127	0.000978305	0.0237097	34.2	2.77736	0.331732	2.10369	3.10909	2.77736	1.09644	2.77736	3	NA	NA
Transcript_125736	16.3138	0.000977758	0.0237097	9.73673	0.865281	0.0198768	5.10938	0.885158	0.865281	0.305438	0.865281	3	ENSXETP00000007942.2	pls3
Transcript_9308	16.3044	0.000982109	0.023745	127.775	11.6122	0.00368004	3.15554	11.6159	11.6122	0.904995	11.6122	3	ENSXETP00000030555.3	cct5
Transcript_67431	16.3073	0.00098078	0.023745	7.8222	0.593401	0.117709	4.39752	0.711109	0.593401	0.440466	0.593401	3	ENSXETP00000028272.3	golga2
Transcript_102322	16.3054	0.00098166	0.023745	100.929	9.04878	0.126541	2.74865	9.17532	9.04878	1.06663	9.04878	3	ENSXETP00000019033.3	usp7
Transcript_102775	16.306	0.000981371	0.023745	78.8905	7.04623	0.125633	2.30235	7.17186	7.04623	1.13405	7.04623	3	ENSXETP00000037202.3	brd2
Transcript_118578	16.3028	0.000982866	0.0237491	29.725	2.24158	0.460694	2.95147	2.70227	2.24158	0.987957	2.24158	3	ENSXETP00000002329.3	tmem14c
Transcript_19073	16.2971	0.000985508	0.0237703	30.4503	2.53631	0.231901	3.04561	2.76821	2.53631	0.949341	2.53631	3	ENSXETP00000025941.3	cd74
Transcript_119528	16.2973	0.000985431	0.0237703	81.9853	7.44029	0.0129167	2.33823	7.45321	7.44029	1.13358	7.44029	3	ENSXETP00000014534.3	grhl2
Transcript_126033	16.2991	0.000984601	0.0237703	76.2976	6.7537	0.182445	2.55963	6.93615	6.7537	1.11638	6.7537	3	NA	NA
Transcript_155581	16.2909	0.000988427	0.0238265	21.9604	1.76317	0.233231	1.2854	1.9964	1.76317	1.31427	1.76317	3	ENSXETP00000057315.2	XB-GENE-968486
Transcript_31213	16.2861	0.000990658	0.0238661	10.564	0.827609	0.132752	4.27851	0.96036	0.827609	0.470487	0.827609	3	ENSXETP00000062409.1	prickle2
Transcript_82890	16.2826	0.000992275	0.0238908	51.0629	4.24683	0.395253	2.02285	4.64208	4.24683	1.07292	4.24683	3	ENSXETP00000001409.3
Transcript_119685	16.2807	0.000993184	0.0238985	25.2484	1.94665	0.348656	2.2172	2.29531	1.94665	1.13003	1.94665	3	ENSXETP00000018253.3	s100a11
Transcript_126699	16.2702	0.000998138	0.0240034	8.85357	0.771843	0.0330269	5.29971	0.80487	0.771843	0.279603	0.771843	3	ENSXETP00000053882.2	dazap2
Transcript_97292	16.2675	0.000999423	0.02402	33.0152	2.2864	0.714983	1.7993	3.00138	2.2864	1.07315	2.2864	3	ENSXETP00000018400.2	ampd3
Transcript_73805	16.2592	0.00100335	0.0240807	40.0113	3.50007	0.137323	1.30027	3.63739	3.50007	1.30161	3.50007	3	NA	NA
Transcript_75508	16.2591	0.00100338	0.0240807	169.215	14.9878	0.395418	4.73351	15.3832	14.9878	0.368182	14.9878	3	ENSXETP00000059355.1	COL6A3
Transcript_109797	16.2584	0.00100373	0.0240807	70.6252	6.0789	0.341574	2.13187	6.42047	6.0789	1.10609	6.0789	3	NA	NA
Transcript_49072	16.2478	0.00100874	0.0241436	46.8974	4.22807	0.0353219	1.55174	4.2634	4.22807	1.14406	4.22807	3	ENSXETP00000035512.3	trim69.1
Transcript_72925	16.2483	0.0010085	0.0241436	26.4118	2.14212	0.258953	1.84199	2.40107	2.14212	1.07035	2.14212	3	ENSXETP00000013645.3	map3k15
Transcript_83162	16.2489	0.00100824	0.0241436	29.6134	1.91873	0.773401	2.26248	2.69213	1.91873	1.13434	1.91873	3	ENSXETP00000044752.3	alg11
Transcript_141012	16.251	0.00100722	0.0241436	33.8686	2.7552	0.323757	2.66364	3.07896	2.7552	1.09321	2.7552	3	ENSXETP00000051776.1	prex1
Transcript_81105	16.241	0.00101201	0.0242073	60.5603	4.78685	0.718631	5.35056	5.50548	4.78685	0.273288	4.78685	3	ENSXETP00000060142.1	ddx21
Transcript_9532	16.2381	0.00101337	0.0242255	31.5288	2.81357	0.0526788	1.17357	2.86625	2.81357	1.42302	2.81357	3	ENSXETP00000039064.3	slc35a1
Transcript_112431	16.234	0.00101532	0.024258	51.2892	4.51572	0.146935	2.52904	4.66266	4.51572	1.12096	4.51572	3	ENSXETP00000035818.3	ddx54
Transcript_32241	16.2323	0.00101616	0.0242637	48.6428	4.11852	0.303546	2.10843	4.42207	4.11852	1.09806	4.11852	3	ENSXETP00000022322.3	tmprss13
Transcript_70089	16.2304	0.00101706	0.0242709	28.6262	1.99139	0.610996	2.37812	2.60239	1.99139	1.13261	1.99139	3	NA	NA
Transcript_37484	16.2257	0.00101933	0.0243106	44.274	3.98844	0.0364704	1.55437	4.02491	3.98844	1.14292	3.98844	3	ENSXETP00000028741.3	ccdc12
Transcript_76633	16.2221	0.00102106	0.0243377	29.7795	2.4968	0.210428	2.19757	2.70722	2.4968	1.12589	2.4968	3	ENSXETP00000042053.3
Transcript_14683	16.1999	0.00103182	0.0244036	61.6067	5.55609	0.044524	4.20466	5.60061	5.55609	0.490428	5.55609	3	ENSXETP00000050337.3	capn1
Transcript_20907	16.2026	0.00103053	0.0244036	18.1946	1.53367	0.120379	1.75475	1.65405	1.53367	1.07863	1.53367	3	ENSXETP00000001565.2	rad1
Transcript_33032	16.2009	0.00103135	0.0244036	22.7784	1.82573	0.245033	2.58283	2.07076	1.82573	1.11226	1.82573	3	ENSXETP00000049396.3	sdc4
Transcript_50232	16.2043	0.00102967	0.0244036	58.0308	5.24522	0.0303041	1.83628	5.27552	5.24522	1.07062	5.24522	3	NA	NA
Transcript_60558	16.204	0.00102983	0.0244036	78.3553	6.14622	0.976985	2.22055	7.12321	6.14622	1.13061	6.14622	3	ENSXETP00000060352.1
Transcript_69804	16.2096	0.00102713	0.0244036	36.8664	3.08902	0.262467	1.96895	3.35149	3.08902	1.06663	3.08902	3	NA	NA
Transcript_75036	16.1995	0.00103204	0.0244036	39.2179	3.11124	0.454021	2.61449	3.56526	3.11124	1.10567	3.11124	3	NA	NA
Transcript_88493	16.199	0.00103228	0.0244036	29.6144	2.26134	0.430876	2.21703	2.69222	2.26134	1.12999	2.26134	3	ENSXETP00000060899.1	pnpla6
Transcript_128470	16.214	0.00102498	0.0244036	52.3865	4.13482	0.627591	1.66597	4.76241	4.13482	1.10118	4.13482	3	ENSXETP00000034934.3	ranbp2
Transcript_136257	16.2086	0.00102761	0.0244036	49.3156	4.3729	0.110338	2.09722	4.48323	4.3729	1.09424	4.3729	3	ENSXETP00000017021.3	mtmr4
Transcript_138919	16.2066	0.00102856	0.0244036	34.1261	2.93268	0.169693	1.51246	3.10237	2.93268	1.16218	2.93268	3	ENSXETP00000032337.3	mff
Transcript_145994	16.1998	0.0010319	0.0244036	53.4415	3.44553	1.41278	2.14052	4.85832	3.44553	1.10901	3.44553	3	ENSXETP00000063270.1	nfkb2
Transcript_154507	16.2048	0.00102946	0.0244036	48.6763	4.13666	0.288457	1.66822	4.42512	4.13666	1.10045	4.13666	3	NA	NA
Transcript_160002	16.2011	0.00103124	0.0244036	8.54096	0.756982	0.0194688	5.92021	0.776451	0.756982	0.216752	0.756982	3	ENSXETP00000059355.1	COL6A3
Transcript_105735	16.1974	0.00103307	0.0244081	71.7173	6.43375	0.086003	2.39781	6.51975	6.43375	1.13189	6.43375	3	ENSXETP00000059315.1	MANSC1
Transcript_59871	16.1937	0.00103486	0.024436	49.3366	4.14244	0.342698	1.63882	4.48514	4.14244	1.11024	4.14244	3	ENSXETP00000061576.1	nhsl1
Transcript_962	16.1842	0.00103951	0.0245315	49.9936	2.60401	1.94086	2.61241	4.54487	2.60401	1.10614	2.60401	3	ENSXETP00000041246.3	btn1a1
Transcript_61627	16.1701	0.00104645	0.0246522	42.0892	3.59335	0.232939	1.39143	3.82629	3.59335	1.23254	3.59335	3	ENSXETP00000034156.3
Transcript_128480	16.1702	0.00104641	0.0246522	15.7504	1.24782	0.184039	3.12731	1.43186	1.24782	0.916704	1.24782	3	NA	NA
Transcript_130400	16.1715	0.00104575	0.0246522	16.3801	1.27302	0.216089	4.10054	1.4891	1.27302	0.520365	1.27302	3	ENSXETP00000026401.3	sdha
Transcript_126237	16.1675	0.00104774	0.0246683	30.4209	2.62112	0.144418	1.17402	2.76554	2.62112	1.42253	2.62112	3	ENSXETP00000013072.2	apeh
Transcript_78370	16.1612	0.0010509	0.0246851	7.03363	0.56544	0.0739814	4.4877	0.639421	0.56544	0.419342	0.56544	3	NA	NA
Transcript_108017	16.1612	0.00105085	0.0246851	50.2129	4.54193	0.0228747	2.14791	4.56481	4.54193	1.11147	4.54193	3	NA	NA
Transcript_157092	16.1631	0.00104994	0.0246851	40.3192	3.3872	0.278179	2.12389	3.66538	3.3872	1.10337	3.3872	3	ENSXETP00000024137.3	myocd
Transcript_160277	16.1629	0.00105003	0.0246851	48.0505	3.50075	0.867473	1.49057	4.36822	3.50075	1.1732	3.50075	3	ENSXETP00000018449.3	sf3b2
Transcript_108442	16.1594	0.00105178	0.0246915	20.8577	1.71867	0.177486	5.07151	1.89615	1.71867	0.311018	1.71867	3	ENSXETP00000053317.2	arhgef40
Transcript_127035	16.1499	0.00105649	0.0247733	51.4764	2.53506	2.14462	2.80024	4.67967	2.53506	1.04811	2.53506	3	ENSXETP00000034877.3	adap1
Transcript_141366	16.1499	0.00105647	0.0247733	58.4058	5.19246	0.117152	2.09769	5.30961	5.19246	1.0944	5.19246	3	ENSXETP00000014840.2	prickle1
Transcript_88806	16.1481	0.00105741	0.0247806	48.7503	3.4781	0.953741	1.64513	4.43184	3.4781	1.10808	3.4781	3	ENSXETP00000002561.3	eef1a1
Transcript_6838	16.1463	0.00105827	0.0247863	38.5045	3.06152	0.438881	3.98505	3.50041	3.06152	0.556241	3.06152	3	ENSXETP00000063371.1	ERI3
Transcript_62203	16.1442	0.00105935	0.0247973	58.5622	4.99296	0.330879	2.25702	5.32384	4.99296	1.13428	4.99296	3	ENSXETP00000036294.3	pofut1
Transcript_69402	16.1388	0.00106206	0.0248319	80.0072	7.24635	0.0270306	2.95121	7.27338	7.24635	0.988063	7.24635	3	ENSXETP00000024188.3	irf2bpl
Transcript_135562	16.1391	0.00106191	0.0248319	25.0075	1.80278	0.470629	2.03415	2.27341	1.80278	1.07545	1.80278	3	ENSXETP00000002007.2	slc44a1
Transcript_10513	16.1245	0.00106926	0.0249138	52.9596	4.25052	0.563985	2.13741	4.81451	4.25052	1.10797	4.25052	3	ENSXETP00000034127.3	clptm1l
Transcript_16813	16.1278	0.0010676	0.0249138	30.0853	2.10182	0.633208	3.63765	2.73502	2.10182	0.685127	2.10182	3	ENSXETP00000044704.3	nudc
Transcript_81965	16.1254	0.00106879	0.0249138	22.9015	1.87852	0.20343	2.40194	2.08195	1.87852	1.13172	1.87852	3	NA	NA
Transcript_129145	16.1268	0.0010681	0.0249138	32.5855	2.49432	0.468003	3.3034	2.96232	2.49432	0.838964	2.49432	3	ENSXETP00000040681.3	adamts17
Transcript_130973	16.1257	0.00106866	0.0249138	43.9233	3.60494	0.388086	1.80058	3.99303	3.60494	1.07304	3.60494	3	NA	NA
Transcript_154248	16.1252	0.00106891	0.0249138	56.9712	5.03238	0.146823	2.36658	5.1792	5.03238	1.13295	5.03238	3	ENSXETP00000015768.3	mfn1
Transcript_18716	16.1163	0.00107339	0.0249617	14.4762	1.08478	0.231235	4.19495	1.31602	1.08478	0.493127	1.08478	3	ENSXETP00000014656.3	egr1
Transcript_59748	16.1155	0.00107382	0.0249617	58.1905	4.71737	0.572675	2.26842	5.29005	4.71737	1.13431	4.71737	3	ENSXETP00000028063.3	p3h2
Transcript_71303	16.1143	0.0010744	0.0249617	88.5064	7.77327	0.272766	3.12403	8.04603	7.77327	0.918036	7.77327	3	ENSXETP00000005889.3	pcdhga3
Transcript_117666	16.1159	0.0010736	0.0249617	39.274	3.50586	0.0644994	1.76897	3.57036	3.50586	1.07653	3.50586	3	ENSXETP00000040251.3	tp53bp2
Transcript_156319	16.1154	0.00107383	0.0249617	60.9128	3.76424	1.77329	1.96889	5.53753	3.76424	1.06663	3.76424	3	ENSXETP00000057530.2	wdr91
Transcript_118463	16.0813	0.00109131	0.02534	28.6715	2.21438	0.392122	2.129	2.6065	2.21438	1.10512	2.21438	3	ENSXETP00000032105.3	arid2
Transcript_7351	16.076	0.00109403	0.025345	19.776	1.54081	0.257005	3.64107	1.79782	1.54081	0.683658	1.54081	3	ENSXETP00000005727.3	hars2
Transcript_102441	16.0774	0.0010933	0.025345	29.4324	2.53077	0.144903	1.51604	2.67567	2.53077	1.16045	2.53077	3	ENSXETP00000053835.2	tbccd1
Transcript_152820	16.0771	0.00109347	0.025345	29.3373	1.95794	0.709093	1.70482	2.66703	1.95794	1.08931	1.95794	3	ENSXETP00000049493.3	abcb10
Transcript_155714	16.0771	0.00109343	0.025345	29.1621	2.56664	0.0844536	2.62062	2.6511	2.56664	1.10426	2.56664	3	NA	NA
Transcript_88972	16.0732	0.00109548	0.0253496	142.139	12.9187	0.00294983	4.1267	12.9217	12.9187	0.512636	12.9187	3	ENSXETP00000022578.3	eif3a
Transcript_141819	16.0742	0.00109492	0.0253496	7.63319	0.674675	0.0192507	4.82836	0.693926	0.674675	0.350717	0.674675	3	ENSXETP00000057501.2	rac1
Transcript_81890	16.07	0.00109711	0.0253583	32.3098	2.5255	0.411755	2.91717	2.93725	2.5255	1.00204	2.5255	3	ENSXETP00000026496.2	fam83d
Transcript_83116	16.0702	0.00109704	0.0253583	61.9554	5.32932	0.302984	2.49226	5.63231	5.32932	1.12533	5.32932	3	ENSXETP00000020278.2	metrnl
Transcript_130257	16.0683	0.00109799	0.0253641	55.6972	4.69186	0.371527	2.74132	5.06338	4.69186	1.06913	4.69186	3	ENSXETP00000012378.2	ogdhl
Transcript_135601	16.0643	0.00110006	0.0253975	32.263	2.55109	0.381905	1.52189	2.933	2.55109	1.15765	2.55109	3	NA	NA
Transcript_72818	16.0589	0.00110291	0.0254487	27.7016	2.37609	0.142235	1.38881	2.51832	2.37609	1.23433	2.37609	3	NA	NA
Transcript_5658	16.0446	0.00111034	0.0255576	11.2355	0.876228	0.145181	4.79262	1.02141	0.876228	0.35716	0.876228	3	ENSXETP00000052807.1	dio3
Transcript_31164	16.0439	0.00111073	0.0255576	16.7215	1.45847	0.0616706	3.70036	1.52014	1.45847	0.658832	1.45847	3	ENSXETP00000060472.1	pitpna
Transcript_67385	16.0419	0.00111176	0.0255576	48.7919	4.37502	0.0606087	1.67866	4.43563	4.37502	1.09714	4.37502	3	ENSXETP00000031689.3	tgfbr2
Transcript_69271	16.043	0.00111121	0.0255576	24.7117	1.8608	0.385722	2.19043	2.24652	1.8608	1.12411	1.8608	3	ENSXETP00000048666.2	ctps2
Transcript_105905	16.0459	0.00110966	0.0255576	28.8805	2.23531	0.390188	2.71456	2.6255	2.23531	1.07795	2.23531	3	ENSXETP00000059918.1	zc3h11a
Transcript_132856	16.0414	0.00111205	0.0255576	53.1588	4.47172	0.360892	3.73229	4.83262	4.47172	0.645997	4.47172	3	ENSXETP00000023346.3	twist2
Transcript_152664	16.0454	0.00110994	0.0255576	34.8967	2.65292	0.519504	1.90825	3.17243	2.65292	1.06835	2.65292	3	ENSXETP00000059032.1	rere
Transcript_8226	16.0343	0.00111578	0.0256015	86.0937	7.81671	0.00999195	3.07195	7.8267	7.81671	0.938745	7.81671	3	ENSXETP00000032583.3	vat1
Transcript_10610	16.028	0.0011191	0.0256015	40.3455	3.39094	0.276841	1.88134	3.66778	3.39094	1.06901	3.39094	3	ENSXETP00000059742.1
Transcript_10822	16.0303	0.00111786	0.0256015	34.7156	2.91393	0.242031	3.40434	3.15596	2.91393	0.791589	2.91393	3	NA	NA
Transcript_14686	16.0279	0.00111913	0.0256015	43.5722	3.595	0.366111	1.55419	3.96111	3.595	1.143	3.595	3	ENSXETP00000040003.2	klf3
Transcript_32243	16.0323	0.00111683	0.0256015	57.4922	4.40446	0.822106	3.45029	5.22657	4.40446	0.769976	4.40446	3	ENSXETP00000052108.3	dnaja1
Transcript_134123	16.0269	0.00111966	0.0256015	44.1073	3.4494	0.560348	1.43235	4.00975	3.4494	1.20608	3.4494	3	ENSXETP00000043595.2	add3
Transcript_137924	16.0278	0.00111919	0.0256015	50.595	4.54578	0.0537656	2.15176	4.59955	4.54578	1.11272	4.54578	3	ENSXETP00000047896.3	paox
Transcript_139468	16.0355	0.00111516	0.0256015	49.025	4.02264	0.434186	1.17423	4.45682	4.02264	1.42231	4.02264	3	ENSXETP00000038800.3	smap1
Transcript_159294	16.027	0.00111964	0.0256015	25.8128	1.99168	0.354929	2.36441	2.34661	1.99168	1.13301	1.99168	3	ENSXETP00000022903.3	me3
Transcript_83573	16.0232	0.00112163	0.025632	52.2158	4.48093	0.265969	2.23428	4.7469	4.48093	1.13261	4.48093	3	ENSXETP00000059195.1
Transcript_136845	16.0209	0.00112288	0.0256461	16.4071	1.11353	0.37803	3.9297	1.49156	1.11353	0.574496	1.11353	3	ENSXETP00000016407.3	itga6
Transcript_14590	16.0128	0.00112715	0.0257291	62.8844	5.62666	0.0901006	2.47321	5.71676	5.62666	1.12715	5.62666	3	ENSXETP00000003233.3	acsl1
Transcript_388	16.0029	0.00113241	0.0258202	33.0273	2.39467	0.607812	3.27978	3.00249	2.39467	0.849897	2.39467	3	ENSXETP00000018720.3	XB-GENE-5767840
Transcript_130268	16.0041	0.0011318	0.0258202	27.7094	1.91132	0.607711	1.90689	2.51904	1.91132	1.06839	1.91132	3	NA	NA
Transcript_135645	15.9993	0.00113433	0.0258494	33.3461	2.35078	0.680682	1.64635	3.03146	2.35078	1.10766	2.35078	3	ENSXETP00000007165.3	ttc39b
Transcript_131189	15.9977	0.0011352	0.0258546	41.1195	3.128	0.610142	1.87545	3.73814	3.128	1.06916	3.128	3	ENSXETP00000019414.3	kif1bp
Transcript_19126	15.9943	0.00113706	0.0258823	21.0115	1.86107	0.0490626	4.69532	1.91013	1.86107	0.375556	1.86107	3	NA	NA
Transcript_119577	15.9928	0.00113783	0.0258854	24.3798	2.05116	0.165185	2.49583	2.21635	2.05116	1.12496	2.05116	3	ENSXETP00000059383.1	cwc25
Transcript_75617	15.9877	0.00114059	0.0259189	42.9172	3.84345	0.058117	1.5308	3.90156	3.84345	1.15347	3.84345	3	ENSXETP00000003968.3	nr3c1
Transcript_123324	15.9881	0.00114037	0.0259189	113.842	10.2425	0.106825	3.61638	10.3493	10.2425	0.694338	10.2425	3	ENSXETP00000027529.2	ddx5
Transcript_6720	15.9855	0.00114178	0.0259315	34.4373	2.59015	0.54051	1.65126	3.13066	2.59015	1.10601	2.59015	3	ENSXETP00000040456.3	XB-GENE-5903934
Transcript_153296	15.9799	0.00114477	0.0259848	33.6726	2.88692	0.174225	1.22376	3.06115	2.88692	1.37117	2.88692	3	ENSXETP00000006760.3	ccdc6
Transcript_4776	15.9712	0.00114953	0.0260635	73.5142	6.51894	0.164169	1.65135	6.68311	6.51894	1.10598	6.51894	3	ENSXETP00000037285.3	c1orf116
Transcript_17175	15.972	0.00114908	0.0260635	51.1744	4.40217	0.250045	1.7201	4.65222	4.40217	1.08544	4.40217	3	ENSXETP00000061622.1	gal3st4
Transcript_122546	15.9695	0.00115042	0.0260691	34.4723	2.55606	0.577781	1.12994	3.13384	2.55606	1.47237	2.55606	3	ENSXETP00000052020.3	zranb2
Transcript_71993	15.9613	0.00115488	0.0261554	50.806	4.22518	0.393543	3.12895	4.61873	4.22518	0.916033	4.22518	3	ENSXETP00000025721.2	adam33
Transcript_53478	15.959	0.00115614	0.0261695	31.6225	2.3653	0.509473	1.68805	2.87477	2.3653	1.09423	2.3653	3	NA	NA
Transcript_32867	15.9577	0.00115684	0.0261707	41.4726	3.55853	0.211711	1.96558	3.77024	3.55853	1.06662	3.55853	3	ENSXETP00000016105.3	gpnmb
Transcript_7051	15.9526	0.00115965	0.0261834	120.896	10.985	0.00558111	2.99398	10.9906	10.985	0.970442	10.985	3	ENSXETP00000016901.3
Transcript_69634	15.952	0.00116	0.0261834	32.8809	2.0342	0.954967	1.918	2.98917	2.0342	1.06811	2.0342	3	ENSXETP00000022767.3	spsb3
Transcript_76288	15.9544	0.00115866	0.0261834	26.6047	2.14919	0.269415	1.55115	2.41861	2.14919	1.14432	2.14919	3	ENSXETP00000051490.3	man2c1
Transcript_155214	15.953	0.0011594	0.0261834	34.6251	2.93879	0.208951	3.47117	3.14774	2.93879	0.76021	2.93879	3	ENSXETP00000013678.3	pip4k2c
Transcript_128835	15.9462	0.00116316	0.0262402	31.1994	2.52403	0.312281	1.58341	2.83631	2.52403	1.13083	2.52403	3	ENSXETP00000052126.3	ubxn6
Transcript_151737	15.9397	0.00116675	0.0263065	25.5854	2.17574	0.150196	2.39234	2.32594	2.17574	1.13211	2.17574	3	NA	NA
Transcript_145967	15.9359	0.00116882	0.0263385	52.4523	4.65849	0.109908	2.03039	4.76839	4.65849	1.07457	4.65849	3	ENSXETP00000005768.5	arap3
Transcript_32879	15.9346	0.00116951	0.0263394	78.6938	7.13075	0.0232273	2.31235	7.15398	7.13075	1.13395	7.13075	3	ENSXETP00000058613.1	rab21
Transcript_119617	15.9332	0.00117033	0.0263432	72.4762	6.29276	0.295983	2.16875	6.58875	6.29276	1.11805	6.29276	3	ENSXETP00000039232.3	snx14
Transcript_142063	15.9315	0.00117125	0.0263492	46.857	3.9828	0.276925	2.06721	4.25973	3.9828	1.08453	3.9828	3	ENSXETP00000036627.3	ap3m2
Transcript_67061	15.9228	0.00117606	0.026384	66.8545	6.0146	0.0630891	2.2558	6.07768	6.0146	1.13425	6.0146	3	ENSXETP00000013753.3	rnf112
Transcript_70692	15.9233	0.00117581	0.026384	35.2125	3.0411	0.160038	1.29008	3.20114	3.0411	1.31024	3.0411	3	NA	NA
Transcript_79345	15.9256	0.0011745	0.026384	75.5973	6.63749	0.234992	2.58767	6.87248	6.63749	1.11132	6.63749	3	ENSXETP00000004928.3	rab5b
Transcript_126444	15.9251	0.00117481	0.026384	32.4319	2.46793	0.480424	1.57734	2.94835	2.46793	1.13328	2.46793	3	ENSXETP00000002439.2	polr2j
Transcript_155507	15.9237	0.00117555	0.026384	31.9475	2.53733	0.366986	1.55563	2.90431	2.53733	1.14237	2.53733	3	ENSXETP00000041186.2	gtf2h1
Transcript_5957	15.92	0.0011776	0.0263861	27.4968	2.26276	0.236942	2.82597	2.49971	2.26276	1.03837	2.26276	3	ENSXETP00000048418.3	wsb2
Transcript_113616	15.921	0.00117706	0.0263861	89.2415	8.02259	0.090272	2.78748	8.11287	8.02259	1.05282	8.02259	3	ENSXETP00000060660.1	gas1
Transcript_136117	15.9191	0.00117811	0.0263861	43.0419	3.70727	0.20563	2.01652	3.9129	3.70727	1.07167	3.70727	3	ENSXETP00000018819.3	inf2
Transcript_31592	15.9141	0.0011809	0.0264193	6.12799	0.536098	0.0209916	5.48248	0.55709	0.536098	0.257966	0.536098	3	ENSXETP00000016630.3	ptrf
Transcript_159021	15.9151	0.00118037	0.0264193	34.2185	2.58491	0.525864	3.04174	3.11078	2.58491	0.950908	2.58491	3	ENSXETP00000063985.1	fnbp1
Transcript_66022	15.9126	0.00118173	0.0264226	36.2715	3.01625	0.281151	4.07723	3.2974	3.01625	0.527372	3.01625	3	ENSXETP00000061271.1	ostf1
Transcript_73965	15.9092	0.00118366	0.0264226	24.313	2.05258	0.157689	2.23364	2.21027	2.05258	1.13253	2.05258	3	NA	NA
Transcript_102737	15.9101	0.00118312	0.0264226	37.0012	3.31983	0.0439167	3.85959	3.36374	3.31983	0.598659	3.31983	3	ENSXETP00000062291.1
Transcript_116767	15.9096	0.0011834	0.0264226	50.4444	4.45195	0.133906	2.15596	4.58585	4.45195	1.11408	4.45195	3	ENSXETP00000003003.3	gbp7
Transcript_140436	15.9064	0.00118522	0.026443	21.7474	1.71459	0.26245	1.4895	1.97704	1.71459	1.17375	1.71459	3	ENSXETP00000005565.2	notch3
Transcript_21139	15.9051	0.0011859	0.0264436	8.37452	0.635101	0.126219	5.21073	0.76132	0.635101	0.291236	0.635101	3	ENSXETP00000058021.2	arpc2
Transcript_141385	15.8983	0.00118977	0.0265032	45.7178	3.75399	0.402177	2.18393	4.15617	3.75399	1.1224	3.75399	3	ENSXETP00000047264.3	lum
Transcript_142466	15.898	0.00118989	0.0265032	63.8591	5.59984	0.205529	3.00901	5.80537	5.59984	0.964266	5.59984	3	NA	NA
Transcript_75546	15.8961	0.001191	0.0265036	54.2231	4.66011	0.269263	1.34113	4.92938	4.66011	1.26887	4.66011	3	ENSXETP00000055426.2	prpf4
Transcript_157119	15.8957	0.00119122	0.0265036	58.2884	3.82734	1.47161	2.41288	5.29895	3.82734	1.13121	3.82734	3	ENSXETP00000028073.3	tprg1
Transcript_12838	15.8939	0.0011922	0.0265109	23.3937	1.84999	0.276712	2.10146	2.1267	1.84999	1.09568	1.84999	3	ENSXETP00000034829.3	rad51
Transcript_32732	15.8888	0.0011951	0.0265537	89.1176	8.0957	0.00589872	2.51084	8.1016	8.0957	1.12327	8.0957	3	NA	NA
Transcript_141052	15.8882	0.00119544	0.0265537	58.946	4.95353	0.405201	2.13494	5.35873	4.95353	1.10713	4.95353	3	ENSXETP00000000560.3	pak6
Transcript_47144	15.8844	0.00119759	0.0265869	66.174	5.55015	0.465663	2.53757	6.01582	5.55015	1.11978	5.55015	3	ENSXETP00000030071.3	ca2
Transcript_81752	15.881	0.00119951	0.0266148	14.4007	1.11746	0.191701	3.71943	1.30916	1.11746	0.651118	1.11746	3	ENSXETP00000042964.3	papss1
Transcript_31907	15.8669	0.00120751	0.0267386	28.0015	1.75948	0.78611	1.79444	2.54559	1.75948	1.0736	1.75948	3	ENSXETP00000029177.3	arfgap1
Transcript_51004	15.8687	0.00120649	0.0267386	112.408	9.02725	1.19166	3.09068	10.2189	9.02725	0.931314	9.02725	3	ENSXETP00000006374.3	chd4
Transcript_71068	15.8665	0.00120773	0.0267386	46.5918	3.00496	1.23066	1.94619	4.23562	3.00496	1.06726	3.00496	3	ENSXETP00000060353.1
Transcript_154268	15.8665	0.00120772	0.0267386	51.344	3.97147	0.696169	2.63388	4.66764	3.97147	1.10106	3.97147	3	ENSXETP00000022422.3	bnip3l
Transcript_19242	15.8608	0.00121097	0.0267519	35.7418	2.46306	0.786203	2.7375	3.24926	2.46306	1.07042	2.46306	3	ENSXETP00000062524.1	man1b1
Transcript_119672	15.8618	0.00121042	0.0267519	37.9714	3.35218	0.0997602	1.38093	3.45194	3.35218	1.23978	3.35218	3	ENSXETP00000022566.3	tial1
Transcript_153385	15.8613	0.00121069	0.0267519	82.0958	7.4505	0.0127551	2.39098	7.46326	7.4505	1.13216	7.4505	3	ENSXETP00000058914.1
Transcript_159337	15.8637	0.00120935	0.0267519	45.8241	4.09353	0.0722971	1.60833	4.16582	4.09353	1.12119	4.09353	3	ENSXETP00000018725.3	tbp
Transcript_140395	15.8574	0.00121292	0.0267802	40.9891	3.65941	0.0668663	1.74027	3.72628	3.65941	1.08117	3.65941	3	ENSXETP00000007618.3	fam213a
Transcript_15217	15.8509	0.00121668	0.0268192	22.3539	1.58186	0.450315	1.48854	2.03217	1.58186	1.17425	1.58186	3	NA	NA
Transcript_59048	15.8529	0.00121553	0.0268192	24.5785	2.05195	0.182462	1.84963	2.23441	2.05195	1.07002	2.05195	3	NA	NA
Transcript_114981	15.8513	0.00121645	0.0268192	8.27109	0.73407	0.0178469	4.8261	0.751917	0.73407	0.351121	0.73407	3	NA	NA
Transcript_4472	15.8448	0.00122018	0.0268234	34.8747	2.74765	0.42277	1.70484	3.17042	2.74765	1.08931	2.74765	3	ENSXETP00000062094.1	ACOD1
Transcript_4483	15.8449	0.00122012	0.0268234	29.3727	1.99812	0.672125	2.26466	2.67025	1.99812	1.13433	1.99812	3	ENSXETP00000049598.3	slc47a2
Transcript_69487	15.8479	0.00121835	0.0268234	115.016	10.1733	0.282673	3.68033	10.456	10.1733	0.66708	10.1733	3	ENSXETP00000053274.2	smc1a
Transcript_119880	15.8491	0.00121768	0.0268234	34.3667	1.95632	1.16793	2.34476	3.12425	1.95632	1.13346	1.95632	3	ENSXETP00000041246.3	btn1a1
Transcript_125893	15.8461	0.00121941	0.0268234	29.8803	2.20107	0.515322	2.35861	2.71639	2.20107	1.13315	2.20107	3	ENSXETP00000005372.3	suclg2
Transcript_81680	15.8418	0.00122187	0.0268296	15.7528	1.21064	0.221436	3.08275	1.43207	1.21064	0.934449	1.21064	3	ENSXETP00000058412.1	CIC
Transcript_102015	15.8426	0.00122145	0.0268296	30.3765	2.62341	0.138081	1.30422	2.7615	2.62341	1.29832	2.62341	3	ENSXETP00000054235.2	nsmce1
Transcript_113182	15.8385	0.00122378	0.0268296	34.2236	2.30318	0.808062	1.06764	3.11124	2.30318	1.55019	2.30318	3	ENSXETP00000006423.3	mogat1
Transcript_116478	15.8393	0.00122335	0.0268296	65.9677	5.19772	0.79935	2.34309	5.99707	5.19772	1.13349	5.19772	3	ENSXETP00000044780.3	cgn
Transcript_145688	15.8387	0.00122365	0.0268296	41.778	3.53085	0.267151	2.35229	3.798	3.53085	1.1333	3.53085	3	ENSXETP00000059624.1
Transcript_67609	15.8362	0.0012251	0.0268441	37.8338	3.3324	0.107036	1.39622	3.43944	3.3324	1.2293	3.3324	3	ENSXETP00000046602.3	zfyve19
Transcript_142196	15.834	0.00122639	0.0268577	39.3234	3.42322	0.151633	2.10045	3.57486	3.42322	1.09534	3.42322	3	ENSXETP00000000606.3	egln3
Transcript_142394	15.8323	0.00122739	0.0268651	43.0716	3.31563	0.599966	1.41645	3.9156	3.31563	1.21604	3.31563	3	ENSXETP00000063684.1	MBNL2
Transcript_77819	15.8291	0.00122921	0.0268905	59.3336	4.67754	0.716424	2.44186	5.39396	4.67754	1.12955	4.67754	3	ENSXETP00000023717.2	COL11A1
Transcript_131649	15.8197	0.00123472	0.0269963	64.9233	4.45287	1.44925	2.95611	5.90212	4.45287	0.986048	4.45287	3	ENSXETP00000047047.3	angptl2
Transcript_109153	15.8167	0.00123645	0.0270195	65.2027	5.01041	0.917104	2.57206	5.92752	5.01041	1.11424	5.01041	3	ENSXETP00000016595.3	epha4
Transcript_71740	15.8147	0.00123759	0.0270299	50.2919	3.83157	0.740426	2.34148	4.57199	3.83157	1.13352	3.83157	3	ENSXETP00000030817.3	arhgap5
Transcript_157988	15.8104	0.00124012	0.0270706	33.6959	2.52232	0.540943	1.06086	3.06326	2.52232	1.55921	2.52232	3	ENSXETP00000045005.2	ndc80
Transcript_119683	15.8084	0.00124132	0.0270821	45.1634	3.95335	0.152419	1.52705	4.10577	3.95335	1.15522	3.95335	3	ENSXETP00000022319.2	tmprss4
Transcript_31389	15.8065	0.00124242	0.0270914	21.5726	1.73062	0.230521	2.86509	1.96115	1.73062	1.02306	1.73062	3	ENSXETP00000022565.3	ppp2r5a
Transcript_81762	15.8025	0.00124475	0.0271277	61.7415	5.3599	0.252963	3.91838	5.61287	5.3599	0.578317	5.3599	3	ENSXETP00000017750.3	capn5
Transcript_128392	15.7961	0.00124853	0.0271807	11.6308	0.886185	0.171163	3.85967	1.05735	0.886185	0.598633	0.886185	3	ENSXETP00000004005.3	lta4h
Transcript_136181	15.7971	0.00124794	0.0271807	60.6737	5.4854	0.0303915	2.43398	5.51579	5.4854	1.13006	5.4854	3	ENSXETP00000062915.1	znf646
Transcript_113993	15.7944	0.00124953	0.027188	58.4195	4.7178	0.593062	5.09025	5.31087	4.7178	0.308238	4.7178	3	ENSXETP00000042888.2	gsn
Transcript_91556	15.789	0.00125271	0.0272424	22.1707	1.86898	0.146535	1.45745	2.01552	1.86898	1.19123	1.86898	3	NA	NA
Transcript_18960	15.7801	0.001258	0.0273428	19.6479	1.4041	0.382075	3.96477	1.78618	1.4041	0.562849	1.4041	3	ENSXETP00000008077.3	rbp4
Transcript_141439	15.7757	0.0012606	0.0273846	67.9889	5.96677	0.214041	2.63994	6.18081	5.96677	1.09953	5.96677	3	ENSXETP00000017086.3	anp32a
Transcript_117686	15.7721	0.00126274	0.0274164	23.0116	1.89075	0.201217	1.33063	2.09196	1.89075	1.277	1.89075	3	NA	NA
Transcript_5321	15.7698	0.00126409	0.0274306	33.9932	2.85428	0.236008	2.32181	3.09029	2.85428	1.13383	2.85428	3	ENSXETP00000000464.2	sertad4
Transcript_15100	15.7687	0.00126475	0.0274306	27.0711	1.84514	0.615877	2.41951	2.46101	1.84514	1.13088	1.84514	3	ENSXETP00000032528.2	chek1
Transcript_82842	15.7667	0.00126597	0.0274422	47.7087	4.24192	0.0952403	1.49472	4.33716	4.24192	1.17106	4.24192	3	ENSXETP00000049877.3	fam3a
Transcript_4020	15.7655	0.00126665	0.0274424	59.1749	5.08825	0.291289	2.38421	5.37954	5.08825	1.1324	5.08825	3	ENSXETP00000042036.3	cluh
Transcript_108919	15.7617	0.00126895	0.0274775	57.7485	3.91867	1.33119	1.45542	5.24986	3.91867	1.19239	3.91867	3	ENSXETP00000013410.2	znf326
Transcript_81772	15.7582	0.00127106	0.0275026	95.5315	6.93504	1.74964	5.03191	8.68468	6.93504	0.31702	6.93504	3	ENSXETP00000025094.3	col6a2
Transcript_119515	15.7575	0.00127148	0.0275026	27.3635	2.04121	0.446386	2.06451	2.48759	2.04121	1.08371	2.04121	3	ENSXETP00000060817.1
Transcript_125670	15.7347	0.00128522	0.027785	81.6014	6.67117	0.747141	2.37223	7.41831	6.67117	1.13279	6.67117	3	ENSXETP00000015279.2	ywhaq
Transcript_51506	15.7293	0.00128851	0.0278413	67.6749	6.03846	0.113812	2.96327	6.15227	6.03846	0.983095	6.03846	3	NA	NA
Transcript_100115	15.7276	0.00128949	0.0278477	23.7963	1.57996	0.583337	1.64248	2.1633	1.57996	1.10898	1.57996	3	NA	NA
Transcript_9016	15.7159	0.00129668	0.0278636	33.4724	2.41589	0.627051	0.925663	3.04294	2.41589	1.76348	2.41589	3	ENSXETP00000013567.3	zbtb47
Transcript_53988	15.7151	0.00129712	0.0278636	39.366	3.41432	0.164406	1.78009	3.57873	3.41432	1.07513	3.41432	3	NA	NA
Transcript_76084	15.7175	0.00129566	0.0278636	37.9251	3.35784	0.0899028	3.10513	3.44774	3.35784	0.925626	3.35784	3	ENSXETP00000017895.3	bms1
Transcript_106298	15.717	0.00129597	0.0278636	23.3223	1.84377	0.276438	1.573	2.12021	1.84377	1.13505	1.84377	3	ENSXETP00000058109.2	acp1
Transcript_112126	15.721	0.00129351	0.0278636	46.2394	3.98155	0.222035	3.00047	4.20358	3.98155	0.967771	3.98155	3	ENSXETP00000017597.3	idh1
Transcript_132350	15.7162	0.00129647	0.0278636	72.7313	6.55017	0.0617745	4.44242	6.61194	6.55017	0.429779	6.55017	3	ENSXETP00000045900.3
Transcript_143169	15.7229	0.0012924	0.0278636	51.8371	4.68778	0.0246839	1.74188	4.71247	4.68778	1.08087	4.68778	3	NA	NA
Transcript_146806	15.7174	0.00129574	0.0278636	24.7381	1.9601	0.288816	3.73285	2.24891	1.9601	0.645774	1.9601	3	ENSXETP00000018720.3	XB-GENE-5767840
Transcript_147253	15.7251	0.00129106	0.0278636	24.4758	1.86628	0.358787	1.49255	2.22507	1.86628	1.17217	1.86628	3	ENSXETP00000060868.1
Transcript_152554	15.7161	0.00129656	0.0278636	26.059	2.16919	0.199809	1.35337	2.369	2.16919	1.25964	2.16919	3	NA	NA
Transcript_6535	15.7096	0.00130051	0.0278696	4.41925	0.395494	0.00625566	5.74131	0.40175	0.395494	0.231955	0.395494	3	ENSXETP00000004125.2	xnf7
Transcript_50796	15.7091	0.00130084	0.0278696	30.5331	2.32319	0.452544	1.44749	2.77574	2.32319	1.197	2.32319	3	ENSXETP00000034956.3	ccdc138
Transcript_128210	15.7102	0.00130016	0.0278696	36.4051	2.7693	0.540257	1.89973	3.30955	2.7693	1.06856	2.7693	3	ENSXETP00000033165.2	ERBB2
Transcript_139780	15.7111	0.00129959	0.0278696	35.7519	3.1957	0.054471	1.71657	3.25017	3.1957	1.08629	3.1957	3	NA	NA
Transcript_141001	15.7123	0.00129883	0.0278696	45.0352	3.64774	0.44637	1.87689	4.09411	3.64774	1.06912	3.64774	3	ENSXETP00000031844.3	ndfip2
Transcript_98959	15.7045	0.00130367	0.0279154	30.3081	2.56586	0.18942	1.23189	2.75528	2.56586	1.36325	2.56586	3	NA	NA
Transcript_55796	15.7019	0.00130524	0.0279343	83.1251	7.54061	0.0162167	2.396	7.55682	7.54061	1.13196	7.54061	3	ENSXETP00000054995.2	lrrc15
Transcript_11030	15.7006	0.00130608	0.0279373	83.822	5.43997	2.18021	2.26019	7.62018	5.43997	1.13433	5.43997	3	ENSXETP00000052896.1	ppp1cc
Transcript_89566	15.6967	0.00130846	0.0279587	26.0614	1.97433	0.394885	1.55215	2.36921	1.97433	1.14388	1.97433	3	ENSXETP00000023462.2	p2ry2
Transcript_140315	15.6977	0.00130785	0.0279587	37.5949	3.18394	0.233783	3.12256	3.41772	3.18394	0.918635	3.18394	3	ENSXETP00000060773.1
Transcript_66165	15.6891	0.00131312	0.0280288	62.3332	5.17375	0.492908	1.91607	5.66666	5.17375	1.06816	5.17375	3	NA	NA
Transcript_98040	15.6897	0.00131278	0.0280288	42.7805	3.84965	0.0394902	1.4852	3.88914	3.84965	1.17601	3.84965	3	ENSXETP00000057477.2	dxo
Transcript_134406	15.6878	0.00131397	0.0280322	63.4737	5.64513	0.125215	2.01565	5.77034	5.64513	1.0715	5.64513	3	ENSXETP00000029922.3	ctr9
Transcript_127385	15.6846	0.00131594	0.0280592	49.5748	4.32489	0.181909	5.69976	4.5068	4.32489	0.235796	4.32489	3	ENSXETP00000006606.3	hmgn1
Transcript_17636	15.68	0.00131882	0.0281012	35.9705	2.63183	0.638211	1.28482	3.27004	2.63183	1.31477	2.63183	3	ENSXETP00000004769.2	akap2
Transcript_71446	15.6782	0.00131993	0.0281012	10.0088	0.866026	0.0438628	3.91805	0.909889	0.866026	0.578428	0.866026	3	ENSXETP00000028580.2	mfn2
Transcript_122594	15.6781	0.00131999	0.0281012	70.7797	6.41914	0.015374	2.71914	6.43452	6.41914	1.07648	6.41914	3	ENSXETP00000043970.3	daxx
Transcript_145978	15.6754	0.00132168	0.0281224	47.6212	3.88309	0.446113	2.06253	4.3292	3.88309	1.08312	3.88309	3	ENSXETP00000030487.3	mthfd1l
Transcript_61815	15.6733	0.001323	0.0281277	68.0467	5.45389	0.73218	1.51549	6.18607	5.45389	1.16072	5.45389	3	NA	NA
Transcript_67976	15.6727	0.00132332	0.0281277	4.11532	0.363389	0.0107308	5.79948	0.37412	0.363389	0.226779	0.363389	3	ENSXETP00000022524.3	uba1
Transcript_17642	15.6707	0.00132457	0.0281294	89.2979	7.95881	0.159187	1.87046	8.11799	7.95881	1.06931	7.95881	3	ENSXETP00000043142.2	fnbp4
Transcript_62307	15.6704	0.00132479	0.0281294	37.3986	2.48599	0.913887	1.30867	3.39988	2.48599	1.29464	2.48599	3	ENSXETP00000019847.3	ppfibp2
Transcript_118955	15.6661	0.00132745	0.028171	24.1058	1.95667	0.234766	2.48265	2.19144	1.95667	1.12628	1.95667	3	ENSXETP00000063887.1	exosc9
Transcript_8688	15.6617	0.00133024	0.0282155	80.055	7.25055	0.0271776	2.34419	7.27773	7.25055	1.13347	7.25055	3	ENSXETP00000008555.4	rabl6
Transcript_130227	15.66	0.0013313	0.0282232	106.015	9.14113	0.496552	4.12661	9.63768	9.14113	0.512663	9.14113	3	ENSXETP00000016489.3	vcan
Transcript_32529	15.6586	0.00133217	0.0282267	25.8811	1.94611	0.406717	1.74933	2.35283	1.94611	1.07953	1.94611	3	ENSXETP00000011114.3	arfgap2
Transcript_31240	15.6508	0.00133706	0.0283157	28.7009	2.18999	0.419186	4.72912	2.60917	2.18999	0.36902	2.18999	3	ENSXETP00000061887.1	ezr
Transcript_115338	15.6497	0.00133778	0.0283161	25.3666	2.15239	0.153664	2.00898	2.30605	2.15239	1.07033	2.15239	3	NA	NA
Transcript_14946	15.6468	0.00133958	0.0283374	66.2766	5.10623	0.918907	2.03343	6.02514	5.10623	1.07528	5.10623	3	ENSXETP00000015093.3	ddx17
Transcript_137599	15.6459	0.00134019	0.0283374	31.0403	2.3198	0.502043	1.71839	2.82184	2.3198	1.08585	2.3198	3	ENSXETP00000040712.2	tgfb1i1
Transcript_97288	15.6447	0.00134091	0.0283378	48.7699	4.14726	0.286362	1.64687	4.43362	4.14726	1.10749	4.14726	3	NA	NA
Transcript_138637	15.6406	0.00134354	0.0283785	24.8437	1.94624	0.312273	1.81042	2.25851	1.94624	1.07223	1.94624	3	ENSXETP00000055897.2	XB-GENE-5957486
Transcript_57333	15.6384	0.0013449	0.0283925	77.6441	7.04579	0.012768	2.89378	7.05856	7.04579	1.01155	7.04579	3	ENSXETP00000032302.3	ltb4dh
Transcript_128388	15.6356	0.00134667	0.0284149	28.884	2.51176	0.114051	2.91276	2.62581	2.51176	1.00384	2.51176	3	ENSXETP00000007743.2	rhoj
Transcript_6646	15.6343	0.00134753	0.0284183	58.4623	4.43912	0.875642	2.13673	5.31476	4.43912	1.10774	4.43912	3	ENSXETP00000032466.3	ptch1
Transcript_81669	15.628	0.00135155	0.0284883	39.382	3.31929	0.26089	3.21429	3.58018	3.31929	0.87955	3.31929	3	ENSXETP00000055951.2	gpr157
Transcript_141750	15.6258	0.00135296	0.0285031	80.6156	7.31361	0.0150864	2.36195	7.32869	7.31361	1.13307	7.31361	3	ENSXETP00000033764.3	mfap1
Transcript_70273	15.6239	0.00135414	0.0285131	27.4195	2.25095	0.241737	1.4037	2.49268	2.25095	1.22433	2.25095	3	NA	NA
Transcript_32563	15.6202	0.00135649	0.0285477	25.2736	1.98018	0.317413	2.83206	2.2976	1.98018	1.03602	1.98018	3	ENSXETP00000015175.2	irx1
Transcript_111835	15.6184	0.00135769	0.0285581	14.1144	1.12534	0.157792	3.44711	1.28313	1.12534	0.771466	1.12534	3	ENSXETP00000051462.3	ngfr
Transcript_132748	15.6148	0.00136	0.0285918	40.5334	3.20189	0.482967	1.6929	3.68486	3.20189	1.09276	3.20189	3	ENSXETP00000014765.2	phka1p1
Transcript_89079	15.605	0.00136629	0.0287092	31.1612	2.42083	0.412001	2.13618	2.83283	2.42083	1.10756	2.42083	3	ENSXETP00000011468.2	MAP4K4
Transcript_65549	15.5975	0.00137108	0.028785	43.7315	3.66651	0.309084	3.08717	3.97559	3.66651	0.932697	3.66651	3	ENSXETP00000027212.2	aldh3b2
Transcript_97563	15.5972	0.00137132	0.028785	53.5981	4.82435	0.048205	2.25931	4.87255	4.82435	1.13432	4.82435	3	ENSXETP00000037544.3	ddx27
Transcript_142129	15.5956	0.00137236	0.0287918	18.247	1.53142	0.127391	3.62441	1.65881	1.53142	0.690845	1.53142	3	ENSXETP00000041250.3	rplp0
Transcript_111155	15.5922	0.00137455	0.0288228	35.3767	2.97868	0.237388	1.99455	3.21607	2.97868	1.06829	2.97868	3	ENSXETP00000049784.2	upk1b
Transcript_80490	15.5907	0.00137549	0.0288276	33.4314	2.55906	0.480156	1.60151	3.03922	2.55906	1.12377	2.55906	3	ENSXETP00000009841.3	glrx2
Transcript_69176	15.5811	0.00138174	0.0289149	49.5758	4.42403	0.0828548	1.66413	4.50689	4.42403	1.10177	4.42403	3	ENSXETP00000049360.3	calcoco2
Transcript_106041	15.581	0.0013818	0.0289149	23.8131	1.87793	0.286901	1.46922	2.16483	1.87793	1.18462	1.87793	3	ENSXETP00000036670.3	ankra2
Transcript_136652	15.5822	0.00138104	0.0289149	31.1395	2.67271	0.158151	1.18075	2.83086	2.67271	1.41528	2.67271	3	ENSXETP00000030321.3	trak1
Transcript_19395	15.5768	0.00138458	0.028958	78.8357	7.00035	0.166529	2.87027	7.16688	7.00035	1.021	7.00035	3	ENSXETP00000019851.3	wasl
Transcript_6638	15.5672	0.00139084	0.029014	29.7333	2.42994	0.273079	1.36135	2.70302	2.42994	1.25376	2.42994	3	ENSXETP00000004537.3	sod3
Transcript_32561	15.5673	0.00139075	0.029014	49.5891	4.27588	0.232221	1.65035	4.5081	4.27588	1.10632	4.27588	3	ENSXETP00000020353.3	atad1
Transcript_108908	15.5674	0.00139072	0.029014	35.6575	2.6799	0.561697	1.26659	3.24159	2.6799	1.33087	2.6799	3	ENSXETP00000045447.3	pld2
Transcript_118098	15.5694	0.00138936	0.029014	37.2129	3.12119	0.261796	2.09295	3.38299	3.12119	1.09281	3.12119	3	ENSXETP00000054569.2	bcap29
Transcript_159140	15.5689	0.0013897	0.029014	12.1327	0.995578	0.107392	4.56455	1.10297	0.995578	0.402376	0.995578	3	ENSXETP00000004794.3	ptprf
Transcript_146195	15.5645	0.00139262	0.0290238	58.6027	5.28592	0.0415986	2.35578	5.32752	5.28592	1.13322	5.28592	3	ENSXETP00000006673.3	fbln1
Transcript_157966	15.5643	0.00139274	0.0290238	88.5109	6.24146	1.80498	2.85633	8.04645	6.24146	1.02654	6.24146	3	ENSXETP00000032524.2	sec63
Transcript_154956	15.5625	0.0013939	0.0290328	44.9472	3.53222	0.55389	1.437	4.08611	3.53222	1.20325	3.53222	3	ENSXETP00000048888.3	ccnb3
Transcript_118721	15.561	0.00139491	0.029039	89.6794	7.95676	0.195906	3.13596	8.15267	7.95676	0.913153	7.95676	3	ENSXETP00000029898.3	dot1l
Transcript_70040	15.5577	0.0013971	0.0290696	23.7996	1.80411	0.359482	1.87751	2.1636	1.80411	1.06911	1.80411	3	ENSXETP00000007681.4	2019-03-06
Transcript_72828	15.5555	0.0013985	0.0290838	75.7388	6.05663	0.828716	3.91636	6.88534	6.05663	0.579003	6.05663	3	ENSXETP00000007775.3	col12a1
Transcript_105497	15.5539	0.00139956	0.0290909	33.1085	2.732	0.277867	2.67716	3.00987	2.732	1.08937	2.732	3	ENSXETP00000000223.2	extl3
Transcript_71074	15.5471	0.00140406	0.0291623	59.6878	4.05437	1.3718	1.87749	5.42616	4.05437	1.06911	4.05437	3	ENSXETP00000033124.2	xrcc1
Transcript_119693	15.5465	0.00140444	0.0291623	47.1732	3.89579	0.39269	2.10455	4.28848	3.89579	1.09673	3.89579	3	ENSXETP00000020897.3	pa2g4
Transcript_69160	15.5402	0.00140866	0.029235	28.8518	2.08967	0.533225	1.37704	2.62289	2.08967	1.2425	2.08967	3	ENSXETP00000035146.3	hars
Transcript_138221	15.5347	0.0014123	0.0292955	44.3665	3.42472	0.608595	1.64748	4.03331	3.42472	1.10728	3.42472	3	ENSXETP00000037202.3	brd2
Transcript_31828	15.5299	0.00141547	0.0293022	40.4889	3.04787	0.632938	1.31728	3.68081	3.04787	1.28762	3.04787	3	ENSXETP00000057277.2	dclre1c
Transcript_67398	15.5294	0.00141586	0.0293022	33.95	2.55461	0.531748	1.5396	3.08636	2.55461	1.14945	2.55461	3	ENSXETP00000043074.2
Transcript_108617	15.5289	0.00141615	0.0293022	27.6146	2.28413	0.22629	1.20912	2.51042	2.28413	1.38577	2.28413	3	NA	NA
Transcript_111954	15.533	0.0014134	0.0293022	22.1466	1.77799	0.235336	1.9891	2.01333	1.77799	1.06772	1.77799	3	NA	NA
Transcript_119551	15.5288	0.00141625	0.0293022	42.3859	3.03541	0.817856	3.17413	3.85327	3.03541	0.897089	3.03541	3	ENSXETP00000026389.3	dedd2
Transcript_140422	15.5272	0.00141731	0.0293091	36.4167	2.76775	0.542864	1.66893	3.31061	2.76775	1.10022	2.76775	3	ENSXETP00000038110.3	gab1
Transcript_55748	15.5146	0.00142573	0.0294683	155.237	13.6283	0.484134	2.74717	14.1124	13.6283	1.06714	13.6283	3	ENSXETP00000007775.3	col12a1
Transcript_3387	15.5068	0.00143099	0.0295619	5.9763	0.526956	0.0163436	5.42865	0.5433	0.526956	0.264039	0.526956	3	ENSXETP00000005176.3	ccdc80
Transcript_62749	15.5033	0.00143333	0.0295739	118.303	10.529	0.225871	2.29862	10.7549	10.529	1.13409	10.529	3	ENSXETP00000002677.2	ATP12A
Transcript_77925	15.5035	0.00143325	0.0295739	30.3404	2.47014	0.288083	1.4245	2.75822	2.47014	1.21095	2.47014	3	ENSXETP00000005271.3	map3k5
Transcript_97238	15.5027	0.00143377	0.0295739	18.5938	1.55625	0.134092	1.37246	1.69034	1.55625	1.24574	1.55625	3	ENSXETP00000059993.1	zc3hc1
Transcript_76652	15.4997	0.00143581	0.0295923	50.0771	4.38387	0.16859	2.13709	4.55246	4.38387	1.10786	4.38387	3	ENSXETP00000001901.3	ctdp1
Transcript_84561	15.4992	0.00143612	0.0295923	48.907	4.42094	0.025156	1.66697	4.44609	4.42094	1.10085	4.42094	3	ENSXETP00000007674.3	snrpb2
Transcript_135864	15.4956	0.00143856	0.0296275	34.3097	3.00638	0.112681	1.21955	3.11907	3.00638	1.37533	3.00638	3	ENSXETP00000001025.3	cdk7
Transcript_134381	15.4937	0.00143988	0.0296396	130.17	11.8287	0.00501078	3.16741	11.8337	11.8287	0.899962	11.8287	3	ENSXETP00000053168.2	itm2b
Transcript_68063	15.4916	0.00144128	0.0296479	33.545	2.44143	0.608118	2.9425	3.04955	2.44143	0.99165	2.44143	3	ENSXETP00000012687.3	col14a1
Transcript_110263	15.4909	0.00144175	0.0296479	47.6144	3.97915	0.349427	3.42168	4.32858	3.97915	0.78342	3.97915	3	ENSXETP00000055063.2	ubl3
Transcript_136869	15.4886	0.00144331	0.029665	61.3087	4.69879	0.87473	1.95586	5.57352	4.69879	1.06688	4.69879	3	NA	NA
Transcript_89844	15.4865	0.00144476	0.0296797	115.627	10.5084	0.00320624	3.69386	10.5116	10.5084	0.661492	10.5084	3	ENSXETP00000018232.2
Transcript_1092	15.4835	0.00144678	0.0296909	41.1176	3.32247	0.415497	2.07883	3.73797	3.32247	1.08817	3.32247	3	ENSXETP00000055737.2	usp54
Transcript_89708	15.4839	0.00144652	0.0296909	49.8689	4.06315	0.470387	1.94938	4.53353	4.06315	1.06714	4.06315	3	ENSXETP00000025717.3	cyp3a5
Transcript_145909	15.4824	0.00144755	0.0296916	26.3014	2.09405	0.296991	3.20815	2.39104	2.09405	0.882268	2.09405	3	ENSXETP00000007929.3	slc6a14.2
Transcript_557	15.48	0.00144916	0.0297006	52.2009	4.68102	0.0645107	1.99765	4.74553	4.68102	1.06867	4.68102	3	ENSXETP00000062668.1	tspo
Transcript_69152	15.4796	0.00144945	0.0297006	74.7246	6.77368	0.0194664	2.76868	6.79315	6.77368	1.05961	6.77368	3	ENSXETP00000019993.3	phyh
Transcript_147088	15.4778	0.00145068	0.0297106	37.8643	3.23404	0.20817	1.71905	3.44221	3.23404	1.08569	3.23404	3	NA	NA
Transcript_103239	15.475	0.00145259	0.0297347	37.8909	2.76853	0.676093	1.78925	3.44462	2.76853	1.07412	2.76853	3	ENSXETP00000017992.3	naxd
Transcript_119448	15.4681	0.0014573	0.0298009	51.1524	4.58112	0.0691004	2.13992	4.65022	4.58112	1.10881	4.58112	3	ENSXETP00000014386.3	eif2ak4
Transcript_157815	15.469	0.00145668	0.0298009	41.0383	3.32947	0.401281	2.97729	3.73076	3.32947	0.977317	3.32947	3	ENSXETP00000059607.1	clasp1
Transcript_105470	15.4584	0.00146404	0.0299236	40.5946	3.31456	0.375863	1.82888	3.69042	3.31456	1.07102	3.31456	3	ENSXETP00000021661.3	cercam
Transcript_67022	15.4564	0.0014654	0.0299363	10.0379	0.839671	0.0728667	3.59875	0.912537	0.839671	0.702076	0.839671	3	ENSXETP00000039822.2	vamp7
Transcript_6686	15.4489	0.00147055	0.0299513	58.7967	5.26006	0.0850978	2.2669	5.34515	5.26006	1.13432	5.26006	3	ENSXETP00000001504.3	mtmr9
Transcript_31553	15.4503	0.0014696	0.0299513	44.648	3.37258	0.686334	2.56722	4.05891	3.37258	1.11509	3.37258	3	ENSXETP00000023344.3	hdac7
Transcript_63730	15.45	0.00146978	0.0299513	47.1962	4.05172	0.238844	1.61085	4.29057	4.05172	1.12026	4.05172	3	ENSXETP00000043031.3
Transcript_75778	15.4478	0.00147132	0.0299513	28.0638	2.35481	0.196443	2.58816	2.55125	2.35481	1.11123	2.35481	3	ENSXETP00000043270.3	bbs2
Transcript_81940	15.4496	0.00147009	0.0299513	58.0308	5.24032	0.0352033	1.89405	5.27553	5.24032	1.06869	5.24032	3	NA	NA
Transcript_138306	15.4511	0.00146906	0.0299513	39.7542	2.94477	0.669252	2.11701	3.61402	2.94477	1.10101	2.94477	3	ENSXETP00000034936.3	gclc
Transcript_145638	15.4488	0.00147061	0.0299513	17.148	1.43249	0.126421	3.52442	1.55891	1.43249	0.73556	1.43249	3	ENSXETP00000028760.3	ARHGEF1
Transcript_141212	15.4465	0.00147225	0.0299552	16.3701	1.23666	0.25153	2.98406	1.48819	1.23666	0.974526	1.23666	3	ENSXETP00000036517.3	umod.3
Transcript_2314	15.4412	0.00147595	0.0300147	21.4685	1.73885	0.212834	2.96143	1.95169	1.73885	0.983853	1.73885	3	ENSXETP00000050245.2	slc22a6
Transcript_138605	15.4401	0.00147665	0.0300147	71.6498	5.56857	0.945055	2.68155	6.51362	5.56857	1.08809	5.56857	3	ENSXETP00000059987.1	cndp1
Transcript_152761	15.4383	0.00147794	0.0300258	52.8174	4.78486	0.0167223	3.85348	4.80158	4.78486	0.600822	4.78486	3	ENSXETP00000023586.3	mbp
Transcript_97344	15.4275	0.00148545	0.0301632	46.0775	4.09657	0.0922944	2.05634	4.18886	4.09657	1.0813	4.09657	3	ENSXETP00000062491.1
Transcript_75705	15.4223	0.00148915	0.0302231	41.166	3.45532	0.287047	1.75855	3.74237	3.45532	1.07804	3.45532	3	ENSXETP00000030036.3	rmdn1
Transcript_122313	15.4197	0.00149098	0.0302449	8.66905	0.749538	0.0385578	4.69847	0.788095	0.749538	0.374939	0.749538	3	NA	NA
Transcript_129998	15.4153	0.00149403	0.0302918	56.5303	5.06691	0.0722098	2.24716	5.13912	5.06691	1.13382	5.06691	3	ENSXETP00000063868.1	TUFM
Transcript_69471	15.4133	0.00149547	0.0303057	4.66888	0.413743	0.0107005	5.27585	0.424443	0.413743	0.282648	0.413743	3	ENSXETP00000057558.2	actg1
Transcript_54984	15.4077	0.00149938	0.0303697	40.2816	3.15665	0.505319	2.14437	3.66197	3.15665	1.1103	3.15665	3	ENSXETP00000059149.1
Transcript_108142	15.4024	0.00150317	0.0304313	78.7956	7.14812	0.0151175	2.90767	7.16324	7.14812	1.00591	7.14812	3	ENSXETP00000011457.3	khdrbs1
Transcript_89159	15.397	0.00150695	0.0304925	47.4265	4.017	0.2945	1.63686	4.3115	4.017	1.11092	4.017	3	ENSXETP00000015313.3	ttc33
[truncated: 769 more rows]

## Sheet: This study
target_id	description	num_aggregated_transcripts	sum_mean_obs_counts	pval	qval
aars2_2	Alanine--tRNA ligase, mitochondrial	15	54.2527	8.95401e-61	2.18388e-56
brd9	Bromodomain-containing protein 9	10	20.395	1.3951e-27	1.70132e-23
rasal2	Ras GTPase-activating protein nGAP	15	30.86	1.75458e-23	1.42647e-19
gal3st2_2	Galactose-3-O-sulfotransferase 2	2	7.33837	3.5475e-23	2.16309e-19
fel	Fish-egg lectin	5	13.8456	1.15413e-21	5.62984e-18
hexb_1	Beta-hexosaminidase subunit beta	4	13.1021	2.43797e-21	9.91033e-18
fcgbp	IgGFc-binding protein	11	55.0066	1.28982e-19	4.21634e-16
sun1_1	SUN domain-containing protein 1	9	28.7316	1.38297e-19	4.21634e-16
litaf_2	Lipopolysaccharide-induced tumor necrosis factor-alpha factor homolog	3	9.29738	5.73061e-18	1.553e-14
kank1	KN motif and ankyrin repeat domain-containing protein 1	8	30.2463	9.12864e-18	2.22647e-14
cuedc1	CUE domain-containing protein 1	6	10.2045	1.46691e-17	3.25254e-14
camk2g	Calcium/calmodulin-dependent protein kinase type II subunit gamma	6	22.704	2.68241e-17	5.452e-14
snta1	Alpha-1-syntrophin	2	7.26753	8.70704e-17	1.63358e-13
prpf4b	Serine/threonine-protein kinase PRP4 homolog	15	45.0054	1.18943e-16	2.07216e-13
tex10	Testis-expressed protein 10 homolog	5	10.6015	4.40063e-16	7.15542e-13
cdc42bpb	Serine/threonine-protein kinase MRCK beta	10	37.8423	7.72697e-16	1.17788e-12
snrpb_1	Small nuclear ribonucleoprotein-associated protein B'	10	26.664	1.74314e-15	2.50089e-12
stip1	Stress-induced-phosphoprotein 1	9	38.0504	1.94889e-15	2.64074e-12
hyou1	Hypoxia up-regulated protein 1 (Fragment)	4	15.764	2.2202e-15	2.85003e-12
k0930	Uncharacterized protein KIAA0930 homolog	5	7.96496	6.86699e-15	8.27289e-12
gstp1	Glutathione S-transferase P 1	8	32.4708	7.12303e-15	8.27289e-12
eprs_1	Bifunctional glutamate/proline--tRNA ligase	2	10.2983	2.24741e-14	2.49156e-11
aaas	Aladin	6	12.9949	3.17408e-14	3.36591e-11
herc4	Probable E3 ubiquitin-protein ligase HERC4	10	28.3971	4.78313e-14	4.86086e-11
atp13a4_7	Probable cation-transporting ATPase 13A4	4	20.7251	6.59153e-14	6.4307e-11
pdia6	Protein disulfide-isomerase A6	7	26.4938	7.33727e-14	6.88292e-11
zdhhc21	Probable palmitoyltransferase ZDHHC21	7	21.389	1.13867e-13	1.0286e-10
hexb_3	Beta-hexosaminidase subunit beta	1	3.75462	2.64354e-13	2.30271e-10
aars2_3	Alanine--tRNA ligase, mitochondrial	3	13.0266	3.26232e-13	2.74372e-10
fmo3	Dimethylaniline monooxygenase [N-oxide-forming] 3	4	23.1759	3.43287e-13	2.79092e-10
egfr	Epidermal growth factor receptor	7	25.611	4.63073e-13	3.52948e-10
erp44_1	Endoplasmic reticulum resident protein 44	3	7.68306	4.57234e-13	3.52948e-10
hsp90b1	Endoplasmin	11	42.1984	5.74468e-13	4.24584e-10
utp6	U3 small nucleolar RNA-associated protein 6 homolog	6	14.9813	6.93631e-13	4.97578e-10
enox1	Ecto-NOX disulfide-thiol exchanger 1	7	14.1064	7.73389e-13	5.38942e-10
cbfa2t2	Protein CBFA2T2	5	10.3629	1.14026e-12	7.72529e-10
phb	Prohibitin	5	18.379	1.23434e-12	8.13663e-10
aplp2_2	Amyloid-like protein 2	2	3.48151	1.4751e-12	9.46783e-10
ppp1cc-b	Serine/threonine-protein phosphatase PP1-gamma catalytic subunit B	4	19.0346	2.15653e-12	1.34866e-09
atp13a2_1	Probable cation-transporting ATPase 13A2	15	40.8733	2.22685e-12	1.35782e-09
tcaf_8	TRPM8 channel-associated factor homolog	10	44.673	3.24433e-12	1.92998e-09
csde1	Cold shock domain-containing protein E1	3	6.4605	4.37924e-12	2.54309e-09
dffa	DNA fragmentation factor subunit alpha	6	16.9904	5.05758e-12	2.8687e-09
ston2	Stonin-2	11	22.5967	5.71965e-12	3.1705e-09
hspbp1	Hsp70-binding protein 1	5	24.7724	5.99905e-12	3.25149e-09
ttc39b	Tetratricopeptide repeat protein 39B	5	13.6538	6.32347e-12	3.35282e-09
cct5	T-complex protein 1 subunit epsilon	8	24.4268	6.78673e-12	3.52188e-09
fam53a	Protein FAM53A	8	21.6019	7.82701e-12	3.9771e-09
rnf149	E3 ubiquitin-protein ligase RNF149	6	19.8535	9.12032e-12	4.48241e-09
zbtb16_1	Zinc finger and BTB domain-containing protein 16	2	6.64142	9.18903e-12	4.48241e-09
ppig_1	Peptidyl-prolyl cis-trans isomerase G	4	10.401	1.06734e-11	5.1044e-09
arl9	ADP-ribosylation factor-like protein 9	5	16.5592	1.43168e-11	6.71514e-09
ap1ar	AP-1 complex-associated regulatory protein	6	18.712	1.75134e-11	8.05947e-09
ppp2r1a_1	Serine/threonine-protein phosphatase 2A 65 kDa regulatory subunit A alpha isoform	5	17.1844	1.96811e-11	8.8893e-09
sult2b1	Sulfotransferase family cytosolic 2B member 1	5	12.6725	2.22631e-11	9.87265e-09
abo_1	Histo-blood group ABO system transferase 1	3	9.51362	2.49101e-11	1.08492e-08
mrpl1	39S ribosomal protein L1, mitochondrial	4	15.684	4.33612e-11	1.8554e-08
cyp2f3_3	Cytochrome P450 2F3	2	3.49408	5.82783e-11	2.44068e-08
znf292_1	Zinc finger protein 292	3	7.73533	5.90406e-11	2.44068e-08
jkamp_1	JNK1/MAPK8-associated membrane protein	4	4.94193	7.25982e-11	2.95112e-08
gdap2	Ganglioside-induced differentiation-associated protein 2	7	20.1537	8.29119e-11	3.26621e-08
tob1_1	Protein Tob1	4	11.4334	8.30278e-11	3.26621e-08
tjp1_1	Tight junction protein ZO-1	5	15.009	9.62301e-11	3.72548e-08
iars2_3	Isoleucine--tRNA ligase, mitochondrial	6	26.8539	9.90065e-11	3.77307e-08
bpnt1_1	3'(2'),5'-bisphosphate nucleotidase 1	7	30.1277	1.24801e-10	4.68292e-08
hsd11b1l	Hydroxysteroid 11-beta-dehydrogenase 1-like protein	4	9.78704	1.38396e-10	5.11437e-08
lrrc41	Leucine-rich repeat-containing protein 41	4	14.208	1.43125e-10	5.21018e-08
cyp2c28_1	Cytochrome P450 2C28	2	6.34372	1.47035e-10	5.27379e-08
ppp1r9a_2	Neurabin-1	21	38.9309	1.72174e-10	5.99902e-08
tmem120b_1	Transmembrane protein 120B	4	7.50462	1.70863e-10	5.99902e-08
blzf1	Golgin-45	15	51.2848	1.75372e-10	6.02439e-08
zg66_85	Gastrula zinc finger protein XlCGF66.1 (Fragment)	4	9.97182	1.90097e-10	6.43955e-08
fxyd3_1	FXYD domain-containing ion transport regulator 3	2	12.3577	2.07523e-10	6.93353e-08
wdr26_1	WD repeat-containing protein 26	5	11.5425	2.62953e-10	8.6668e-08
sec31b	Protein transport protein Sec31B	9	23.4047	3.01427e-10	9.80241e-08
atp13a4_24	Probable cation-transporting ATPase 13A4	4	11.1448	3.34272e-10	1.07275e-07
rsl1d1	Ribosomal L1 domain-containing protein 1	4	15.1162	3.68387e-10	1.16688e-07
mrps16	28S ribosomal protein S16, mitochondrial	2	7.44476	4.08796e-10	1.27827e-07
actr10	Actin-related protein 10	7	21.2439	4.54191e-10	1.40224e-07
txn2	Thioredoxin, mitochondrial	8	26.3991	4.77513e-10	1.45582e-07
drc7	Dynein regulatory complex subunit 7	11	33.5619	4.87539e-10	1.46804e-07
mrpl11_1	39S ribosomal protein L11, mitochondrial	1	1.25996	6.2011e-10	1.84445e-07
atp13a4_12	Probable cation-transporting ATPase 13A4	3	11.3488	6.43529e-10	1.89105e-07
ccnyl1-b	Cyclin-Y-like protein 1-B	7	11.9553	6.75857e-10	1.95423e-07
rab3gap2	Rab3 GTPase-activating protein non-catalytic subunit	17	53.1553	6.81057e-10	1.95423e-07
atxn7	Ataxin-7	7	15.7383	7.35257e-10	2.08522e-07
nnmt_14	Nicotinamide N-methyltransferase	4	16.2004	8.00767e-10	2.24491e-07
aats-glupro_1	Bifunctional glutamate/proline--tRNA ligase	2	2.5624	8.42301e-10	2.32107e-07
dgat2	Diacylglycerol O-acyltransferase 2	4	6.7574	8.56485e-10	2.32107e-07
glcak2	Probable glucuronokinase 2	8	21.4457	8.56132e-10	2.32107e-07
gnai1	Guanine nucleotide-binding protein G(i) subunit alpha-1	7	32.2736	1.03176e-09	2.76535e-07
pigs	GPI transamidase component PIG-S	7	13.4456	1.08862e-09	2.88603e-07
col4a1_1	Collagen alpha-1(IV) chain	2	6.44478	1.22138e-09	3.20317e-07
mapk14	Mitogen-activated protein kinase 14	7	25.532	1.27663e-09	3.31246e-07
cd99l2	CD99 antigen-like protein 2	8	15.6598	1.34249e-09	3.44666e-07
sqstm1_1	Sequestosome-1	10	31.1421	1.38022e-09	3.50662e-07
mettl21a	Protein N-lysine methyltransferase METTL21A	3	2.58761	1.64401e-09	4.13376e-07
ctnnb1	Catenin beta-1	13	47.0586	1.82892e-09	4.55177e-07
ogt	UDP-N-acetylglucosamine--peptide N-acetylglucosaminyltransferase 110 kDa subunit	10	31.5122	1.90554e-09	4.69455e-07
ermp1	Endoplasmic reticulum metallopeptidase 1	8	26.9616	2.02682e-09	4.94342e-07
wash1_4	WAS protein family homolog 1	4	10.1039	2.16454e-09	5.22703e-07
rdh16	Retinol dehydrogenase 16	4	10.4164	2.21261e-09	5.29073e-07
alg3	Dol-P-Man:Man(5)GlcNAc(2)-PP-Dol alpha-1,3-mannosyltransferase	5	17.9112	2.48891e-09	5.89365e-07
slc5a6_1	Sodium-dependent multivitamin transporter	2	4.47169	2.58888e-09	6.07143e-07
qrsl1	Glutamyl-tRNA(Gln) amidotransferase subunit A, mitochondrial	6	15.412	2.7063e-09	6.28635e-07
sel1l	Protein sel-1 homolog 1	4	14.7596	2.98374e-09	6.86542e-07
ahsa1	Activator of 90 kDa heat shock protein ATPase homolog 1	7	23.2931	3.0633e-09	6.98262e-07
psma6_1	Proteasome subunit alpha type-6	2	6.9929	3.40192e-09	7.68268e-07
clptm1l	Cleft lip and palate transmembrane protein 1-like protein	2	5.79399	3.46161e-09	7.74576e-07
edrf1	Erythroid differentiation-related factor 1	5	13.6727	3.91695e-09	8.68494e-07
tf-a_1	Serotransferrin-A	1	8.06752	4.06514e-09	8.93232e-07
gnai3_1	Guanine nucleotide-binding protein G(k) subunit alpha	3	10.1782	4.65232e-09	1.01313e-06
sugt1	Protein SGT1 homolog	5	17.4865	5.02951e-09	1.08557e-06
nup133_2	Nuclear pore complex protein Nup133	1	3.09116	5.35233e-09	1.14512e-06
kmt2a	Histone-lysine N-methyltransferase 2A	6	13.5574	5.41252e-09	1.14792e-06
spen_1	Msx2-interacting protein	7	17.1814	5.93419e-09	1.24771e-06
ccnk_1	Cyclin-K	5	11.4821	6.83212e-09	1.41216e-06
pafah1b2	Platelet-activating factor acetylhydrolase IB subunit beta	2	7.93515	6.79663e-09	1.41216e-06
xdh	Xanthine dehydrogenase/oxidase	9	11.6519	7.46004e-09	1.529e-06
pum2	Pumilio homolog 2	6	12.8714	7.76812e-09	1.57887e-06
hsp90aa1	Heat shock protein HSP 90-alpha	10	49.7499	7.834e-09	1.5791e-06
ddx58	Probable ATP-dependent RNA helicase DDX58	8	9.3386	8.5952e-09	1.71834e-06
lyg	Lysozyme g	3	7.56992	9.85952e-09	1.95507e-06
inmt_2	Indolethylamine N-methyltransferase	4	8.69647	1.01617e-08	1.99874e-06
vbp1	Prefoldin subunit 3	2	9.98597	1.31007e-08	2.55621e-06
casp9	Caspase-9	7	14.8635	1.32172e-08	2.55847e-06
gal3st4_3	Galactose-3-O-sulfotransferase 4	1	3.35716	1.39301e-08	2.67524e-06
ddx27	Probable ATP-dependent RNA helicase DDX27	2	10.1263	1.43048e-08	2.7053e-06
nf1	Neurofibromin	19	39.7229	1.43085e-08	2.7053e-06
cyp2g1_29	Cytochrome P450 2G1	3	8.96805	1.47121e-08	2.76021e-06
diaph2_1	Protein diaphanous homolog 2	4	9.88841	1.74808e-08	3.22997e-06
myo1e_3	Unconventional myosin-Ie	10	25.3516	1.74608e-08	3.22997e-06
prkch_3	Protein kinase C eta type	2	3.9871	1.80225e-08	3.30503e-06
cryab_1	Alpha-crystallin B chain	9	20.0887	1.9073e-08	3.44585e-06
phyh	Phytanoyl-CoA dioxygenase, peroxisomal	4	10.476	1.89653e-08	3.44585e-06
mcub	Calcium uniporter regulatory subunit MCUb, mitochondrial	4	13.5317	1.95794e-08	3.49283e-06
rbm15	Putative RNA-binding protein 15	4	13.5833	1.96194e-08	3.49283e-06
k1468_2	LisH domain and HEAT repeat-containing protein KIAA1468 homolog	8	28.4029	2.00703e-08	3.54721e-06
dhdh	Trans-1,2-dihydrobenzene-1,2-diol dehydrogenase	2	9.16129	2.03734e-08	3.55759e-06
rsg1_2	REM2- and Rab-like small GTPase 1	4	11.4521	2.04208e-08	3.55759e-06
dkc1	H/ACA ribonucleoprotein complex subunit 4	9	28.9245	2.19546e-08	3.69291e-06
ezh2	Histone-lysine N-methyltransferase EZH2	9	16.9624	2.18084e-08	3.69291e-06
ptpn18_1	Tyrosine-protein phosphatase non-receptor type 18	7	14.9728	2.19463e-08	3.69291e-06
scarb1	Scavenger receptor class B member 1	1	5.50899	2.17542e-08	3.69291e-06
wsb1	WD repeat and SOCS box-containing protein 1	5	20.5419	2.13967e-08	3.69291e-06
treh	Trehalase	7	15.7226	2.47474e-08	4.13416e-06
mrpl14	39S ribosomal protein L14, mitochondrial	3	15.2035	2.65046e-08	4.39759e-06
ppp6c	Serine/threonine-protein phosphatase 6 catalytic subunit	6	18.7104	2.79663e-08	4.60876e-06
glrx2_1	Glutaredoxin-2, mitochondrial	2	5.74024	2.85361e-08	4.67112e-06
pycard_3	Apoptosis-associated speck-like protein containing a CARD	3	5.7924	2.93471e-08	4.77184e-06
rnf115_1	E3 ubiquitin-protein ligase RNF115	3	3.63765	3.12472e-08	5.01394e-06
sav1	Protein salvador homolog 1	5	13.6595	3.11534e-08	5.01394e-06
epn1	Epsin-1	13	39.0815	3.26925e-08	5.14806e-06
fv3-005r_1	Uncharacterized protein 005R	2	6.71766	3.24635e-08	5.14806e-06
srsf5	Serine/arginine-rich splicing factor 5	9	42.2189	3.27163e-08	5.14806e-06
snrpb	Small nuclear ribonucleoprotein-associated protein B'	3	12.0017	3.32406e-08	5.19703e-06
wasf2	Wiskott-Aldrich syndrome protein family member 2	5	27.9045	3.47541e-08	5.39906e-06
atp13a5_4	Probable cation-transporting ATPase 13A5	2	11.6773	3.75723e-08	5.79581e-06
ssr1	Translocon-associated protein subunit alpha	3	5.41305	3.77833e-08	5.79581e-06
kcnn4	Intermediate conductance calcium-activated potassium channel protein 4	2	4.7498	3.81554e-08	5.81631e-06
kat6b_1	Histone acetyltransferase KAT6B	2	4.21601	3.96345e-08	5.99799e-06
rfwd3	E3 ubiquitin-protein ligase RFWD3	5	12.5459	3.9839e-08	5.99799e-06
tgm6_1	Protein-glutamine gamma-glutamyltransferase 6	1	4.80441	4.18381e-08	6.26032e-06
upf2	Regulator of nonsense transcripts 2	9	28.8501	4.21884e-08	6.27423e-06
rbm14	RNA-binding protein 14	9	40.2476	4.50756e-08	6.66299e-06
hnrnpa2b1_1	Heterogeneous nuclear ribonucleoproteins A2/B1	6	30.129	4.77936e-08	7.02221e-06
atp12a	Potassium-transporting ATPase alpha chain 2	10	35.6417	5.00365e-08	7.30772e-06
lorf2_192	LINE-1 retrotransposable element ORF2 protein	1	1.26938	5.07197e-08	7.36341e-06
msh6	DNA mismatch repair protein Msh6	4	12.7398	5.30232e-08	7.65228e-06
ppp1r7	Protein phosphatase 1 regulatory subunit 7	5	17.5619	5.40014e-08	7.74762e-06
epb41l1	Band 4.1-like protein 1	11	42.4894	5.69204e-08	8.11865e-06
anxa1_3	Annexin A1	6	24.0871	6.05679e-08	8.56066e-06
fads6	Fatty acid desaturase 6	7	27.4065	6.07214e-08	8.56066e-06
alg2	Alpha-1,3/1,6-mannosyltransferase ALG2	3	14.5729	6.20551e-08	8.6652e-06
eapp	E2F-associated phosphoprotein	6	6.77725	6.21735e-08	8.6652e-06
hapln3	Hyaluronan and proteoglycan link protein 3	4	9.7412	6.26395e-08	8.68056e-06
rabl6_1	Rab-like protein 6	2	3.37675	6.59544e-08	9.08829e-06
acsl6	Long-chain-fatty-acid--CoA ligase 6	2	3.89012	6.71091e-08	9.19546e-06
nnmt_16	Nicotinamide N-methyltransferase	5	29.228	6.80225e-08	9.26854e-06
eaf1	ELL-associated factor 1	2	7.49686	7.19536e-08	9.69585e-06
insr_6	Insulin receptor	1	2.99698	7.16163e-08	9.69585e-06
cn159_2	UPF0317 protein C14orf159 homolog, mitochondrial	1	0.859461	7.23642e-08	9.6976e-06
tcirg1	V-type proton ATPase 116 kDa subunit a isoform 3	5	14.3748	7.84743e-08	1.0459e-05
wdr26_2	WD repeat-containing protein 26	1	1.12941	8.01095e-08	1.06189e-05
rcn1_1	Reticulocalbin-1	9	28.4818	8.10968e-08	1.06916e-05
akap17a	A-kinase anchor protein 17A	9	17.5639	8.63015e-08	1.11969e-05
eps8l1	Epidermal growth factor receptor kinase substrate 8-like protein 1	11	43.4264	8.59375e-08	1.11969e-05
rab26	Ras-related protein Rab-26	6	20.0451	8.63063e-08	1.11969e-05
rab21	Ras-related protein Rab-21	3	14.7569	8.96716e-08	1.15719e-05
armc1_2	Armadillo repeat-containing protein 1	6	10.9749	9.03575e-08	1.15991e-05
nle1_1	Notchless protein homolog 1	3	7.18775	9.26829e-08	1.18353e-05
chkb	Choline/ethanolamine kinase	6	13.0892	9.321e-08	1.18406e-05
dusp1-a	Dual specificity protein phosphatase 1-A	5	25.0725	1.03137e-07	1.29666e-05
insr	Insulin receptor	4	12.644	1.02783e-07	1.29666e-05
pde4b_1	cAMP-specific 3',5'-cyclic phosphodiesterase 4B	5	10.5511	1.06698e-07	1.33454e-05
prom2	Prominin-2	3	14.3292	1.09648e-07	1.36444e-05
raf1	RAF proto-oncogene serine/threonine-protein kinase	8	24.4175	1.11207e-07	1.37682e-05
pnrc2	Proline-rich nuclear receptor coactivator 2	4	10.6022	1.12231e-07	1.38248e-05
pxmp4_1	Peroxisomal membrane protein 4	3	9.9081	1.24839e-07	1.53007e-05
shmt1	Serine hydroxymethyltransferase, cytosolic	3	12.606	1.26063e-07	1.53734e-05
bag3	BAG family molecular chaperone regulator 3	4	17.0266	1.28757e-07	1.55523e-05
tbce	Tubulin-specific chaperone E	8	20.2494	1.28805e-07	1.55523e-05
th	Tyrosine 3-monooxygenase	2	15.0909	1.2954e-07	1.5564e-05
hspa8_1	Heat shock cognate 71 kDa protein	10	39.7875	1.32104e-07	1.57942e-05
itpa_1	Inosine triphosphate pyrophosphatase	3	5.55677	1.35019e-07	1.6064e-05
zc3h18_2	Zinc finger CCCH domain-containing protein 18	6	14.9279	1.36874e-07	1.62056e-05
nrip3	Nuclear receptor-interacting protein 3	3	4.28591	1.41216e-07	1.66389e-05
atxn3	Ataxin-3	5	13.7898	1.43547e-07	1.68323e-05
eno1_1	Alpha-enolase	3	9.91838	1.52136e-07	1.7754e-05
pno1_3	RNA-binding protein PNO1	1	3.39281	1.65221e-07	1.91892e-05
nod1	Nucleotide-binding oligomerization domain-containing protein 1	3	10.0685	1.70899e-07	1.97546e-05
ccnk	Cyclin-K	5	19.7166	1.73088e-07	1.99133e-05
fgd4	FYVE, RhoGEF and PH domain-containing protein 4	5	15.6853	1.88093e-07	2.15379e-05
get4	Golgi to ER traffic protein 4 homolog	7	27.1055	1.91331e-07	2.18063e-05
serpinb6	Serpin B6	4	18.8447	1.94906e-07	2.21105e-05
sfmbt2	Scm-like with four MBT domains protein 2	9	24.1794	2.0382e-07	2.30147e-05
acox2_5	Peroxisomal acyl-coenzyme A oxidase 2	4	8.72844	2.05693e-07	2.31191e-05
cul4a_4	Cullin-4A	1	0.826814	2.10554e-07	2.35569e-05
crbn	Protein cereblon	2	7.92139	2.25641e-07	2.51296e-05
kcnn1_2	Small conductance calcium-activated potassium channel protein 1	1	1.67449	2.32866e-07	2.58164e-05
strn	Striatin	4	24.3553	2.34338e-07	2.5862e-05
znf652-a	Zinc finger protein 652-A	9	25.2048	2.40276e-07	2.63979e-05
ptprd	Receptor-type tyrosine-protein phosphatase delta	8	25.7529	2.47131e-07	2.70293e-05
usp16	Ubiquitin carboxyl-terminal hydrolase 16	7	19.6581	2.60514e-07	2.83658e-05
k1c0	Keratin-3, type I cytoskeletal 51 kDa	12	100.328	2.66531e-07	2.87641e-05
snip1_1	Smad nuclear-interacting protein 1	2	9.7631	2.66094e-07	2.87641e-05
mtmr9_1	Myotubularin-related protein 9	3	13.1866	2.68058e-07	2.88014e-05
ahsa1_1	Activator of 90 kDa heat shock protein ATPase homolog 1	7	18.0766	2.73707e-07	2.92794e-05
cdc42ep1_1	Cdc42 effector protein 1	4	16.241	2.78338e-07	2.96448e-05
dnajb12	DnaJ homolog subfamily B member 12	4	12.7158	2.83735e-07	3.00883e-05
fip1l1_4	Pre-mRNA 3'-end-processing factor FIP1	4	15.2752	2.91014e-07	3.07265e-05
galnt3_4	Polypeptide N-acetylgalactosaminyltransferase 3	2	11.2776	3.09324e-07	3.2519e-05
apol2	Apolipoprotein L2	1	0.925964	3.1693e-07	3.31756e-05
rcn2	Reticulocalbin-2	5	18.1163	3.23194e-07	3.36868e-05
mrpl11	39S ribosomal protein L11, mitochondrial	3	11.0017	3.46249e-07	3.59363e-05
ulk2	Serine/threonine-protein kinase ULK2	2	3.79777	3.53076e-07	3.64895e-05
gpa33	Cell surface A33 antigen	5	18.1611	3.58087e-07	3.68513e-05
cyp2c23_4	Cytochrome P450 2C23	4	11.6829	3.76009e-07	3.8533e-05
cpne2	Copine-2	6	24.3204	4.03458e-07	4.1173e-05
adsl	Adenylosuccinate lyase	8	16.2626	4.08923e-07	4.1414e-05
myo9a	Unconventional myosin-IXa	3	10.4864	4.09216e-07	4.1414e-05
rpf1	Ribosome production factor 1	4	19.2287	4.15232e-07	4.18492e-05
hsd17b4	Peroxisomal multifunctional enzyme type 2	5	16.9906	4.20371e-07	4.21928e-05
mcam	Cell surface glycoprotein MUC18	4	10.6478	4.31476e-07	4.313e-05
kctd12	BTB/POZ domain-containing protein KCTD12	4	13.1645	4.71704e-07	4.69586e-05
tgm6_2	Protein-glutamine gamma-glutamyltransferase 6	5	28.5092	4.73781e-07	4.69737e-05
nudt17_1	Nucleoside diphosphate-linked moiety X motif 17	3	5.78795	4.81353e-07	4.75312e-05
hsd17b10	3-hydroxyacyl-CoA dehydrogenase type-2	3	6.09472	4.8421e-07	4.76205e-05
naxe	NAD(P)H-hydrate epimerase	4	18.0097	4.89571e-07	4.77626e-05
polr3c_1	DNA-directed RNA polymerase III subunit RPC3	1	0.74111	4.89403e-07	4.77626e-05
rnft1	RING finger and transmembrane domain-containing protein 1	5	17.1903	4.9799e-07	4.83904e-05
kdr	Vascular endothelial growth factor receptor 2	5	5.24258	5.16821e-07	4.98323e-05
phf8	Histone lysine demethylase PHF8	3	9.59707	5.16916e-07	4.98323e-05
hif1a	Hypoxia-inducible factor 1-alpha	8	27.9558	5.26132e-07	5.04804e-05
telo2	Telomere length regulation protein TEL2 homolog	5	9.00249	5.27778e-07	5.04804e-05
mars	Methionine--tRNA ligase, cytoplasmic	4	21.0657	5.32255e-07	5.05125e-05
ttk_1	Dual specificity protein kinase TTK	2	2.4263	5.31755e-07	5.05125e-05
zfc3h1_2	Zinc finger C3H1 domain-containing protein	4	7.67789	5.34573e-07	5.05358e-05
tgm3_2	Protein-glutamine gamma-glutamyltransferase E	5	14.6009	5.54549e-07	5.22218e-05
ecm29_1	Proteasome-associated protein ECM29 homolog	7	20.3546	5.66788e-07	5.31575e-05
serpina1_3	Alpha-1-antitrypsin (Fragment)	1	1.91245	5.68844e-07	5.31575e-05
avl9	Late secretory pathway protein AVL9 homolog	4	11.7787	5.74202e-07	5.32662e-05
stt3b	Dolichyl-diphosphooligosaccharide--protein glycosyltransferase subunit STT3B	2	9.17469	5.74375e-07	5.32662e-05
capn7	Calpain-7	8	28.1259	5.93355e-07	5.48179e-05
ndst2	Bifunctional heparan sulfate N-deacetylase/N-sulfotransferase 2	3	6.91521	6.05735e-07	5.57505e-05
ralgapb_3	Ral GTPase-activating protein subunit beta	5	11.5469	6.14659e-07	5.63592e-05
ficd	Adenosine monophosphate-protein transferase FICD	5	18.5395	6.2042e-07	5.66743e-05
cyp2d15_4	Cytochrome P450 2D15	3	12.835	6.33315e-07	5.76364e-05
sult2b1_17	Sulfotransferase family cytosolic 2B member 1	7	25.9515	6.41516e-07	5.81657e-05
cadm4	Cell adhesion molecule 4	2	9.95891	6.59791e-07	5.91629e-05
chst7	Carbohydrate sulfotransferase 7	3	6.47865	6.57786e-07	5.91629e-05
gtpbp4	Nucleolar GTP-binding protein 1	6	26.4427	6.58476e-07	5.91629e-05
sqrdl_2	Sulfide:quinone oxidoreductase, mitochondrial	3	8.41995	6.91662e-07	6.17935e-05
tinagl1_1	Tubulointerstitial nephritis antigen-like	4	11.9553	7.14277e-07	6.35811e-05
dnajc13	DnaJ homolog subfamily C member 13	5	12.2001	7.37853e-07	6.54408e-05
kcnn4_1	Intermediate conductance calcium-activated potassium channel protein 4	3	4.7158	7.55773e-07	6.65462e-05
kif13b	Kinesin-like protein KIF13B	3	13.1276	7.53912e-07	6.65462e-05
nnmt_18	Nicotinamide N-methyltransferase	2	12.9135	7.59829e-07	6.66627e-05
plrg1	Pleiotropic regulator 1	3	14.9053	7.67291e-07	6.70761e-05
hps3	Hermansky-Pudlak syndrome 3 protein	14	38.027	7.92813e-07	6.90597e-05
calb2	Calretinin	5	6.5511	8.12832e-07	7.03013e-05
snrk	SNF-related serine/threonine-protein kinase	6	16.3387	8.103e-07	7.03013e-05
magi2	Membrane-associated guanylate kinase, WW and PDZ domain-containing protein 2	3	4.80828	8.57168e-07	7.38739e-05
rsph9	Radial spoke head protein 9 homolog	1	5.77573	8.96713e-07	7.701e-05
dnajc3_3	DnaJ homolog subfamily C member 3	8	32.3743	9.55463e-07	8.11977e-05
cat	Catalase	8	35.851	9.54579e-07	8.11977e-05
zbtb11_1	Zinc finger and BTB domain-containing protein 11	2	4.39343	9.51357e-07	8.11977e-05
eprs_2	Bifunctional glutamate/proline--tRNA ligase	7	30.9913	9.5932e-07	8.12424e-05
tgm3_4	Protein-glutamine gamma-glutamyltransferase E	1	3.55721	9.65424e-07	8.14765e-05
nepro	Nucleolus and neural progenitor protein	5	12.7416	9.75869e-07	8.20739e-05
nnmt_23	Nicotinamide N-methyltransferase	1	5.62227	1.10158e-06	9.23284e-05
grsf1	G-rich sequence factor 1	4	16.2741	1.15475e-06	9.62876e-05
rad1	Cell cycle checkpoint protein RAD1	3	6.47414	1.15671e-06	9.62876e-05
dync1li1	Cytoplasmic dynein 1 light intermediate chain 1	6	20.3377	1.1778e-06	9.77093e-05
man2c1_1	Alpha-mannosidase 2C1	4	8.48258	1.20862e-06	9.99265e-05
commd7	COMM domain-containing protein 7	5	24.0135	1.23078e-06	0.000101073
sh3gl1	Endophilin-A2	2	13.1526	1.2298e-06	0.000101073
crispld2_2	Cysteine-rich secretory protein LCCL domain-containing 2	2	10.1059	1.31184e-06	0.000107368
b3galt5_1	Beta-1,3-galactosyltransferase 5	5	13.4522	1.32213e-06	0.000107849
tp53bp2_1	Apoptosis-stimulating of p53 protein 2	7	22.5895	1.42066e-06	0.000115499
map3k10_1	Mitogen-activated protein kinase kinase kinase 10	2	13.4587	1.46789e-06	0.000118943
tmem63a_2	CSC1-like protein 1	3	6.97901	1.54675e-06	0.000124918
hmox2	Heme oxygenase 2	7	24.0491	1.58236e-06	0.000127046
tcaf_2	TRPM8 channel-associated factor homolog	3	15.8856	1.58352e-06	0.000127046
klf11	Krueppel-like factor 11	3	11.5892	1.64562e-06	0.000131285
tpd52l2	Tumor protein D54	7	26.5633	1.64712e-06	0.000131285
tgm3_3	Protein-glutamine gamma-glutamyltransferase E	2	11.3728	1.66538e-06	0.000132308
b4galnt1_1	Beta-1,4 N-acetylgalactosaminyltransferase 1	2	3.60649	1.68803e-06	0.000133673
edf1	Endothelial differentiation-related factor 1	9	23.716	1.76175e-06	0.000139058
bckdhb	2-oxoisovalerate dehydrogenase subunit beta, mitochondrial	2	12.2761	1.77614e-06	0.000139164
cdc45	Cell division control protein 45 homolog	4	8.63203	1.7859e-06	0.000139164
ncoa4_1	Nuclear receptor coactivator 4	3	15.3162	1.77434e-06	0.000139164
sasb_8	Fatty acyl-CoA hydrolase precursor, medium chain	2	3.46994	1.78463e-06	0.000139164
mbp_1	Myelin basic protein	2	5.16856	1.79522e-06	0.000139444
med1	Mediator of RNA polymerase II transcription subunit 1	7	22.3151	1.85076e-06	0.000142397
sik2	Serine/threonine-protein kinase SIK2	1	6.31055	1.84609e-06	0.000142397
slc47a1_2	Multidrug and toxin extrusion protein 1	6	12.906	1.84332e-06	0.000142397
cc2d1b_1	Coiled-coil and C2 domain-containing protein 1B	3	8.33124	1.89521e-06	0.000144904
ccdc17_2	Coiled-coil domain-containing protein 17	3	6.5558	1.89047e-06	0.000144904
dcxr	L-xylulose reductase	4	7.9992	1.91492e-06	0.000145846
hsph1	Heat shock protein 105 kDa	14	34.9026	1.9195e-06	0.000145846
cyp4a25_1	Cytochrome P450 4A25	5	13.6214	1.9397e-06	0.000146923
atp13a5_5	Probable cation-transporting ATPase 13A5	3	3.4109	2.04881e-06	0.000154708
get4_2	Golgi to ER traffic protein 4 homolog	1	6.05985	2.06252e-06	0.000155262
zo71_43	Oocyte zinc finger protein XlCOF7.1 (Fragment)	3	9.76945	2.08147e-06	0.000156206
ppid_1	Peptidyl-prolyl cis-trans isomerase D	1	7.44607	2.12927e-06	0.000159303
gpr161	G-protein coupled receptor 161	5	5.48202	2.14237e-06	0.000159794
dctn1_3	Dynactin subunit 1	2	6.86695	2.1548e-06	0.000160231
tmem115	Transmembrane protein 115	4	16.2817	2.20033e-06	0.000163119
exoc7_1	Exocyst complex component 7	6	12.9237	2.22482e-06	0.000164434
btbd3_1	BTB/POZ domain-containing protein 3	2	4.10225	2.31085e-06	0.000170277
ssr1_1	Translocon-associated protein subunit alpha	2	8.68985	2.33004e-06	0.000171173
gramd3_1	GRAM domain-containing protein 3	3	9.04003	2.34764e-06	0.000171949
kmt2d	Histone-lysine N-methyltransferase 2D	6	19.3246	2.38422e-06	0.000174105
ltb4r	Leukotriene B4 receptor 1	4	5.94512	2.39645e-06	0.000174476
kif5b	Kinesin-1 heavy chain	6	16.2956	2.42556e-06	0.00017607
fos	Proto-oncogene c-Fos	4	11.2014	2.61084e-06	0.000188957
helb_1	DNA helicase B	2	3.33588	2.67654e-06	0.000193139
pde1c	Calcium/calmodulin-dependent 3',5'-cyclic nucleotide phosphodiesterase 1C	5	10.3717	2.7516e-06	0.000197613
slc34a2	Sodium-dependent phosphate transport protein 2B	4	19.4837	2.75475e-06	0.000197613
eif4e	Eukaryotic translation initiation factor 4E	4	12.4878	2.7909e-06	0.000199619
hdac8	Histone deacetylase 8	5	13.29	2.83137e-06	0.000201332
mtmr9	Myotubularin-related protein 9	5	19.0564	2.8276e-06	0.000201332
rbm47	RNA-binding protein 47	9	30.171	2.91749e-06	0.000206853
manf	Mesencephalic astrocyte-derived neurotrophic factor	2	13.5692	2.96586e-06	0.000209674
otud5	OTU domain-containing protein 5	10	26.4712	2.98363e-06	0.00021032
alg12_2	Dol-P-Man:Man(7)GlcNAc(2)-PP-Dol alpha-1,6-mannosyltransferase	3	13.4449	2.99779e-06	0.000210709
tmem8a_1	Transmembrane protein 8A	4	7.812	3.05767e-06	0.000214301
cfap61_2	Cilia- and flagella-associated protein 61	4	11.0105	3.23516e-06	0.000225444
tcp1	T-complex protein 1 subunit alpha	6	24.3426	3.23401e-06	0.000225444
wdr59_1	WD repeat-containing protein 59	2	6.73112	3.24701e-06	0.000225625
adgrg2_2	Adhesion G-protein coupled receptor G2	4	5.58601	3.28863e-06	0.000227868
ddit4_2	DNA damage-inducible transcript 4 protein	1	3.52029	3.32866e-06	0.000229522
sytl2	Synaptotagmin-like protein 2	12	42.931	3.33132e-06	0.000229522
usp44_2	Ubiquitin carboxyl-terminal hydrolase 44	1	1.04356	3.35396e-06	0.000230432
pole3_1	DNA polymerase epsilon subunit 3	4	12.4923	3.4291e-06	0.000234932
dctn1_4	Dynactin subunit 1	2	6.13307	3.4539e-06	0.000235968
pank3	Pantothenate kinase 3	10	30.8101	3.50347e-06	0.000238686
prps2	Ribose-phosphate pyrophosphokinase 2	3	8.79757	3.55287e-06	0.000241377
myd88-a_1	Myeloid differentiation primary response protein MyD88-A	1	1.59173	3.62267e-06	0.000245436
rcbtb2	RCC1 and BTB domain-containing protein 2	5	7.70512	3.6775e-06	0.00024846
cyp2g1_5	Cytochrome P450 2G1	3	15.1461	3.74099e-06	0.000252052
pik3r4	Phosphoinositide 3-kinase regulatory subunit 4	3	11.6647	3.8066e-06	0.000255766
slc6a14_6	Sodium- and chloride-dependent neutral and basic amino acid transporter B(0+)	5	14.8227	3.85574e-06	0.000258355
tyrp1_1	5,6-dihydroxyindole-2-carboxylic acid oxidase	3	11.9559	3.8922e-06	0.000260084
cog1	Conserved oligomeric Golgi complex subunit 1	4	19.0266	4.04821e-06	0.00026977
bend2	BEN domain-containing protein 2	4	8.57676	4.07644e-06	0.000270911
psmd11	26S proteasome non-ATPase regulatory subunit 11	3	12.6292	4.12583e-06	0.000273448
reps1	RalBP1-associated Eps domain-containing protein 1	10	35.1901	4.16112e-06	0.00027504
hgsnat	Heparan-alpha-glucosaminide N-acetyltransferase	6	16.9096	4.17446e-06	0.000275176
rdh10	Retinol dehydrogenase 10	2	8.10581	4.25503e-06	0.000279731
tmprss13	Transmembrane protease serine 13	4	19.1296	4.27546e-06	0.000280318
rbm25	RNA-binding protein 25	3	19.3734	4.3722e-06	0.000285893
aars_1	Alanine--tRNA ligase, cytoplasmic	4	7.63894	4.41589e-06	0.000287977
cyp2b4_5	Cytochrome P450 2B4	1	0.78775	4.45367e-06	0.000289667
atp12a_6	Potassium-transporting ATPase alpha chain 2	2	1.78666	4.47971e-06	0.000290325
baz1b	Tyrosine-protein kinase BAZ1B	6	29.5589	4.4943e-06	0.000290325
gbf1_2	Golgi-specific brefeldin A-resistance guanine nucleotide exchange factor 1	2	6.76099	4.4995e-06	0.000290325
atp13a5_17	Probable cation-transporting ATPase 13A5	1	6.30274	4.57463e-06	0.000294394
usp54	Inactive ubiquitin carboxyl-terminal hydrolase 54	16	59.1364	4.59061e-06	0.000294645
or11g2	Olfactory receptor 11G2	1	1.17098	4.62095e-06	0.000295813
coq5	2-methoxy-6-polyprenyl-1,4-benzoquinol methylase, mitochondrial	9	35.1194	4.65625e-06	0.000297293
bmp2k	BMP-2-inducible protein kinase	8	24.0731	4.93588e-06	0.000314324
kcnip1_1	Kv channel-interacting protein 1	1	7.22122	5.16991e-06	0.00032837
uhrf1bp1l	UHRF1-binding protein 1-like	6	17.7345	5.19645e-06	0.000329199
map7_2	Ensconsin	5	10.5631	5.23207e-06	0.000330596
hsdl1	Hydroxysteroid dehydrogenase-like protein 1	8	24.7305	5.40453e-06	0.000340611
snf8	Vacuolar-sorting protein SNF8	5	17.6087	5.46214e-06	0.000343355
man2c1	Alpha-mannosidase 2C1	3	10.1628	5.47702e-06	0.000343405
smndc1	Survival of motor neuron-related-splicing factor 30	4	11.375	5.49226e-06	0.000343477
hps4_4	Hermansky-Pudlak syndrome 4 protein	2	4.33758	5.73491e-06	0.000357735
sasb_4	Fatty acyl-CoA hydrolase precursor, medium chain	3	6.35793	5.78732e-06	0.000360084
ganab	Neutral alpha-glucosidase AB	16	44.6318	5.81456e-06	0.000360858
ptgfr	Prostaglandin F2-alpha receptor	4	9.37783	5.8745e-06	0.000363653
hpn	Serine protease hepsin	9	14.304	5.89544e-06	0.000364025
hspd1_1	60 kDa heat shock protein, mitochondrial	8	28.101	5.94141e-06	0.000365015
ttk	Dual specificity protein kinase TTK	3	6.75709	5.92998e-06	0.000365015
cpt1a_1	Carnitine O-palmitoyltransferase 1, liver isoform	6	21.0829	5.96528e-06	0.000365561
ptprk	Receptor-type tyrosine-protein phosphatase kappa	7	22.0809	6.00443e-06	0.000367037
mug2_1	Murinoglobulin-2	3	20.3908	6.18579e-06	0.000377179
emd_1	Emerin	1	8.10606	6.22211e-06	0.000378447
srms	Tyrosine-protein kinase Srms	7	11.9674	6.33616e-06	0.000384425
cald1	Caldesmon	10	40.8817	6.35866e-06	0.000384833
eral1_1	GTPase Era, mitochondrial	2	3.52113	6.37807e-06	0.000385052
a4galt	Lactosylceramide 4-alpha-galactosyltransferase	2	8.16229	6.44123e-06	0.00038695
tstd1	Thiosulfate sulfurtransferase/rhodanese-like domain-containing protein 1	5	9.78916	6.42569e-06	0.00038695
cep104_2	Centrosomal protein of 104 kDa	4	8.20389	6.45891e-06	0.000387059
znf592	Zinc finger protein 592	5	15.064	6.50396e-06	0.000388803
iars2_6	Isoleucine--tRNA ligase, mitochondrial	1	6.18802	6.61682e-06	0.000394583
kmt2b_1	Histone-lysine N-methyltransferase 2B	14	42.879	6.70084e-06	0.000398618
nudt7	Peroxisomal coenzyme A diphosphatase NUDT7	5	17.6526	6.76367e-06	0.000401377
fut6	Alpha-(1,3)-fucosyltransferase 6	1	6.21296	7.04128e-06	0.00041618
sf3a3	Splicing factor 3A subunit 3	3	16.2544	7.04725e-06	0.00041618
acvr1	Activin receptor type-1	4	18.1727	7.06769e-06	0.000416379
aars2_4	Alanine--tRNA ligase, mitochondrial	1	1.38341	7.08628e-06	0.000416468
dap	Death-associated protein 1	5	16.1917	7.13576e-06	0.000417077
pla2g4d	Cytosolic phospholipase A2 delta	3	11.3853	7.13228e-06	0.000417077
tgfbr1	TGF-beta receptor type-1	3	8.42579	7.14794e-06	0.000417077
cyp2g1_8	Cytochrome P450 2G1	3	11.5811	7.20524e-06	0.000419417
st7	Suppressor of tumorigenicity 7 protein homolog	6	11.5289	7.27201e-06	0.000422296
kctd17_1	BTB/POZ domain-containing protein KCTD17	3	14.5548	7.36411e-06	0.000425617
tmem245_1	Transmembrane protein 245	3	6.96473	7.35622e-06	0.000425617
pdpr	Pyruvate dehydrogenase phosphatase regulatory subunit, mitochondrial	8	25.3129	7.43567e-06	0.000428738
kiaa0355	Uncharacterized protein KIAA0355	4	11.6664	7.47655e-06	0.000430078
chchd1	Coiled-coil-helix-coiled-coil-helix domain-containing protein 1	5	14.2173	7.65501e-06	0.000438351
ttc39a	Tetratricopeptide repeat protein 39A	6	18.6927	7.65631e-06	0.000438351
acnat2_1	Acyl-coenzyme A amino acid N-acyltransferase 2	5	26.2717	7.89699e-06	0.000450314
cyp2f2_10	Cytochrome P450 2F2	9	25.2821	7.90219e-06	0.000450314
neil1	Endonuclease 8-like 1	5	13.0832	8.0719e-06	0.000458913
gtf2h4_3	General transcription factor IIH subunit 4	1	1.21395	8.23797e-06	0.000467265
gpd1l	Glycerol-3-phosphate dehydrogenase 1-like protein	5	23.5747	8.43207e-06	0.000477165
arfgef3_1	Brefeldin A-inhibited guanine nucleotide-exchange protein 3	2	9.14681	8.52181e-06	0.000481127
cinp	Cyclin-dependent kinase 2-interacting protein	5	11.0996	8.56193e-06	0.000482276
fmnl3	Formin-like protein 3	9	25.1121	8.81503e-06	0.000495388
crispld2	Cysteine-rich secretory protein LCCL domain-containing 2	3	10.0186	8.86264e-06	0.000496091
cyp2c14_7	Cytochrome P450 2C14	1	5.09382	8.86821e-06	0.000496091
creld2-a_2	Cysteine-rich with EGF-like domain protein 2-A	1	6.13325	8.95075e-06	0.000499562
golga3_1	Golgin subfamily A member 3	5	14.9799	9.0496e-06	0.000503927
txndc11	Thioredoxin domain-containing protein 11	3	12.873	9.12131e-06	0.000506762
ralgapb_1	Ral GTPase-activating protein subunit beta	3	8.85285	9.25623e-06	0.000511926
sult2b1_5	Sulfotransferase family cytosolic 2B member 1	4	12.0052	9.24054e-06	0.000511926
dnajc4_2	DnaJ homolog subfamily C member 4	3	8.82389	9.41623e-06	0.000519436
tp53bp2	Apoptosis-stimulating of p53 protein 2	3	7.60281	9.43461e-06	0.000519436
lrpprc_3	Leucine-rich PPR motif-containing protein, mitochondrial	2	9.84196	9.48668e-06	0.000521126
atp2a3	Sarcoplasmic/endoplasmic reticulum calcium ATPase 3	6	30.4753	9.57503e-06	0.000524798
tmem39b_1	Transmembrane protein 39B	1	4.05276	9.61759e-06	0.000525948
slc25a39_1	Solute carrier family 25 member 39	5	21.9052	9.6584e-06	0.000526999
eprs	Bifunctional glutamate/proline--tRNA ligase	2	11.0564	9.78052e-06	0.000532471
mx1_5	Interferon-induced GTP-binding protein Mx1	2	5.13864	9.81691e-06	0.000533262
rac1	Ras-related C3 botulinum toxin substrate 1	3	19.4955	9.87634e-06	0.000535297
akap12	A-kinase anchor protein 12	4	9.63818	9.91196e-06	0.000536037
b4galt5_2	Beta-1,4-galactosyltransferase 5	6	17.309	1.00633e-05	0.000542995
gnpat	Dihydroxyacetone phosphate acyltransferase	10	21.3551	1.00851e-05	0.000542995
rbm28_1	RNA-binding protein 28	1	2.31642	1.01723e-05	0.000546481
mdn1	Midasin	9	27.2222	1.02781e-05	0.00055095
armc8_3	Armadillo repeat-containing protein 8	3	6.46588	1.03922e-05	0.000555845
mpzl3	Myelin protein zero-like protein 3	1	2.67422	1.04273e-05	0.000556503
dok1	Docking protein 1	2	8.8929	1.05731e-05	0.000563054
ncapd2	Condensin complex subunit 1	6	20.5832	1.06323e-05	0.000564973
psap_2	Prosaposin	6	15.8325	1.06901e-05	0.000566809
tbl1xr1-b	F-box-like/WD repeat-containing protein TBL1XR1-B	3	10.3912	1.08599e-05	0.000574562
ufc1	Ubiquitin-fold modifier-conjugating enzyme 1	4	14.437	1.10367e-05	0.000582654
sdc1	Syndecan-1	5	27.2553	1.10694e-05	0.000583113
tpp1	Tripeptidyl-peptidase 1	7	15.7277	1.11496e-05	0.000586076
foxred2	FAD-dependent oxidoreductase domain-containing protein 2	3	7.72364	1.12325e-05	0.000589165
ciao1	Probable cytosolic iron-sulfur protein assembly protein ciao1	2	11.9	1.14901e-05	0.000601383
ppp1r12a	Protein phosphatase 1 regulatory subunit 12A	2	11.8277	1.15315e-05	0.000602255
dctn1_2	Dynactin subunit 1	1	3.13498	1.17223e-05	0.000610912
gal3st4_4	Galactose-3-O-sulfotransferase 4	1	3.5765	1.19205e-05	0.000619915
rps6ka5_2	Ribosomal protein S6 kinase alpha-5	3	3.45049	1.20287e-05	0.000624211
rap1gap	Rap1 GTPase-activating protein 1	10	28.772	1.20556e-05	0.000624282
llgl2_1	Lethal(2) giant larvae protein homolog 2	5	14.8294	1.21585e-05	0.000628276
dapp1_1	Dual adapter for phosphotyrosine and 3-phosphotyrosine and 3-phosphoinositide	1	3.13359	1.22362e-05	0.000630832
sik2_3	Serine/threonine-protein kinase SIK2	3	7.91792	1.22597e-05	0.000630832
coq10b	Coenzyme Q-binding protein COQ10 homolog B, mitochondrial	4	11.4255	1.24344e-05	0.000635539
cwc22	Pre-mRNA-splicing factor CWC22 homolog	2	5.04085	1.24554e-05	0.000635539
garem1	GRB2-associated and regulator of MAPK protein	4	18.3523	1.24378e-05	0.000635539
riok3	Serine/threonine-protein kinase RIO3	3	15.3337	1.24111e-05	0.000635539
actr3	Actin-related protein 3	5	16.1912	1.25279e-05	0.000637285
b3gnt5	Lactosylceramide 1,3-N-acetyl-beta-D-glucosaminyltransferase	1	4.98877	1.25419e-05	0.000637285
wnt9a	Protein Wnt-9a	3	3.89284	1.29401e-05	0.000656153
nfx1	Transcriptional repressor NF-X1	9	19.9196	1.30376e-05	0.000659725
exosc5	Exosome complex component RRP46	2	4.66718	1.31744e-05	0.000665264
stra6l	Stimulated by retinoic acid gene 6 protein-like	7	15.6653	1.32544e-05	0.000667922
dnajc3_1	DnaJ homolog subfamily C member 3	7	16.1401	1.36004e-05	0.000683945
galnt4	Polypeptide N-acetylgalactosaminyltransferase 4	1	6.03422	1.36309e-05	0.000684069
srm	Spermidine synthase	5	19.5042	1.41735e-05	0.000709839
cbfa2t2_1	Protein CBFA2T2	4	8.09261	1.44169e-05	0.000720549
mdga2	MAM domain-containing glycosylphosphatidylinositol anchor protein 2	1	1.09047	1.46371e-05	0.000730057
leng8	Leukocyte receptor cluster member 8 homolog	1	1.66027	1.47488e-05	0.00073413
atp6v1h	V-type proton ATPase subunit H	3	13.3725	1.48512e-05	0.000737722
znf10_2	Zinc finger protein 10	1	2.23528	1.49983e-05	0.000743512
fv3-005r_2	Uncharacterized protein 005R	1	4.46983	1.51324e-05	0.000748641
vil1_2	Villin-1	2	9.7543	1.5236e-05	0.000752237
cdh1	Cadherin-1	8	33.8248	1.53164e-05	0.000754681
tmem63a_3	CSC1-like protein 1	4	4.64301	1.54691e-05	0.000760666
txndc16	Thioredoxin domain-containing protein 16	9	18.6802	1.55618e-05	0.000763686
pygl	Glycogen phosphorylase, liver form	2	15.0308	1.57447e-05	0.00077111
vat1	Synaptic vesicle membrane protein VAT-1 homolog	2	14.0299	1.58021e-05	0.000772369
acap2_8	Arf-GAP with coiled-coil, ANK repeat and PH domain-containing protein 2	3	3.91724	1.58419e-05	0.000772769
casp2	Caspase-2	10	20.3172	1.61908e-05	0.00078642
slc2a3_1	Solute carrier family 2, facilitated glucose transporter member 3	4	16.1955	1.62185e-05	0.00078642
ttll13_1	Tubulin polyglutamylase TTLL13	1	4.52004	1.6173e-05	0.00078642
rnf2	E3 ubiquitin-protein ligase RING2	2	7.75832	1.6844e-05	0.000815131
stmn1-a	Stathmin-1-A	3	10.569	1.69865e-05	0.000820398
at1b1	Sodium/potassium-transporting ATPase subunit beta-1	5	18.9513	1.70434e-05	0.000821519
pign	GPI ethanolamine phosphate transferase 1	9	16.6092	1.70817e-05	0.00082174
peo1_3	Twinkle protein, mitochondrial	7	20.51	1.73784e-05	0.000834367
dhx37	Probable ATP-dependent RNA helicase DHX37	7	18.5237	1.75582e-05	0.000838051
polr3c	DNA-directed RNA polymerase III subunit RPC3	7	15.7516	1.75565e-05	0.000838051
tm7sf3	Transmembrane 7 superfamily member 3	6	11.1856	1.75363e-05	0.000838051
hsd11b1l_1	Hydroxysteroid 11-beta-dehydrogenase 1-like protein	2	3.63558	1.78379e-05	0.000849741
or5v1_2	Olfactory receptor 5V1	1	1.495	1.80545e-05	0.00085838
rnf113a	RING finger protein 113A	1	2.41007	1.84081e-05	0.000871793
rnf20_4	E3 ubiquitin-protein ligase BRE1A	1	0.743799	1.84021e-05	0.000871793
ccdc85b	Coiled-coil domain-containing protein 85B	3	13.0605	1.86117e-05	0.000879093
nnmt_3	Nicotinamide N-methyltransferase	1	9.11733	1.86343e-05	0.000879093
gag-pol_176	Gag-Pol polyprotein	1	3.09309	1.86821e-05	0.000879646
spr_1	Sepiapterin reductase	3	9.48757	1.87274e-05	0.000880081
azin2	Antizyme inhibitor 2	3	12.8329	1.87779e-05	0.000880756
adcy6	Adenylate cyclase type 6	4	10.3445	1.92364e-05	0.000900529
sulf1_2	Extracellular sulfatase Sulf-1	3	3.5793	1.93691e-05	0.000905006
ccdc58_1	Coiled-coil domain-containing protein 58	2	5.21024	1.94592e-05	0.000907478
abcb1b_1	Multidrug resistance protein 1B	4	12.7331	1.95496e-05	0.000909951
psat1	Phosphoserine aminotransferase	4	12.4895	1.96921e-05	0.000914838
pfkp_2	ATP-dependent 6-phosphofructokinase, platelet type	6	22.6705	1.98295e-05	0.000919472
fbxo45_1	F-box/SPRY domain-containing protein 1	1	4.34782	1.98707e-05	0.000919632
rnf168	E3 ubiquitin-protein ligase rnf168	2	8.60944	2.02346e-05	0.0009347
prelid1	PRELI domain-containing protein 1, mitochondrial	5	18.455	2.03819e-05	0.000939725
rap1b	Ras-related protein Rap-1b	6	32.6328	2.06184e-05	0.000948833
serpinb6_1	Serpin B6	4	4.25206	2.0868e-05	0.000958512
gabpa	GA-binding protein alpha chain	2	8.69103	2.12098e-05	0.000972382
epn3_1	Epsin-3	2	10.5639	2.12708e-05	0.00097335
cgnl1	Cingulin-like protein 1	5	22.1819	2.13714e-05	0.000974297
hspa5	78 kDa glucose-regulated protein	5	37.5378	2.13439e-05	0.000974297
nnmt_2	Nicotinamide N-methyltransferase	1	2.42988	2.15314e-05	0.00097976
ikbkap_2	Elongator complex protein 1	4	9.96827	2.19277e-05	0.000995933
iars2_2	Isoleucine--tRNA ligase, mitochondrial	1	6.74725	2.2625e-05	0.00102379
msmb	Beta-microseminoprotein	3	14.6359	2.26242e-05	0.00102379
wap1_1	Waprin-Phi1	4	20.4724	2.27779e-05	0.0010288
smim19	Small integral membrane protein 19	8	20.2862	2.29433e-05	0.00103245
tmem40	Transmembrane protein 40	10	32.2312	2.2935e-05	0.00103245
aimp1	Aminoacyl tRNA synthase complex-interacting multifunctional protein 1	5	20.6855	2.32213e-05	0.00103902
ap3d1_1	AP-3 complex subunit delta-1	2	3.73875	2.32094e-05	0.00103902
cnfn	Cornifelin homolog	2	10.9523	2.32597e-05	0.00103902
kdf1_1	Keratinocyte differentiation factor 1	3	10.1139	2.32554e-05	0.00103902
eif3i	Eukaryotic translation initiation factor 3 subunit I	5	23.516	2.35406e-05	0.00104964
mff	Mitochondrial fission factor	5	15.9501	2.36519e-05	0.00105268
angel2_1	Protein angel homolog 2	5	11.6274	2.38055e-05	0.00105509
nnmt_1	Nicotinamide N-methyltransferase	1	3.61262	2.38282e-05	0.00105509
zbtb16	Zinc finger and BTB domain-containing protein 16	4	13.9041	2.38359e-05	0.00105509
dio1	Type I iodothyronine deiodinase	5	12.7613	2.44102e-05	0.00107661
mxra7	Matrix-remodeling-associated protein 7	4	23.1764	2.43853e-05	0.00107661
prrg2	Transmembrane gamma-carboxyglutamic acid protein 2	3	7.2395	2.44753e-05	0.00107753
gnmt	Glycine N-methyltransferase (Fragment)	4	12.215	2.47847e-05	0.00108919
mpp5	MAGUK p55 subfamily member 5	3	11.6568	2.49747e-05	0.00109556
arhgap40	Rho GTPase-activating protein 40	2	10.0208	2.54581e-05	0.00111476
nfil3_1	Nuclear factor interleukin-3-regulated protein	3	9.64867	2.55225e-05	0.00111558
xrn2	5'-3' exoribonuclease 2	4	21.6455	2.56783e-05	0.00112038
cdr2l	Cerebellar degeneration-related protein 2-like	2	8.80991	2.59543e-05	0.00112914
iars2_1	Isoleucine--tRNA ligase, mitochondrial (Fragment)	1	5.41622	2.59716e-05	0.00112914
slc2a11_3	Solute carrier family 2, facilitated glucose transporter member 11	2	5.6046	2.60311e-05	0.00112971
sdr39u1	Epimerase family protein SDR39U1	4	11.8129	2.62962e-05	0.00113919
nnmt_15	Nicotinamide N-methyltransferase	1	7.20247	2.63523e-05	0.0011396
chtf18	Chromosome transmission fidelity protein 18 homolog	6	12.3968	2.71613e-05	0.00117129
zo22_8	Oocyte zinc finger protein XlCOF22	1	2.68941	2.71812e-05	0.00117129
arfgef1	Brefeldin A-inhibited guanine nucleotide-exchange protein 1	5	23.0001	2.73153e-05	0.00117467
ctnnd1	Catenin delta-1	7	31.1145	2.74222e-05	0.00117467
golga5_1	Golgin subfamily A member 5	4	10.8171	2.73746e-05	0.00117467
zcchc14_1	Zinc finger CCHC domain-containing protein 14	2	2.097	2.74523e-05	0.00117467
trio_5	Triple functional domain protein	1	3.37197	2.75108e-05	0.00117511
ktn1	Kinectin	12	54.6072	2.83237e-05	0.00120351
mfsd12	Major facilitator superfamily domain-containing protein 12	5	9.96078	2.8235e-05	0.00120351
glud1	Glutamate dehydrogenase 1, mitochondrial	5	18.9651	2.83117e-05	0.00120351
ppcdc	Phosphopantothenoylcysteine decarboxylase	3	11.3843	2.84392e-05	0.00120632
znf622	Zinc finger protein 622	5	20.4656	2.84992e-05	0.00120676
epg5	Ectopic P granules protein 5 homolog	6	23.7989	2.86652e-05	0.00121169
atp13a5_14	Probable cation-transporting ATPase 13A5	1	6.31266	2.87517e-05	0.00121324
efnb2	Ephrin-B2	4	18.0139	2.90112e-05	0.00122208
ddx17_1	Probable ATP-dependent RNA helicase DDX17	6	27.067	2.91609e-05	0.00122627
aadacl4_9	Arylacetamide deacetylase-like 4	2	3.45286	2.94225e-05	0.00123514
acdh-11	Acyl-CoA dehydrogenase family member 11	6	18.1499	2.97302e-05	0.00124591
nphs1	Nephrin	2	2.36118	2.99851e-05	0.00125443
kdm5a	Lysine-specific demethylase 5A	7	29.7104	3.03968e-05	0.00126948
fzr1	Fizzy-related protein homolog	4	15.966	3.07961e-05	0.00128396
hmgb2	High mobility group protein B2	6	28.8658	3.08665e-05	0.0012847
hsp90ab1	Heat shock protein HSP 90-beta	10	42.4141	3.09821e-05	0.00128732
aldh3a2	Fatty aldehyde dehydrogenase	6	27.8155	3.13212e-05	0.00129919
poldip3_3	Polymerase delta-interacting protein 3	1	3.97992	3.17234e-05	0.00131364
pafah2_2	Platelet-activating factor acetylhydrolase 2, cytoplasmic	12	19.5185	3.18871e-05	0.00131818
commd6	COMM domain-containing protein 6	8	29.5367	3.20053e-05	0.0013186
slc30a1	Zinc transporter 1	1	7.79153	3.19707e-05	0.0013186
glyr1_1	Putative oxidoreductase GLYR1	7	14.0568	3.22362e-05	0.00132187
serinc3_1	Serine incorporator 3	6	22.0493	3.22311e-05	0.00132187
tmem104_2	Transmembrane protein 104	1	5.42487	3.22473e-05	0.00132187
herpud1_1	Homocysteine-responsive endoplasmic reticulum-resident ubiquitin-like domain member 1 protein	3	15.9466	3.23221e-05	0.00132271
ccdc86	Coiled-coil domain-containing protein 86	4	11.1854	3.23776e-05	0.00132276
tmem229b_1	Transmembrane protein 229B	3	19.0716	3.24498e-05	0.00132349
ehbp1_3	EH domain-binding protein 1	5	11.2053	3.28796e-05	0.00133879
slc6a14_2	Sodium- and chloride-dependent neutral and basic amino acid transporter B(0+)	3	9.29624	3.29839e-05	0.0013408
med21	Mediator of RNA polymerase II transcription subunit 21	4	14.321	3.30879e-05	0.00134267
uvssa	UV-stimulated scaffold protein A	5	16.561	3.314e-05	0.00134267
c5orf42_5	Protein JBTS17	2	3.65449	3.32654e-05	0.00134551
phc2_2	Polyhomeotic-like protein 2	1	1.58267	3.39741e-05	0.00136963
preb_1	Prolactin regulatory element-binding protein	7	28.3968	3.39526e-05	0.00136963
lpcat4_1	Lysophospholipid acyltransferase LPCAT4	2	4.60127	3.41445e-05	0.00137423
krt5_3	Keratin, type II cytoskeletal 5	2	6.69933	3.46067e-05	0.00139054
pol_241	Pol polyprotein	2	8.44945	3.47275e-05	0.0013931
prkcz	Protein kinase C zeta type	5	22.5341	3.54078e-05	0.00141806
ddb_1	Putative methyltransferase DDB_G0268948	3	6.64494	3.60199e-05	0.0014402
cog4	Conserved oligomeric Golgi complex subunit 4	14	33.6611	3.6195e-05	0.00144484
slc6a14	Sodium- and chloride-dependent neutral and basic amino acid transporter B(0+)	9	27.7327	3.74367e-05	0.00149196
scnn1g-b	Amiloride-sensitive sodium channel subunit gamma-2	4	20.04	3.75796e-05	0.00149521
col1a1	Collagen alpha-1(I) chain	4	15.3778	3.79668e-05	0.00149847
cox5b	Cytochrome c oxidase subunit 5B, mitochondrial	2	10.6744	3.79686e-05	0.00149847
hsd3b7_1	3 beta-hydroxysteroid dehydrogenase type 7	5	10.8292	3.79039e-05	0.00149847
tmem110_2	Store-operated calcium entry regulator STIMATE	1	1.33743	3.77924e-05	0.00149847
chrd	Chordin	5	9.18194	3.77242e-05	0.00149847
nlrx1	NLR family member X1	6	20.9903	3.85346e-05	0.00151835
gemin4	Gem-associated protein 4	6	13.2114	3.87467e-05	0.00152377
irgc_1	Interferon-inducible GTPase 5	1	2.01637	3.87971e-05	0.00152377
rnf185	E3 ubiquitin-protein ligase RNF185	5	13.904	3.92039e-05	0.00153727
pfdn6	Prefoldin subunit 6	15	43.1504	3.9499e-05	0.00154636
mfap4_1	Microfibril-associated glycoprotein 4	3	7.39764	3.96764e-05	0.00155081
cdc42bpb_2	Serine/threonine-protein kinase MRCK beta	4	10.2657	4.02512e-05	0.00157076
znf362_2	Zinc finger protein 362	1	2.17979	4.04514e-05	0.00157605
depdc5_1	DEP domain-containing protein 5	2	3.02279	4.05774e-05	0.00157844
pacsin3_1	Protein kinase C and casein kinase substrate in neurons protein 3	2	11.7507	4.08599e-05	0.0015869
cct6	T-complex protein 1 subunit zeta	4	22.1281	4.16002e-05	0.00161308
cnnm4_1	Metal transporter CNNM4	4	14.8474	4.24123e-05	0.00164196
ion3_2	Intermediate filament protein ON3	2	10.7157	4.28271e-05	0.00165277
lfc_1	Limulus clotting factor C	1	6.53566	4.28249e-05	0.00165277
pcyox1_1	Prenylcysteine oxidase	3	11.8403	4.33579e-05	0.00167062
ilf2	Interleukin enhancer-binding factor 2 homolog	12	47.6928	4.41096e-05	0.00169521
prrc2b_1	Protein PRRC2B	12	28.8175	4.41352e-05	0.00169521
znf432_3	Zinc finger protein 432	1	4.36185	4.42308e-05	0.00169621
gpbp1_1	Vasculin	1	2.11384	4.47906e-05	0.00171498
stk19_1	Serine/threonine-protein kinase 19	4	8.56952	4.54393e-05	0.00173709
cntn1_1	Contactin-1	3	12.8321	4.55603e-05	0.00173899
arfip2_1	Arfaptin-2	2	3.45701	4.5881e-05	0.00174605
atp1a1_1	Sodium/potassium-transporting ATPase subunit alpha-1	17	75.2934	4.596e-05	0.00174605
dst	Dystonin	11	43.4622	4.59592e-05	0.00174605
fryl	Protein furry homolog-like	12	36.8765	4.63844e-05	0.00175943
erp44	Endoplasmic reticulum resident protein 44	4	16.4149	4.66753e-05	0.00176772
slc35c2	Solute carrier family 35 member C2	8	18.9947	4.7177e-05	0.00178395
ap5b1	AP-5 complex subunit beta-1	4	9.13857	4.77549e-05	0.00180225
lin7c_2	Protein lin-7 homolog C	1	2.45238	4.79566e-05	0.00180225
pitpna	Phosphatidylinositol transfer protein alpha isoform	4	13.8803	4.79391e-05	0.00180225
scnn1b-a_1	Amiloride-sensitive sodium channel subunit beta	4	9.1938	4.79323e-05	0.00180225
tagap_1	T-cell activation Rho GTPase-activating protein	4	6.08273	4.81677e-05	0.0018074
dmap1	DNA methyltransferase 1-associated protein 1	2	7.77251	4.90416e-05	0.00183541
mic13_1	MICOS complex subunit MIC13	3	9.23292	4.90647e-05	0.00183541
dleu7_1	Leukemia-associated protein 7 homolog	4	5.69196	4.94276e-05	0.00184615
mctp2_1	Multiple C2 and transmembrane domain-containing protein 2	4	10.9969	4.98296e-05	0.00185832
fam173b_2	Protein FAM173B	1	4.51876	5.0001e-05	0.00186187
cftr	Cystic fibrosis transmembrane conductance regulator	5	16.1004	5.04489e-05	0.00187568
edc4_1	Enhancer of mRNA-decapping protein 4	4	9.67644	5.06337e-05	0.00187969
mrpl10_1	39S ribosomal protein L10, mitochondrial	2	8.24025	5.09056e-05	0.00188691
tgfbr2	TGF-beta receptor type-2	6	19.4395	5.13563e-05	0.00190073
bcat2	Branched-chain-amino-acid aminotransferase, mitochondrial	6	21.7195	5.17458e-05	0.00190975
cul9_8	Cullin-9	5	12.4602	5.17992e-05	0.00190975
tmem30a	Cell cycle control protein 50A	5	19.0678	5.1835e-05	0.00190975
kvm5	Ig kappa chain V region Mem5 (Fragment)	1	3.2187	5.19358e-05	0.00191058
nf2_1	Merlin	2	3.12521	5.28801e-05	0.0019393
oat	Ornithine aminotransferase, mitochondrial	4	16.1178	5.29549e-05	0.0019393
plin2_1	Perilipin-2	6	18.2453	5.28099e-05	0.0019393
secisbp2l_1	Selenocysteine insertion sequence-binding protein 2-like	1	5.50355	5.31151e-05	0.00194224
ephb4	Ephrin type-B receptor 4	14	24.2562	5.41507e-05	0.00197419
tkt	Transketolase	4	20.4536	5.41031e-05	0.00197419
lmo7	LIM domain only protein 7	15	47.0998	5.44953e-05	0.00198379
tmem87a_1	Transmembrane protein 87A	3	6.58162	5.47468e-05	0.00198998
cyp2k1_25	Cytochrome P450 2K1	2	3.4323	5.49003e-05	0.00199258
adat2_1	tRNA-specific adenosine deaminase 2	4	12.6671	5.53367e-05	0.00200544
dhrs4_4	Dehydrogenase/reductase SDR family member 4	3	3.73494	5.55063e-05	0.0020086
kiaa1522	Uncharacterized protein KIAA1522	8	40.0027	5.69854e-05	0.00205907
cyp2c25_2	Cytochrome P450 2C25	1	4.62373	5.80582e-05	0.00209454
wdr18	WD repeat-containing protein 18	3	11.218	5.81388e-05	0.00209454
srsf7	Serine/arginine-rich splicing factor 7	6	25.9247	5.84336e-05	0.00210206
ino80	DNA helicase INO80	2	8.91452	5.86806e-05	0.00210784
cyp2d25_2	Vitamin D(3) 25-hydroxylase	1	3.82952	5.90321e-05	0.00211423
psme4	Proteasome activator complex subunit 4	5	14.5135	5.89643e-05	0.00211423
hexb	Beta-hexosaminidase subunit beta	5	18.6175	5.94862e-05	0.00212737
cope	Coatomer subunit epsilon	4	14.9545	5.9855e-05	0.00213448
serinc3_2	Serine incorporator 3	2	11.7279	5.98599e-05	0.00213448
mrpl10	39S ribosomal protein L10, mitochondrial	2	4.37597	6.02148e-05	0.002144
sult2b1_1	Sulfotransferase family cytosolic 2B member 1	7	23.2941	6.03868e-05	0.00214699
stmn1-a_1	Stathmin-1-A	2	9.49233	6.0528e-05	0.00214888
fyn	Tyrosine-protein kinase Fyn	6	13.4204	6.11243e-05	0.00216689
myss_4	Myosin heavy chain, fast skeletal muscle	4	6.01504	6.13295e-05	0.00217101
lgals8	Galectin-8	5	12.1109	6.16285e-05	0.00217843
bco2	Beta,beta-carotene 9',10'-oxygenase	6	21.7495	6.1895e-05	0.00218153
cn080_1	Uncharacterized protein C14orf80 homolog	4	3.7697	6.1879e-05	0.00218153
ovca2	Esterase OVCA2	3	9.69381	6.22224e-05	0.00218991
sugp1	SURP and G-patch domain-containing protein 1	3	9.24786	6.24912e-05	0.00219619
asrgl1	Isoaspartyl peptidase/L-asparaginase	4	11.4493	6.26988e-05	0.00220032
ccdc117_1	Coiled-coil domain-containing protein 117	1	6.99204	6.31702e-05	0.0022105
pigk	GPI-anchor transamidase	4	13.9166	6.31327e-05	0.0022105
mcph1	Microcephalin	3	2.51909	6.33853e-05	0.00221485
slc30a3	Zinc transporter 3	1	2.23247	6.34834e-05	0.00221511
ccdc186	Coiled-coil domain-containing protein 186 (Fragment)	3	13.0198	6.38279e-05	0.00222395
commd3	COMM domain-containing protein 3	4	12.2622	6.3948e-05	0.00222495
entpd1	Ectonucleoside triphosphate diphosphohydrolase 1	3	9.0319	6.44035e-05	0.00223232
nmt2	Glycylpeptide N-tetradecanoyltransferase 2	6	17.7337	6.45031e-05	0.00223232
ssbp2	Single-stranded DNA-binding protein 2	11	27.3088	6.45259e-05	0.00223232
wasf1_1	Wiskott-Aldrich syndrome protein family member 1	1	2.36413	6.43567e-05	0.00223232
sdf2l1	Stromal cell-derived factor 2-like protein 1	2	8.7798	6.50642e-05	0.0022414
sdri_1	Serine-aspartate repeat-containing protein I	3	3.61082	6.50004e-05	0.0022414
usp8_2	Ubiquitin carboxyl-terminal hydrolase 8	3	8.4247	6.50091e-05	0.0022414
irak2_2	Interleukin-1 receptor-associated kinase-like 2	3	3.55602	6.51628e-05	0.00224164
ap4m1	AP-4 complex subunit mu-1	1	4.24765	6.537e-05	0.00224301
smg9_1	Protein SMG9	2	6.40519	6.55756e-05	0.00224301
sult3a1_8	Amine sulfotransferase	3	11.5107	6.55854e-05	0.00224301
trmt13	tRNA:m(4)X modification enzyme TRM13 homolog	6	9.71401	6.56624e-05	0.00224301
wdr83_2	WD repeat domain-containing protein 83	3	6.75274	6.55462e-05	0.00224301
atp13a4_15	Probable cation-transporting ATPase 13A4	1	3.84834	6.60248e-05	0.00225223
pitpnc1_6	Cytoplasmic phosphatidylinositol transfer protein 1	2	10.2515	6.64563e-05	0.00226378
lig3_1	DNA ligase 3	1	6.46283	6.66114e-05	0.0022659
mtap	S-methyl-5'-thioadenosine phosphorylase	3	9.8207	6.68767e-05	0.00227176
acot11	Acyl-coenzyme A thioesterase 11	6	16.0514	6.75128e-05	0.00228494
actr3_1	Actin-related protein 3	2	10.8405	6.74912e-05	0.00228494
sh3bp4	SH3 domain-binding protein 4	3	11.4804	6.75456e-05	0.00228494
slc24a4	Sodium/potassium/calcium exchanger 4	5	21.5629	6.92244e-05	0.00233848
snrpd1	Small nuclear ribonucleoprotein Sm D1	2	8.89779	6.9809e-05	0.00235497
cml_2	Probable N-acetyltransferase camello	2	4.16818	7.15382e-05	0.00240997
nmral1	NmrA-like family domain-containing protein 1	11	48.7727	7.16705e-05	0.00241109
lpcat2	Lysophosphatidylcholine acyltransferase 2	7	16.3858	7.1786e-05	0.00241165
gpatch3	G patch domain-containing protein 3	12	24.4963	7.20683e-05	0.00241781
setd4_1	SET domain-containing protein 4	2	6.269	7.29624e-05	0.00244444
rab21_1	Ras-related protein Rab-21	1	7.14387	7.32151e-05	0.00244846
kiaa1324	UPF0577 protein KIAA1324	2	13.3227	7.32831e-05	0.00244846
ndrg3	Protein NDRG3	6	20.7716	7.45351e-05	0.00248688
wbp2_2	WW domain-binding protein 2	1	7.26091	7.4704e-05	0.00248911
cnot1	CCR4-NOT transcription complex subunit 1	7	30.7817	7.49602e-05	0.00249424
hsp30c_1	Heat shock protein 30C	1	6.69405	7.52966e-05	0.00249862
prdm1_1	PR domain zinc finger protein 1	6	14.5732	7.52671e-05	0.00249862
smarce1	SWI/SNF-related matrix-associated actin-dependent regulator of chromatin subfamily E member 1	5	33.5729	7.5456e-05	0.00250051
lrpprc_1	Leucine-rich PPR motif-containing protein, mitochondrial	1	3.75175	7.5618e-05	0.00250248
clec5a_2	C-type lectin domain family 5 member A	4	8.54145	7.65267e-05	0.00252912
clock_3	Circadian locomoter output cycles protein kaput	2	2.8314	7.69138e-05	0.00253847
mea1	Male-enhanced antigen 1	2	7.73602	7.77373e-05	0.00256218
cluh_2	Clustered mitochondria protein homolog	6	25.9075	7.8263e-05	0.00256718
syngr2	Synaptogyrin-2	3	15.6612	7.82917e-05	0.00256718
sox6	Transcription factor Sox-6	3	6.09442	7.83102e-05	0.00256718
zfyve28_5	Lateral signaling target protein 2 homolog	3	2.54632	7.8282e-05	0.00256718
arhgef7	Rho guanine nucleotide exchange factor 7	7	19.6314	7.84961e-05	0.00256926
parn	Poly(A)-specific ribonuclease PARN	5	11.1146	7.85842e-05	0.00256926
fkbp4_1	Peptidyl-prolyl cis-trans isomerase FKBP4	2	9.42447	7.89882e-05	0.00257556
ndufaf5_1	Arginine-hydroxylase NDUFAF5, mitochondrial	2	3.41391	7.88889e-05	0.00257556
mmp28	Matrix metalloproteinase-28	5	12.3554	7.92799e-05	0.00257987
tufm	Elongation factor Tu, mitochondrial	7	37.6993	7.93317e-05	0.00257987
cbx7	Chromobox protein homolog 7	2	6.97311	8.00252e-05	0.00259205
pds5a-a	Sister chromatid cohesion protein PDS5 homolog A-A	5	16.6035	7.99525e-05	0.00259205
zc3h13_2	Zinc finger CCCH domain-containing protein 13	2	3.38588	7.99808e-05	0.00259205
uso1	General vesicular transport factor p115	4	13.5927	8.0216e-05	0.00259478
hnmt-a	Histamine N-methyltransferase A	4	3.65645	8.04906e-05	0.00259678
lig1	DNA ligase 1	6	16.6268	8.04283e-05	0.00259678
epb41l4b_1	Band 4.1-like protein 4B	1	1.02847	8.07538e-05	0.00259993
lorf2_263	LINE-1 retrotransposable element ORF2 protein	1	1.56166	8.09081e-05	0.00259993
rp2	Protein XRP2	2	7.89302	8.08828e-05	0.00259993
rad50	DNA repair protein RAD50	6	11.855	8.11608e-05	0.00260259
zranb1	Ubiquitin thioesterase zranb1	4	14.0063	8.12044e-05	0.00260259
atpaf1	ATP synthase mitochondrial F1 complex assembly factor 1	4	10.2673	8.18513e-05	0.00260966
naglu_1	Alpha-N-acetylglucosaminidase	1	3.8277	8.18528e-05	0.00260966
susd6	Sushi domain-containing protein 6	4	20.7277	8.17851e-05	0.00260966
tmem79_1	Transmembrane protein 79	4	10.9884	8.18363e-05	0.00260966
spock2	Testican-2	2	2.89614	8.20445e-05	0.00261236
erlin1	Erlin-1	9	16.4725	8.26094e-05	0.00262691
hexb_5	Beta-hexosaminidase subunit beta	2	2.37992	8.3248e-05	0.00264377
eif5_1	Eukaryotic translation initiation factor 5	2	8.26203	8.37454e-05	0.00265439
st5	Suppression of tumorigenicity 5 protein	17	41.9844	8.38e-05	0.00265439
psap	Prosaposin	3	20.2448	8.4509e-05	0.00266991
wnt11	Protein Wnt-11	3	14.6239	8.45064e-05	0.00266991
mbp	Myelin basic protein	8	27.1326	8.64599e-05	0.00272802
srsf10	Serine/arginine-rich splicing factor 10	4	13.8739	8.71584e-05	0.0027465
naglu	Alpha-N-acetylglucosaminidase	1	4.92432	8.76095e-05	0.00275716
ddx1	ATP-dependent RNA helicase DDX1	6	14.3173	8.82637e-05	0.00277252
p4ha2	Prolyl 4-hydroxylase subunit alpha-2	4	11.9143	8.8325e-05	0.00277252
ptbp1	Polypyrimidine tract-binding protein 1	9	24.3527	8.85297e-05	0.00277537
dus2_1	tRNA-dihydrouridine(20) synthase [NAD(P)+]-like	2	4.42695	8.86478e-05	0.00277551
ptk2_2	Focal adhesion kinase 1	6	9.5606	8.9156e-05	0.00278784
prc1_1	Protein regulator of cytokinesis 1	7	14.9485	8.94307e-05	0.00279285
hspa4	Heat shock 70 kDa protein 4	6	23.3082	9.03543e-05	0.0028109
trim29	Tripartite motif-containing protein 29	8	35.5701	9.01461e-05	0.0028109
serpinh1	Serpin H1	9	36.6977	9.02488e-05	0.0028109
apba1_2	Amyloid beta A4 precursor protein-binding family A member 1	2	2.54488	9.08847e-05	0.00281304
arl4a_1	ADP-ribosylation factor-like protein 4A	2	8.43115	9.07366e-05	0.00281304
atp13a5_16	Probable cation-transporting ATPase 13A5	1	6.84282	9.0799e-05	0.00281304
hnrnpc	Heterogeneous nuclear ribonucleoprotein C	15	53.7229	9.06707e-05	0.00281304
acoxl_2	Acyl-coenzyme A oxidase-like protein	1	0.95404	9.11729e-05	0.00281366
iars2	Isoleucine--tRNA ligase, mitochondrial (Fragment)	6	25.4407	9.13661e-05	0.00281366
mlkl_2	Mixed lineage kinase domain-like protein	4	10.1533	9.10529e-05	0.00281366
rabgef1_5	Rab5 GDP/GTP exchange factor	3	4.47558	9.13431e-05	0.00281366
irak2_1	Interleukin-1 receptor-associated kinase-like 2	4	14.4474	9.1581e-05	0.00281672
ephx1	Epoxide hydrolase 1	3	14.135	9.35833e-05	0.00287468
psma2	Proteasome subunit alpha type-2	1	1.18985	9.40134e-05	0.00288426
ttc39b_1	Tetratricopeptide repeat protein 39B	1	1.24449	9.61263e-05	0.00294538
nras	GTPase NRas	3	12.3741	9.68706e-05	0.00296446
tmem19	Transmembrane protein 19	2	2.32476	9.70092e-05	0.00296498
fmo1_3	Dimethylaniline monooxygenase [N-oxide-forming] 1	1	2.638	9.73366e-05	0.00297127
pax7	Paired box protein Pax-7	1	0.931461	9.74638e-05	0.00297143
hyou1_1	Hypoxia up-regulated protein 1	4	16.5679	9.76862e-05	0.00297449
plekha2	Pleckstrin homology domain-containing family A member 2	8	24.8769	9.87573e-05	0.00300336
gtf3c5_1	General transcription factor 3C polypeptide 5	2	6.02155	9.95066e-05	0.00302237
gars	Glycine--tRNA ligase	5	22.6566	0.00010044	0.00304693
p4ha1	Prolyl 4-hydroxylase subunit alpha-1	3	14.3003	0.00010113	0.00306406
ace_3	Angiotensin-converting enzyme (Fragment)	3	6.68263	0.000101461	0.00307025
ogdh_1	2-oxoglutarate dehydrogenase, mitochondrial	1	3.7203	0.000102494	0.00309336
ppfia3	Liprin-alpha-3	4	11.9314	0.000102605	0.00309336
srpk2_1	SRSF protein kinase 2	1	1.28904	0.000102499	0.00309336
mrpl36	39S ribosomal protein L36, mitochondrial	2	4.74609	0.000103057	0.00310315
hsd17b3_2	Testosterone 17-beta-dehydrogenase 3	1	1.7871	0.000103504	0.00310655
mbtps1	Membrane-bound transcription factor site-1 protease	6	20.5885	0.00010345	0.00310655
psip1_1	PC4 and SFRS1-interacting protein	1	5.55605	0.000103552	0.00310655
aida_1	Axin interactor, dorsalization-associated protein	2	6.37477	0.000103838	0.0031075
dhx33	Putative ATP-dependent RNA helicase DHX33	4	14.71	0.000103751	0.0031075
bad	Bcl2-associated agonist of cell death	4	11.1078	0.000104049	0.00310818
fucl4_2	Fucolectin-4	1	6.40424	0.000104116	0.00310818
atp5f1_1	ATP synthase F(0) complex subunit B1, mitochondrial	3	13.3823	0.000104443	0.00311414
caprin1	Caprin-1	7	18.0393	0.000104931	0.00312487
sult2b1_15	Sulfotransferase family cytosolic 2B member 1	2	8.31213	0.000106052	0.00315441
sod3	Extracellular superoxide dismutase [Cu-Zn]	5	14.7197	0.000106473	0.00316308
cyp2c16_1	Cytochrome P450 2C16	1	4.6652	0.000107032	0.00317581
ryk	Tyrosine-protein kinase RYK	2	6.33512	0.000108709	0.00321773
tfap2c_2	Transcription factor AP-2 gamma	6	15.2177	0.000108691	0.00321773
sdhd-b	Succinate dehydrogenase [ubiquinone] cytochrome b small subunit B, mitochondrial	1	7.47138	0.000110922	0.00327599
utp14a	U3 small nucleolar RNA-associated protein 14 homolog A	3	10.3955	0.000110946	0.00327599
vps37b_1	Vacuolar protein sorting-associated protein 37B	3	12.4971	0.000111768	0.00329629
sesn3	Sestrin-3	3	9.68599	0.000112612	0.00331717
cyp2g1_12	Cytochrome P450 2G1	1	1.3539	0.000112947	0.00332301
acads	Short-chain specific acyl-CoA dehydrogenase, mitochondrial	6	20.9441	0.000113178	0.00332579
aadacl3_1	Arylacetamide deacetylase-like 3	1	1.63343	0.000115817	0.0033959
znf318	Zinc finger protein 318	2	7.79394	0.000115842	0.0033959
anapc16	Anaphase-promoting complex subunit 16	4	16.9155	0.000118381	0.00345786
cct2	T-complex protein 1 subunit beta	6	29.8272	0.000118357	0.00345786
dcxr_2	L-xylulose reductase	1	1.85163	0.000118101	0.00345786
txnip_1	Thioredoxin-interacting protein	3	10.1849	0.000119371	0.00348262
wdpcp	WD repeat-containing and planar cell polarity effector protein fritz homolog	3	5.15302	0.000119626	0.00348587
tctex1d2_1	Tctex1 domain-containing protein 2	1	0.697207	0.000120646	0.0035114
ankle1	Ankyrin repeat and LEM domain-containing protein 1	3	3.27062	0.000121253	0.00352067
srsf5_1	Serine/arginine-rich splicing factor 5	2	9.71968	0.000121213	0.00352067
pfkp_1	ATP-dependent 6-phosphofructokinase, platelet type	2	5.39099	0.000121538	0.00352474
acsbg2_3	Long-chain-fatty-acid--CoA ligase ACSBG2	1	3.12221	0.000122167	0.00353879
spg7	Paraplegin	4	19.6873	0.000122935	0.0035568
atp13a4_9	Probable cation-transporting ATPase 13A4	1	1.43364	0.000123266	0.00356093
ube2a	Ubiquitin-conjugating enzyme E2 A	4	9.90535	0.00012337	0.00356093
insig2	Insulin-induced gene 2 protein	4	7.9046	0.000123519	0.00356104
rassf8_1	Ras association domain-containing protein 8	6	16.3165	0.000125526	0.00361462
rnf8-b_1	E3 ubiquitin-protein ligase rnf8-B	1	0.700496	0.000126355	0.0036342
cyp2k1_12	Cytochrome P450 2K1	1	3.87996	0.000126977	0.00364011
cd44	CD44 antigen	3	16.7167	0.000127008	0.00364011
sptbn2_2	Spectrin beta chain, non-erythrocytic 2	1	3.62766	0.00012676	0.00364011
map2	Microtubule-associated protein 2	5	15.6876	0.000127965	0.00366323
spr	Sepiapterin reductase	2	4.27261	0.000128333	0.00366946
gag-pol_238	Gag-Pol polyprotein	1	4.19015	0.000128611	0.00367311
zc3h13_3	Zinc finger CCCH domain-containing protein 13	1	0.969517	0.000130006	0.00370858
msi2	RNA-binding protein Musashi homolog 2	2	2.21913	0.000130939	0.00373084
stx11	Syntaxin-11	5	19.6477	0.000131554	0.00374398
ogfrl1_1	Opioid growth factor receptor-like protein 1	6	13.2764	0.000132454	0.0037652
stub1	STIP1 homology and U box-containing protein 1	1	6.41766	0.000133206	0.0037812
xpo1	Exportin-1	4	18.8664	0.000133327	0.0037812
ddbx_2	Dihydrodiol dehydrogenase 3	4	22.0304	0.000134233	0.00379366
itgb4_4	Integrin beta-4	1	2.06221	0.000133989	0.00379366
nfil3_2	Nuclear factor interleukin-3-regulated protein	1	7.47085	0.000134168	0.00379366
rbm4b	RNA-binding protein 4B	2	15.2129	0.000134851	0.00380672
plin2	Perilipin-2	2	10.139	0.000136001	0.00383476
asns	Asparagine synthetase [glutamine-hydrolyzing]	6	17.9905	0.000136896	0.00385066
ccdc117	Coiled-coil domain-containing protein 117	4	16.0215	0.000137177	0.00385066
cyp2c29_2	Cytochrome P450 2C29	1	5.99625	0.00013726	0.00385066
ndor1_1	NADPH-dependent diflavin oxidoreductase 1	2	2.89883	0.00013767	0.00385066
ogfrl1_2	Opioid growth factor receptor-like protein 1	1	4.01022	0.000137554	0.00385066
tle4	Transducin-like enhancer protein 4	8	20.4756	0.000137559	0.00385066
vit	Vitrin	4	12.6984	0.000137385	0.00385066
aox3_1	Aldehyde oxidase 3	1	6.3753	0.000139121	0.00388677
cyp2f2_15	Cytochrome P450 2F2	1	7.42944	0.00013957	0.00389485
csnk2a1	Casein kinase II subunit alpha	8	25.6345	0.000140402	0.0039115
gbf1	Golgi-specific brefeldin A-resistance guanine nucleotide exchange factor 1	8	28.2128	0.000140487	0.0039115
zg66_61	Gastrula zinc finger protein XlCGF66.1 (Fragment)	5	5.39774	0.000140681	0.00391243
adgrg2	Adhesion G-protein coupled receptor G2	4	5.35853	0.000141085	0.0039192
ash2l_4	Set1/Ash2 histone methyltransferase complex subunit ASH2	1	0.813059	0.000141262	0.00391967
atp13a4	Probable cation-transporting ATPase 13A4	2	10.8402	0.000141928	0.00393366
nadk	NAD kinase	10	34.543	0.000143197	0.00396433
galnt6	Polypeptide N-acetylgalactosaminyltransferase 6	7	23.7679	0.000143906	0.00397273
snx6	Sorting nexin-6	5	16.4298	0.000143731	0.00397273
strip2	Striatin-interacting proteins 2	4	10.1674	0.000143989	0.00397273
sdr42e2_1	Putative short-chain dehydrogenase/reductase family 42E member 2	5	10.4999	0.000144192	0.00397384
tmtc1	Transmembrane and TPR repeat-containing protein 1	6	15.9226	0.000144369	0.00397422
acox1_1	Peroxisomal acyl-coenzyme A oxidase 1	8	30.9756	0.000144809	0.00398184
klf4	Krueppel-like factor 4	9	52.4665	0.000145375	0.0039929
slc16a5	Monocarboxylate transporter 6	3	6.35302	0.000146382	0.00401602
dazap2_1	DAZ-associated protein 2	2	4.88216	0.000147335	0.00403764
bcr_1	Breakpoint cluster region protein	4	6.75347	0.000147966	0.00405038
rapgefl1	Rap guanine nucleotide exchange factor-like 1	2	10.5618	0.000148987	0.00407376
ptgr1	Prostaglandin reductase 1	2	10.2756	0.00014948	0.00407809
snrnp48	U11/U12 small nuclear ribonucleoprotein 48 kDa protein	2	7.65824	0.000149375	0.00407809
klc1_2	Kinesin light chain 1	5	26.5281	0.000150091	0.00409019
impdh1a_2	Inosine-5'-monophosphate dehydrogenase 1a	1	2.1621	0.000152413	0.00414883
cpa2	Carboxypeptidase A2	1	0.776015	0.000152651	0.0041504
dhrs4_3	Dehydrogenase/reductase SDR family member 4	6	11.4597	0.000152928	0.0041504
hira	Protein HIRA	6	20.6107	0.000152981	0.0041504
a1at_4	Alpha-1-antiproteinase	2	5.73948	0.000154308	0.00417711
padi1_1	Protein-arginine deiminase type-1	2	6.46664	0.000154273	0.00417711
nisch	Nischarin	3	7.41587	0.000154806	0.00418593
p4hb	Protein disulfide-isomerase	11	57.2292	0.000155221	0.00419252
morc2_1	MORC family CW-type zinc finger protein 2	3	7.6056	0.000157624	0.00425272
tbc1d25	TBC1 domain family member 25	3	9.72519	0.000158663	0.004276
cntf	Ciliary neurotrophic factor	2	4.4749	0.000160593	0.00431849
gnpda1	Glucosamine-6-phosphate isomerase 1	4	10.9579	0.000160429	0.00431849
rqcd1_1	Cell differentiation protein RCD1 homolog	7	21.6028	0.000160901	0.00432199
lrrfip2_3	Leucine-rich repeat flightless-interacting protein 2	2	2.94632	0.000161703	0.00433775
nars	Asparagine--tRNA ligase, cytoplasmic	2	8.78361	0.000161843	0.00433775
mest	Mesoderm-specific transcript homolog protein	1	7.40562	0.000162398	0.00434309
zzef1_1	Zinc finger ZZ-type and EF-hand domain-containing protein 1	3	8.1129	0.000162334	0.00434309
elf5_2	ETS-related transcription factor Elf-5	4	13.8115	0.000162822	0.00434964
let-2_1	Collagen alpha-2(IV) chain	3	12.7939	0.000164018	0.00437682
frrs1l	DOMON domain-containing protein FRRS1L	4	5.69621	0.000164383	0.00438175
cygb	Cytoglobin	3	8.60011	0.000164571	0.00438198
fcgbp_6	IgGFc-binding protein	1	2.19128	0.000166043	0.00441635
cs068_1	Uncharacterized protein C19orf68 homolog	7	17.469	0.000167618	0.00445338
xrcc4	DNA repair protein XRCC4	3	8.30726	0.00016858	0.00447407
araf	Serine/threonine-protein kinase A-Raf	7	25.1935	0.000171273	0.00453085
klf4_1	Krueppel-like factor 4	3	11.508	0.000171581	0.00453085
mkks	McKusick-Kaufman/Bardet-Biedl syndromes putative chaperonin	6	17.6321	0.000171649	0.00453085
nup62_1	Nuclear pore glycoprotein p62	1	6.72173	0.000171378	0.00453085
rpap1_3	RNA polymerase II-associated protein 1	4	8.06662	0.000170919	0.00453085
aadacl4_4	Arylacetamide deacetylase-like 4	2	2.21719	0.000172958	0.00456048
ccdc88b_1	Coiled-coil domain-containing protein 88B	2	9.85689	0.000173318	0.00456505
dimt1	Probable dimethyladenosine transferase	6	14.7766	0.00017384	0.00456689
fmo2	Dimethylaniline monooxygenase [N-oxide-forming] 2	11	35.5132	0.000173887	0.00456689
znf84_112	Zinc finger protein 84	1	3.56377	0.00017395	0.00456689
acad9_3	Acyl-CoA dehydrogenase family member 9, mitochondrial	1	2.59201	0.00017449	0.00457454
sfswap	Splicing factor, suppressor of white-apricot homolog	8	26.3577	0.000174617	0.00457454
sertad4	SERTA domain-containing protein 4	2	13.9158	0.000176197	0.00461099
abo_3	Histo-blood group ABO system transferase	2	3.86911	0.000177682	0.00462998
ap4m1_1	AP-4 complex subunit mu-1	3	2.86423	0.000177533	0.00462998
atp13a4_14	Probable cation-transporting ATPase 13A4	1	3.70721	0.00017754	0.00462998
csrp1	Cysteine and glycine-rich protein 1	2	8.72378	0.000177598	0.00462998
plk2	Serine/threonine-protein kinase PLK2	8	25.0315	0.000178027	0.00463403
usp34	Ubiquitin carboxyl-terminal hydrolase 34	3	13.7691	0.000178431	0.00463959
lonrf2	LON peptidase N-terminal domain and RING finger protein 2	3	14.5751	0.000179715	0.00466801
ogfod3	2-oxoglutarate and iron-dependent oxygenase domain-containing protein 3	1	3.14509	0.000181417	0.00469221
plod3	Procollagen-lysine,2-oxoglutarate 5-dioxygenase 3	6	16.7065	0.000181409	0.00469221
dkk3	Dickkopf-related protein 3	3	19.2782	0.000181245	0.00469221
tram1l1	Translocating chain-associated membrane protein 1-like 1	1	8.40919	0.000181105	0.00469221
ptn-b	Pleiotrophin-B	1	5.31021	0.000182579	0.00471726
hla-drb1	HLA class II histocompatibility antigen, DRB1-13 beta chain	3	20.9132	0.000183417	0.00472439
ncoa7	Nuclear receptor coactivator 7	6	19.3436	0.000183436	0.00472439
tnfrsf19_2	Tumor necrosis factor receptor superfamily member 19	2	6.42386	0.000183152	0.00472439
gins1	DNA replication complex GINS protein PSF1	4	7.21604	0.000185547	0.00477373
pol_378	Retrovirus-related Pol polyprotein from transposon 17.6	1	6.35562	0.000186542	0.00479427
proser2	Proline and serine-rich protein 2	2	8.6514	0.000186868	0.0047976
cdc7	Cell division cycle 7-related protein kinase	3	6.37977	0.000187185	0.00480066
smg9	Protein SMG9	5	12.6095	0.00018857	0.00483113
slc7a2	Cationic amino acid transporter 2	2	11.4514	0.000190455	0.00487428
sult2b1_19	Sulfotransferase family cytosolic 2B member 1	2	8.38626	0.000191575	0.00489782
pnisr	Arginine/serine-rich protein PNISR	8	20.1097	0.000191851	0.00489974
nab2_1	NGFI-A-binding protein 2	1	1.01025	0.000192438	0.00490447
zbtb44	Zinc finger and BTB domain-containing protein 44	2	9.70585	0.00019226	0.00490447
parp1	Poly [ADP-ribose] polymerase 1 (Fragment)	4	14.413	0.000195116	0.00496752
gal3st4_2	Galactose-3-O-sulfotransferase 4	1	4.25092	0.000197141	0.00501383
junb	Transcription factor jun-B	4	12.1381	0.000199548	0.00506976
hspa13_1	Heat shock 70 kDa protein 13	2	4.11692	0.000200867	0.00509797
gorasp2	Golgi reassembly-stacking protein 2	4	21.3936	0.000201471	0.00510799
pycard_2	Apoptosis-associated speck-like protein containing a CARD	2	3.32085	0.000202204	0.00511968
tbl2	Transducin beta-like protein 2	3	10.2938	0.000202352	0.00511968
rpl10a	60S ribosomal protein L10a	10	61.2619	0.000202902	0.00512826
dirc2_1	Disrupted in renal carcinoma protein 2 homolog	6	17.037	0.000203192	0.00513029
mao_5	Amine oxidase [flavin-containing]	1	5.19003	0.00020363	0.00513601
atf7ip_1	Activating transcription factor 7-interacting protein 1	4	15.7269	0.000204004	0.00514014
ci085	Uncharacterized protein C9orf85 homolog	3	12.8607	0.000205095	0.00515528
gosr2	Golgi SNAP receptor complex member 2	7	29.401	0.000205199	0.00515528
dhrs3	Short-chain dehydrogenase/reductase 3	1	3.80891	0.000205239	0.00515528
mgrn1_3	E3 ubiquitin-protein ligase MGRN1	3	10.1481	0.000205737	0.00516248
ggct_1	Gamma-glutamylcyclotransferase	1	4.26866	0.000206253	0.00516911
psmc3ip_1	Homologous-pairing protein 2 homolog	1	2.18162	0.000206425	0.00516911
pts	6-pyruvoyl tetrahydrobiopterin synthase	2	9.39196	0.000206898	0.00517563
rps6kb2_1	Ribosomal protein S6 kinase beta-2	3	12.2995	0.000207387	0.00518256
rnf2_1	E3 ubiquitin-protein ligase RING2	1	6.62186	0.00020763	0.0051833
parp14	Poly [ADP-ribose] polymerase 14	12	38.159	0.000208703	0.00520478
cyp2g1_34	Cytochrome P450 2G1	2	9.49285	0.000209204	0.00521192
eif2ak2_1	Interferon-induced, double-stranded RNA-activated protein kinase	1	6.46149	0.000210588	0.00523039
tmbim1	Protein lifeguard 3	4	22.5653	0.000210322	0.00523039
st3gal5	Lactosylceramide alpha-2,3-sialyltransferase	4	17.0129	0.000210575	0.00523039
rora_2	Nuclear receptor ROR-alpha	5	12.1233	0.000211336	0.00524364
ctps1-b_2	CTP synthase 1-B	1	1.12553	0.000212535	0.00526802
cf120	UPF0669 protein C6orf120 homolog	2	8.04389	0.000212755	0.00526812
polr1a_2	DNA-directed RNA polymerase I subunit RPA1	3	3.31582	0.000213861	0.00529013
nemp1	Nuclear envelope integral membrane protein 1	6	8.41582	0.000215973	0.00533697
amigo1	Amphoterin-induced protein 1	1	1.22428	0.000216582	0.00534623
pum2_1	Pumilio homolog 2	1	2.26224	0.000216787	0.00534623
c9orf64	UPF0553 protein C9orf64	3	13.4244	0.000217881	0.0053678
cdk16_1	Cyclin-dependent kinase 16	7	26.1968	0.000218892	0.00538182
tbc1d22a	TBC1 domain family member 22A	6	19.8898	0.000218803	0.00538182
zcchc2	Zinc finger CCHC domain-containing protein 2	6	24.9055	0.000220873	0.00542507
mroh1	Maestro heat-like repeat-containing protein family member 1	4	21.0995	0.000224274	0.00549766
rnf217	Probable E3 ubiquitin-protein ligase RNF217	3	15.7285	0.000224505	0.00549766
usf1_3	Upstream stimulatory factor 1	1	1.07598	0.000224305	0.00549766
bub1	Mitotic checkpoint serine/threonine-protein kinase BUB1	6	8.70739	0.000225752	0.00552266
chst9_2	Carbohydrate sulfotransferase 9	2	2.76861	0.000226242	0.0055291
itch	E3 ubiquitin-protein ligase Itchy	5	16.9983	0.000226694	0.00553461
mdga1	MAM domain-containing glycosylphosphatidylinositol anchor protein 1	2	3.26699	0.000228112	0.00555877
ncmap	Noncompact myelin-associated protein	1	5.18215	0.00022814	0.00555877
lrrfip2	Leucine-rich repeat flightless-interacting protein 2	5	18.8137	0.000231151	0.00562652
chst2	Carbohydrate sulfotransferase 2	1	6.49534	0.0002337	0.00568289
rrbp1	Ribosome-binding protein 1	3	17.9596	0.000235388	0.00571522
v-tcr_1	Viral T-cell receptor beta chain-like T17T-22	1	1.37193	0.000235498	0.00571522
tspan15	Tetraspanin-15	3	13.1946	0.000235926	0.00571992
polr2a	DNA-directed RNA polymerase II subunit RPB1 (Fragment)	7	25.7637	0.000239242	0.00579456
abtb1	Ankyrin repeat and BTB/POZ domain-containing protein 1	6	19.4847	0.000240095	0.00580944
spdl1	Protein Spindly	4	5.72816	0.000241973	0.00584909
commd10	COMM domain-containing protein 10	3	10.4137	0.000242355	0.00584946
ndufa13	NADH dehydrogenase [ubiquinone] 1 alpha subcomplex subunit 13	1	6.44033	0.000242468	0.00584946
nup153_2	Nuclear pore complex protein Nup153	2	10.7316	0.000243409	0.00586635
fri3	Ferritin, lower subunit	2	7.53384	0.000245359	0.00589008
gal3st1_1	Galactosylceramide sulfotransferase	2	11.2936	0.000245105	0.00589008
nucb2	Nucleobindin-2	6	26.0745	0.000245203	0.00589008
ppp2r2a_1	Serine/threonine-protein phosphatase 2A 55 kDa regulatory subunit B alpha isoform	5	6.94812	0.000245046	0.00589008
phf20l1	PHD finger protein 20-like protein 1	3	8.40024	0.000245692	0.00589227
fastkd1_6	FAST kinase domain-containing protein 1, mitochondrial	1	3.85682	0.000248293	0.00594879
herpud2_2	Homocysteine-responsive endoplasmic reticulum-resident ubiquitin-like domain member 2 protein	1	6.16323	0.000249154	0.00596356
ncor1_3	Nuclear receptor corepressor 1	11	29.8551	0.000249554	0.00596727
kat5	Histone acetyltransferase KAT5	4	23.1202	0.000250022	0.00597261
mlana	Melanoma antigen recognized by T-cells 1	5	18.052	0.000250474	0.00597757
fahd2_1	Fumarylacetoacetate hydrolase domain-containing protein 2	3	7.19493	0.000250885	0.00598152
nt5c3a_1	Cytosolic 5'-nucleotidase 3A	1	6.56896	0.00025176	0.00599469
rint1_1	RAD50-interacting protein 1	1	5.12166	0.000251929	0.00599469
naca_1	Nascent polypeptide-associated complex subunit alpha	2	13.7411	0.000252855	0.00600804
acer1	Alkaline ceramidase 1	2	9.97693	0.000252983	0.00600804
gigyf2	PERQ amino acid-rich with GYF domain-containing protein 2	6	20.7455	0.000254541	0.0060188
oraov1_1	Oral cancer-overexpressed protein 1	1	2.63269	0.000254666	0.0060188
rhot1_1	Mitochondrial Rho GTPase 1	3	12.2185	0.00025467	0.0060188
tcaim	T-cell activation inhibitor, mitochondrial	7	10.8453	0.000254192	0.0060188
zmat1	Zinc finger matrin-type protein 1	4	11.0444	0.000254367	0.0060188
hsf1_2	Heat shock factor protein 1	2	5.47401	0.000255507	0.00603274
lman1	Protein ERGIC-53	2	12.5195	0.0002563	0.00604562
abcb7_2	ATP-binding cassette sub-family B member 7, mitochondrial	2	4.93269	0.000259688	0.00610426
gins1_1	DNA replication complex GINS protein PSF1	5	9.64835	0.000259502	0.00610426
rabggtb	Geranylgeranyl transferase type-2 subunit beta	2	6.27108	0.00025921	0.00610426
them4_1	Acyl-coenzyme A thioesterase THEM4	2	2.66394	0.000259788	0.00610426
grin3a	Glutamate receptor ionotropic, NMDA 3A	1	1.00473	0.000260235	0.00610888
nrdc	Nardilysin	8	23.1194	0.00026052	0.00610969
fcho1_1	F-BAR domain only protein 1	2	2.35106	0.000262203	0.00613894
katna1	Katanin p60 ATPase-containing subunit A1	4	13.4889	0.000262271	0.00613894
dbi	Acyl-CoA-binding protein	3	10.322	0.000263506	0.00616195
ccdc142	Coiled-coil domain-containing protein 142	5	14.6475	0.000265114	0.00619362
bcar3_1	Breast cancer anti-estrogen resistance protein 3 homolog	1	7.24513	0.000266116	0.00620811
cxorf23_2	Uncharacterized protein CXorf23	3	9.29106	0.000266244	0.00620811
amotl1	Angiomotin-like protein 1	5	12.1324	0.000266675	0.00621222
gcn1	eIF-2-alpha kinase activator GCN1	4	18.5646	0.000267065	0.00621538
kiaa0319l_2	Dyslexia-associated protein KIAA0319-like protein	2	3.11932	0.000267664	0.006218
med24	Mediator of RNA polymerase II transcription subunit 24	7	21.0481	0.000267688	0.006218
galnt4_1	Polypeptide N-acetylgalactosaminyltransferase 4	3	10.1111	0.000270148	0.00626919
herc2	E3 ubiquitin-protein ligase HERC2	13	49.1047	0.000274927	0.00636797
snd1_1	Staphylococcal nuclease domain-containing protein 1	3	15.6404	0.000274861	0.00636797
cnnm4_4	Metal transporter CNNM4	1	1.9541	0.000276419	0.00639645
bbox1	Gamma-butyrobetaine dioxygenase	5	15.1298	0.000278756	0.00644442
cpo	Carboxypeptidase O	1	0.913806	0.000280167	0.00647091
cfap53	Cilia- and flagella-associated protein 53	5	6.71146	0.000282024	0.00650764
b4galt5_1	Beta-1,4-galactosyltransferase 5	1	5.53342	0.000282721	0.00651755
txnl4b_1	Thioredoxin-like protein 4B	2	7.55746	0.00028302	0.00651827
cope_2	Coatomer subunit epsilon	2	11.9966	0.000284597	0.00654841
acadsb	Short/branched chain specific acyl-CoA dehydrogenase, mitochondrial	5	14.2293	0.000285145	0.00655483
kdelr2	ER lumen protein-retaining receptor 2	3	18.8925	0.000285784	0.00655818
pnmt_2	Phenylethanolamine N-methyltransferase	1	2.45495	0.000285828	0.00655818
vmp1	Vacuole membrane protein 1	2	9.81831	0.000289434	0.00663468
pcdhgb1_7	Protocadherin gamma-B1	2	6.99572	0.000289882	0.0066387
cyp2c28_2	Cytochrome P450 2C28	1	4.64502	0.000292521	0.00668973
pol_287	Polyprotein P3	1	5.27769	0.000292659	0.00668973
mid1_3	E3 ubiquitin-protein ligase Midline-1	3	10.8005	0.000293505	0.00670281
ankrd27_2	Ankyrin repeat domain-containing protein 27	1	2.76902	0.000293873	0.00670493
zak_2	Mitogen-activated protein kinase kinase kinase MLT	9	22.9872	0.000294528	0.0067136
ripk4_2	Receptor-interacting serine/threonine-protein kinase 4	3	9.32765	0.000295065	0.00671955
vdac3	Voltage-dependent anion-selective channel protein 3	4	20.8756	0.000297723	0.00677376
lmx1b.1_1	LIM homeobox transcription factor 1-beta.1	5	8.05369	0.00029977	0.00681398
tmem98	Transmembrane protein 98	2	5.15708	0.000300099	0.0068151
ogfrl1	Opioid growth factor receptor-like protein 1	2	6.9061	0.000304518	0.00690901
polr3d_1	DNA-directed RNA polymerase III subunit RPC4	1	5.94476	0.000305853	0.00692643
synm	Synemin	2	11.4487	0.000305665	0.00692643
mif_1	Macrophage migration inhibitory factor	1	3.03433	0.000306197	0.00692778
rdh10_1	Retinol dehydrogenase 10	1	6.24015	0.000307863	0.00695902
gbp1_7	Guanylate-binding protein 1	1	5.41733	0.000308877	0.00696416
map4	Microtubule-associated protein 4	9	33.1568	0.000308533	0.00696416
trio_2	Triple functional domain protein	3	2.35312	0.000308947	0.00696416
aqp2_4	Aquaporin-2	1	2.19064	0.000312057	0.00702776
akap1	A-kinase anchor protein 1, mitochondrial	5	19.9098	0.000312488	0.00703058
clptm1l_1	Cleft lip and palate transmembrane protein 1-like protein	2	8.36381	0.000313437	0.00703058
fam92a1-b_2	Protein FAM92A1-B	4	12.6788	0.000313063	0.00703058
keap1	Kelch-like ECH-associated protein 1	1	6.90135	0.000312867	0.00703058
cyth3	Cytohesin-3	1	3.1752	0.000313623	0.00703058
arel1_1	Apoptosis-resistant E3 ubiquitin protein ligase 1	4	7.81693	0.000317075	0.00710143
bend3	BEN domain-containing protein 3	2	2.58884	0.000317587	0.00710636
zfhx2	Zinc finger homeobox protein 2	3	16.209	0.000321697	0.00719174
cyp2k4_8	Cytochrome P450 2K4	1	4.09616	0.000322235	0.00719716
slc17a5	Sialin	9	30.8205	0.000323041	0.00720857
abr	Active breakpoint cluster region-related protein	8	19.0243	0.000326909	0.00726859
dbnl-a	Drebrin-like protein A	3	9.75654	0.000326189	0.00726859
nadk2	NAD kinase 2, mitochondrial	11	25.6672	0.000327221	0.00726859
pank1_1	Pantothenate kinase 1	6	17.4151	0.000326938	0.00726859
wdr3	WD repeat-containing protein 3	4	8.22275	0.000326895	0.00726859
tcaf_9	TRPM8 channel-associated factor homolog	4	10.7479	0.000327608	0.00727057
mydgf	Myeloid-derived growth factor	2	11.7143	0.000329196	0.00729916
fam234a_1	Protein FAM234A	1	1.90446	0.000332288	0.00736105
acad9_2	Acyl-CoA dehydrogenase family member 9, mitochondrial	3	11.5375	0.000334554	0.0074045
adhx	Alcohol dehydrogenase class-3	3	9.05847	0.000335597	0.00742087
wdr37_1	WD repeat-containing protein 37	1	1.83177	0.000335973	0.00742246
ccni	Cyclin-I	6	23.0812	0.000336547	0.00742839
hdac2_1	Histone deacetylase 2	2	8.98059	0.000337136	0.00743468
lonp1_1	Lon protease homolog, mitochondrial	1	1.54443	0.000338048	0.00744138
piezo1	Piezo-type mechanosensitive ion channel component 1	4	16.7854	0.000338051	0.00744138
ginm1_1	Glycoprotein integral membrane protein 1	3	14.8229	0.000338517	0.00744396
lsr	Lipolysis-stimulated lipoprotein receptor	8	23.0615	0.000339083	0.00744396
mmtag2	Multiple myeloma tumor-associated protein 2 homolog	3	8.9144	0.000338945	0.00744396
akr1d1_2	3-oxo-5-beta-steroid 4-dehydrogenase	1	5.29355	0.000342888	0.00750049
arf3	ADP-ribosylation factor 3	1	6.66765	0.000342866	0.00750049
slc25a25	Calcium-binding mitochondrial carrier protein SCaMC-2	5	11.7903	0.000342426	0.00750049
zo22_78	Oocyte zinc finger protein XlCOF22	1	4.11727	0.000342839	0.00750049
fitm2_1	Fat storage-inducing transmembrane protein 2	4	5.90173	0.00034326	0.0075019
ttc33	Tetratricopeptide repeat protein 33	5	14.5148	0.000346751	0.0075714
rrbp1_2	Ribosome-binding protein 1	1	6.12473	0.000348379	0.00759335
zo71_139	Oocyte zinc finger protein XlCOF7.1 (Fragment)	1	3.8171	0.000348229	0.00759335
cyp2k1_4	Cytochrome P450 2K1	1	5.28214	0.00034929	0.00760446
top2b_3	DNA topoisomerase 2-beta	3	10.5071	0.000349824	0.00760446
xpo7-a	Exportin-7-A	2	9.80915	0.000349666	0.00760446
dtx2	Probable E3 ubiquitin-protein ligase DTX2	3	14.8507	0.000350771	0.00761826
aldh1a1	Retinal dehydrogenase 1	7	35.2753	0.000351155	0.00761981
rabepk	Rab9 effector protein with kelch motifs	2	2.12044	0.000351611	0.00762292
blm_1	Bloom syndrome protein homolog	3	5.81491	0.000352439	0.00762827
cry1	Cryptochrome-1	10	41.9917	0.000352483	0.00762827
sesn2_1	Sestrin-2	1	4.88073	0.000353028	0.00763329
sema3f	Semaphorin-3F	11	25.8637	0.00035505	0.0076702
adrb1	Beta-1 adrenergic receptor	4	8.94634	0.000357406	0.00770065
ilkap	Integrin-linked kinase-associated serine/threonine phosphatase 2C	11	26.9486	0.000357203	0.00770065
sl9a8	Sodium/hydrogen exchanger 8	6	15.0091	0.000357291	0.00770065
lyz_1	Lysozyme C	1	4.41289	0.000358401	0.00770846
mrpl55	39S ribosomal protein L55, mitochondrial	1	2.80981	0.000358244	0.00770846
pam16	Mitochondrial import inner membrane translocase subunit tim16	5	16.9833	0.000359281	0.00771973
tex2	Testis-expressed protein 2	4	13.8885	0.000359558	0.00771973
mtor	Serine/threonine-protein kinase mTOR	9	27.2313	0.000360414	0.0077313
fam122a_1	Protein FAM122A	3	2.85742	0.000362699	0.0077735
fcgbp_13	IgGFc-binding protein	1	7.17926	0.000363576	0.00778544
atp12a_5	Potassium-transporting ATPase alpha chain 2	4	13.3051	0.000365107	0.00780453
cirbp-b_1	Cold-inducible RNA-binding protein B	1	7.74105	0.000364878	0.00780453
dok4_2	Docking protein 4	2	4.12787	0.000366079	0.00781844
slc5a1_1	Sodium/glucose cotransporter 1	2	2.92228	0.000366891	0.00782894
ubxn8	UBX domain-containing protein 8	7	20.2228	0.000368012	0.00784599
bmp6	Bone morphogenetic protein 6	4	9.16279	0.000368875	0.00785067
pacs2	Phosphofurin acidic cluster sorting protein 2	5	10.2031	0.000368576	0.00785067
hexb_4	Beta-hexosaminidase subunit beta	1	2.55766	0.000373608	0.00794447
caap1	Caspase activity and apoptosis inhibitor 1	2	7.17257	0.000375327	0.00797407
tial1	Nucleolysin TIAR	8	29.4457	0.000376196	0.00798558
katnb1	Katanin p80 WD40 repeat-containing subunit B1	13	27.9989	0.00037743	0.0079909
tnfaip2_1	Tumor necrosis factor alpha-induced protein 2	2	5.26825	0.000377106	0.0079909
uck2	Uridine-cytidine kinase 2	4	14.3809	0.000377304	0.0079909
znrd1_1	DNA-directed RNA polymerase I subunit RPA12	2	5.56201	0.000383458	0.00811149
pacsin3	Protein kinase C and casein kinase substrate in neurons protein 3	12	39.8749	0.000384477	0.00812599
atf7ip	Activating transcription factor 7-interacting protein 1	1	6.40712	0.000386185	0.00815502
itpr3_2	Inositol 1,4,5-trisphosphate receptor type 3	1	1.05319	0.000389274	0.00820939
ptprg	Receptor-type tyrosine-protein phosphatase gamma	8	22.5597	0.000389433	0.00820939
cebpz	CCAAT/enhancer-binding protein zeta	8	26.8651	0.000390786	0.00822002
prtfdc1_1	Phosphoribosyltransferase domain-containing protein 1	1	3.34776	0.00039089	0.00822002
wdr26	WD repeat-containing protein 26	4	11.0619	0.000390948	0.00822002
cyp2a9_2	Cytochrome P450 2A9	1	2.89984	0.000391785	0.00823052
znfx1_8	NFX1-type zinc finger-containing protein 1	4	8.76686	0.00039262	0.00824097
hspb11	Heat shock protein beta-11	1	3.91447	0.000393616	0.00825478
cyp2c5_3	Cytochrome P450 2C5	1	4.31523	0.000394683	0.00827004
fam84a	Protein FAM84A	3	7.73664	0.000396135	0.00829333
dcxr_1	L-xylulose reductase	5	11.8521	0.000397914	0.00832007
ran	GTP-binding nuclear protein Ran	7	27.4464	0.000398095	0.00832007
b4galt1_2	Beta-1,4-galactosyltransferase 1	4	9.02009	0.000398713	0.00832587
kif1a_2	Kinesin-like protein KIF1A	5	19.5588	0.000400101	0.0083477
fip1l1	Pre-mRNA 3'-end-processing factor FIP1	4	18.686	0.0004012	0.00836348
fam92a1-a_1	Protein FAM92A1-A	2	4.50303	0.000403842	0.00841137
tf2-1_298	Transposon Tf2-1 polyprotein	3	17.5527	0.000404664	0.00842129
srf_1	Serum response factor	1	3.97577	0.000405531	0.00843215
smtnl1	Smoothelin-like protein 1	1	1.85216	0.000405923	0.00843311
m6pr_1	Cation-dependent mannose-6-phosphate receptor	2	11.4359	0.000407396	0.00844938
mrc2	C-type mannose receptor 2	2	8.92369	0.000407399	0.00844938
ctsb	Cathepsin B	9	27.1915	0.000410107	0.0084919
isy1	Pre-mRNA-splicing factor ISY1 homolog	4	13.7675	0.000410494	0.0084919
sart3	Squamous cell carcinoma antigen recognized by T-cells 3	2	7.7252	0.00041022	0.0084919
slc7a11	Cystine/glutamate transporter	2	7.16976	0.000411438	0.00850422
anfd	C-type natriuretic peptide 2	1	4.66317	0.000413863	0.0085471
anxa2-a_1	Annexin A2-A	2	13.0109	0.000415061	0.00856458
fam114a1	Protein NOXP20	1	4.64281	0.000416314	0.00857277
pcmt1	Protein-L-isoaspartate(D-aspartate) O-methyltransferase	5	20.1575	0.000416512	0.00857277
sec61a1	Protein transport protein Sec61 subunit alpha isoform 1	5	19.0985	0.000415876	0.00857277
cyp2j2_2	Cytochrome P450 2J2	8	30.4054	0.000419108	0.00861893
ethe1	Persulfide dioxygenase ETHE1, mitochondrial	4	11.9663	0.000420252	0.00863517
sra1	Steroid receptor RNA activator 1	2	5.68238	0.000421302	0.00864946
focad	Focadhesin	6	15.2145	0.000429184	0.00880387
tm9sf3	Transmembrane 9 superfamily member 3	2	13.6908	0.000429726	0.00880759
aida-b_1	Axin interactor, dorsalization-associated protein B	1	6.18801	0.000431082	0.00882794
slc35b2	Adenosine 3'-phospho 5'-phosphosulfate transporter 1	4	18.4402	0.000432399	0.00884749
gpm6b	Neuronal membrane glycoprotein M6-b	5	24.7888	0.000433139	0.00884779
impdh1_3	Inosine-5'-monophosphate dehydrogenase 1	1	2.33518	0.000432808	0.00884779
ticam1	TIR domain-containing adapter molecule 1	3	13.3495	0.000434078	0.00885955
pfkl_2	ATP-dependent 6-phosphofructokinase, liver type	1	2.85971	0.000434587	0.00886252
sorbs1	Sorbin and SH3 domain-containing protein 1	10	32.9578	0.000435721	0.00887823
capg	Macrophage-capping protein	4	10.9438	0.000439317	0.00894403
tjp2	Tight junction protein ZO-2	3	9.49011	0.000440989	0.00897057
usp14_1	Ubiquitin carboxyl-terminal hydrolase 14	8	18.7653	0.000442224	0.00898821
zo71_149	Oocyte zinc finger protein XlCOF7.1 (Fragment)	1	3.9847	0.000444417	0.00902526
sox7	Transcription factor Sox-7	2	8.00938	0.000445646	0.00902765
mdm4	Protein Mdm4	6	14.8794	0.000445423	0.00902765
ssh1_2	Protein phosphatase Slingshot homolog 1	4	4.94263	0.000445506	0.00902765
znf281_1	Zinc finger protein 281	3	6.1744	0.00044734	0.00905446
dctn1	Dynactin subunit 1	1	6.75627	0.000448626	0.00906902
lrba	Lipopolysaccharide-responsive and beige-like anchor protein	4	18.3568	0.000448803	0.00906902
cyp2j3_3	Cytochrome P450 2J3	1	3.21534	0.000450131	0.00908035
polr2a_1	DNA-directed RNA polymerase II subunit RPB1	1	3.04346	0.000450481	0.00908035
trmt61a_1	tRNA (adenine(58)-N(1))-methyltransferase catalytic subunit TRMT61A	4	10.4864	0.000449917	0.00908035
b3galt5_2	Beta-1,3-galactosyltransferase 5	1	1.15986	0.000452026	0.00909645
slc39a4	Zinc transporter ZIP4	4	11.8449	0.000451791	0.00909645
lsm8_1	U6 snRNA-associated Sm-like protein LSm8	1	1.13057	0.000453193	0.00911243
slc9a1	Sodium/hydrogen exchanger 1	4	12.5255	0.000456984	0.00917353
hey1	Hairy/enhancer-of-split related with YRPW motif protein 1	4	8.00903	0.00045665	0.00917353
pol_16	Pro-Pol polyprotein	1	4.13122	0.000458063	0.00918763
cyp2b6_1	Cytochrome P450 2B6	3	9.80231	0.000459317	0.00920522
slc25a19_1	Mitochondrial thiamine pyrophosphate carrier	4	5.86263	0.000460443	0.00922021
sacm1l	Phosphatidylinositide phosphatase SAC1	1	5.93085	0.000461098	0.00922574
cmtr1	Cap-specific mRNA (nucleoside-2'-O-)-methyltransferase 1	5	16.6364	0.0004652	0.00926979
ddx54_1	ATP-dependent RNA helicase DDX54	1	1.65632	0.000465066	0.00926979
k2c5	Keratin, type II cytoskeletal	6	18.3637	0.000464134	0.00926979
kcnk5	Potassium channel subfamily K member 5	1	6.529	0.000465131	0.00926979
tmem57_1	Macoilin	6	21.5233	0.000463947	0.00926979
drc7_1	Dynein regulatory complex subunit 7	2	5.12254	0.000469613	0.00935008
inip_1	SOSS complex subunit C	1	2.27451	0.000472792	0.0094057
pxdn	Peroxidasin	3	8.73568	0.000474075	0.00942354
arsa_1	Arylsulfatase A	4	3.46946	0.000474626	0.00942681
ciz1	Cip1-interacting zinc finger protein	3	13.509	0.000475548	0.00943048
tuba1a_2	Tubulin alpha-1A chain	1	6.96982	0.000475584	0.00943048
acox2_2	Peroxisomal acyl-coenzyme A oxidase 2	1	5.93325	0.000477058	0.00943396
ganab_1	Neutral alpha-glucosidase AB	4	18.6091	0.000477292	0.00943396
mtor_3	Serine/threonine-protein kinase mTOR	1	1.89611	0.000477693	0.00943396
nnmt_17	Nicotinamide N-methyltransferase	2	8.25884	0.000477317	0.00943396
tmem200b	Transmembrane protein 200B	3	4.2304	0.000476616	0.00943396
cg1307_1	Probable peptidyl-tRNA hydrolase 2	1	0.673483	0.000478826	0.00944867
snrnp70	U1 small nuclear ribonucleoprotein 70 kDa	3	12.631	0.000479291	0.0094502
trak2	Trafficking kinesin-binding protein 2	7	18.0585	0.000480076	0.00945805
myof	Myoferlin	7	39.1619	0.000485002	0.00953199
ndnf_1	Protein NDNF	7	30.2795	0.000484345	0.00953199
rubcn	Run domain Beclin-1-interacting and cysteine-rich domain-containing protein	6	14.3909	0.00048463	0.00953199
ccdc127_2	Coiled-coil domain-containing protein 127	1	1.0366	0.000487476	0.0095729
znf706	Zinc finger protein 706	1	1.51083	0.000488061	0.00957667
ppa2	Inorganic pyrophosphatase 2, mitochondrial	6	15.0546	0.000488979	0.00958697
a4galt_1	Lactosylceramide 4-alpha-galactosyltransferase	4	6.28456	0.000489375	0.00958704
neurl3	E3 ubiquitin-protein ligase NEURL3	2	7.41535	0.000490765	0.00960655
vasn	Vasorin	2	9.20917	0.000491911	0.00962126
rab7a	Ras-related protein Rab-7a	2	10.6737	0.000492859	0.00963033
zc3h10_1	Zinc finger CCCH domain-containing protein 10	3	9.86394	0.000493165	0.00963033
cope_1	Coatomer subunit epsilon	2	5.35337	0.000493744	0.00963394
sec24a	Protein transport protein Sec24A	4	19.5303	0.000496192	0.00967396
cyp2f2_18	Cytochrome P450 2F2	1	5.15601	0.000501045	0.00975334
jmjd6-b	Bifunctional arginine demethylase and lysyl-hydroxylase JMJD6-B	3	10.5805	0.000501063	0.00975334
tmem79	Transmembrane protein 79	3	14.678	0.000503705	0.00979695
ccdc50_2	Coiled-coil domain-containing protein 50	7	12.8342	0.00050551	0.00982421
got2_1	Aspartate aminotransferase, mitochondrial	2	11.0688	0.000507428	0.00984785
rabep1	Rab GTPase-binding effector protein 1	7	23.5334	0.000507534	0.00984785
rqcd1_2	Cell differentiation protein RCD1 homolog	1	4.57584	0.000508196	0.00985287
znf551_5	Zinc finger protein 551	3	3.21818	0.000509266	0.00986576
cand1	Cullin-associated NEDD8-dissociated protein 1	5	20.3017	0.000510918	0.00987802
fxr1_105	Fragile X mental retardation syndrome-related protein 1 homolog	1	1.7788	0.000511114	0.00987802
upf2_4	Regulator of nonsense transcripts 2	1	1.26693	0.000510891	0.00987802
arhgap39_1	Rho GTPase-activating protein 39	2	14.2346	0.000514384	0.00991765
rabl2	Rab-like protein 2A	2	7.39778	0.000513682	0.00991765
zmym3	Zinc finger MYM-type protein 3	5	12.1429	0.000514002	0.00991765
acox2_3	Peroxisomal acyl-coenzyme A oxidase 2	2	8.15977	0.000516394	0.00994854
fxr1-b_9	Fragile X mental retardation syndrome-related protein 1 homolog B	1	1.91187	0.000518064	0.00997283
cdc25a	M-phase inducer phosphatase 1	2	8.18506	0.00052128	0.0100268
leprot	Leptin receptor gene-related protein	3	17.3916	0.000521781	0.0100286
casp3	Caspase-3	3	5.50297	0.000525076	0.0100775
dock7	Dedicator of cytokinesis protein 7	2	8.78604	0.000525151	0.0100775
dnajb1	DnaJ homolog subfamily B member 1	4	19.0691	0.000527167	0.0101082
mthfs	5-formyltetrahydrofolate cyclo-ligase	4	19.8753	0.000530195	0.0101583
nfkbie	NF-kappa-B inhibitor epsilon	3	12.0174	0.000533904	0.0102213
cyp2c14_3	Cytochrome P450 2C14	1	3.93695	0.000536088	0.010247
hivep1_2	Zinc finger protein 40	1	6.08223	0.000535967	0.010247
rtn4rl1	Reticulon-4 receptor-like 1	3	11.0913	0.000540239	0.0103183
tmtc1_1	Transmembrane and TPR repeat-containing protein 1	1	1.2932	0.000541151	0.0103276
ulk2_2	Serine/threonine-protein kinase ULK2	3	10.7018	0.000541636	0.0103288
tfrc	Transferrin receptor protein 1	2	5.75347	0.000543819	0.0103623
mical2_3	[F-actin]-methionine sulfoxide oxidase mical2	2	3.56761	0.000544395	0.0103652
sox9	Transcription factor Sox-9	4	14.9939	0.000546005	0.0103877
grn	Granulins	9	37.0569	0.000548812	0.010433
gusb_1	Beta-glucuronidase	2	3.81044	0.000550019	0.0104471
nr1d2	Nuclear receptor subfamily 1 group D member 2	1	1.46762	0.00055041	0.0104471
gon4l_1	GON-4-like protein	7	31.3161	0.000555357	0.0105328
ppp1r18	Phostensin	7	14.9725	0.000558993	0.0105935
rnf121	RING finger protein 121	3	8.73378	0.000559993	0.0106042
lin1_49	LINE-1 reverse transcriptase homolog	1	4.93806	0.000561106	0.0106171
inpp4b	Type II inositol 3,4-bisphosphate 4-phosphatase	6	10.2997	0.00056175	0.010621
acot1_1	Acyl-coenzyme A thioesterase 1	7	18.9382	0.000563178	0.0106398
pnpt1_1	Polyribonucleotide nucleotidyltransferase 1, mitochondrial	1	5.28867	0.000569366	0.0107483
anxa1_2	Annexin A1	1	9.2852	0.000570575	0.0107628
nxn	Nucleoredoxin	1	6.03397	0.000572405	0.010789
tor1aip1_1	Torsin-1A-interacting protein 1	4	10.5429	0.000573912	0.010809
slc35c1	GDP-fucose transporter 1	3	9.14374	0.000577516	0.0108685
rus1	RUS1 family protein C16orf58 homolog	4	10.1858	0.000581417	0.0109251
sec24c	Protein transport protein Sec24C	8	23.1751	0.000581269	0.0109251
tmed1	Transmembrane emp24 domain-containing protein 1	1	6.04611	0.000585337	0.0109903
wwox_1	WW domain-containing oxidoreductase	1	2.35225	0.000588199	0.0110355
ap2b1_3	AP-2 complex subunit beta	2	4.66715	0.000589359	0.0110488
pcgf5	Polycomb group RING finger protein 5	3	9.69806	0.00059471	0.0111405
cyc1	Cytochrome c1, heme protein, mitochondrial	4	20.2346	0.000597128	0.0111773
aars	Alanine--tRNA ligase, cytoplasmic	7	20.8726	0.000602598	0.011271
cyp2a5_5	Cytochrome P450 2A5	1	2.68574	0.000604829	0.011304
pik3c2b_1	Phosphatidylinositol 4-phosphate 3-kinase C2 domain-containing subunit beta	4	7.81566	0.000608723	0.0113681
armc6_4	Armadillo repeat-containing protein 6	4	5.54803	0.000609248	0.0113692
mnd1	Meiotic nuclear division protein 1 homolog	3	6.44519	0.000612308	0.0114176
pttg1_1	Securin	2	3.95043	0.000613491	0.0114309
slc22a16	Solute carrier family 22 member 16	4	13.6788	0.000614286	0.011437
atp13a4_21	Probable cation-transporting ATPase 13A4	4	16.072	0.000615369	0.0114484
cyb5r4_2	Cytochrome b5 reductase 4	1	0.998755	0.000616454	0.0114598
foxo3	Forkhead box protein O3	1	5.98629	0.000620061	0.0115181
trip12	E3 ubiquitin-protein ligase TRIP12	3	11.9839	0.000621949	0.0115444
bdh1	D-beta-hydroxybutyrate dehydrogenase, mitochondrial	4	17.3512	0.000624427	0.0115816
cbx1_57	Chromobox protein homolog 1	1	0.75045	0.000626693	0.0116148
tmem132e	Transmembrane protein 132E	3	4.32573	0.000627636	0.0116234
sox4	Transcription factor SOX-4	1	6.20033	0.000629512	0.0116493
lrpprc_4	Leucine-rich PPR motif-containing protein, mitochondrial	2	6.04632	0.000630509	0.0116589
cd9_1	CD9 antigen	1	6.42283	0.00063292	0.0116858
tiam2	T-lymphoma invasion and metastasis-inducing protein 2	3	6.20371	0.000632497	0.0116858
dync1h1	Cytoplasmic dynein 1 heavy chain 1	6	24.6513	0.000633519	0.011688
urgcp_6	Up-regulator of cell proliferation	1	2.65336	0.000635372	0.0117133
col6a3	Collagen alpha-3(VI) chain	9	35.498	0.000636825	0.0117312
kif1c_8	Kinesin-like protein KIF1C	2	8.58879	0.000637558	0.0117359
fbxo8	F-box only protein 8	5	13.753	0.000638775	0.0117494
ehd1_1	EH domain-containing protein 1	1	2.69979	0.000641112	0.0117835
cq062_1	Uncharacterized protein C17orf62 homolog	3	7.71019	0.000641752	0.0117864
herpud2	Homocysteine-responsive endoplasmic reticulum-resident ubiquitin-like domain member 2 protein	7	18.6755	0.000643266	0.0118053
trak2_2	Trafficking kinesin-binding protein 2	1	1.15667	0.000643949	0.011809
zfr	Zinc finger RNA-binding protein	5	27.7984	0.000644866	0.0118169
slc29a2	Equilibrative nucleoside transporter 2	5	27.8062	0.000648031	0.0118575
sobp_3	Sine oculis-binding protein homolog	1	0.451138	0.000648057	0.0118575
capg_1	Macrophage-capping protein	2	7.51985	0.00065282	0.0119357
cyp2k1_43	Cytochrome P450 2K1	2	6.33764	0.000654714	0.0119614
itpr2_1	Inositol 1,4,5-trisphosphate receptor type 2	5	10.8989	0.000657915	0.011984
map2k2	Dual specificity mitogen-activated protein kinase kinase 2 (Fragment)	8	20.9569	0.000657282	0.011984
mul1	Mitochondrial ubiquitin ligase activator of nfkb 1	2	8.43677	0.000656779	0.011984
ubqln1	Ubiquilin-1	4	21.7247	0.000657857	0.011984
fnbp1l_2	Formin-binding protein 1-like	1	5.43898	0.000658746	0.0119902
f10_1	Coagulation factor X	3	6.80269	0.000660224	0.0120081
faf2_1	FAS-associated factor 2	2	2.11526	0.000661755	0.012027
tmem263-a	Transmembrane protein 263-A	2	8.96243	0.000663028	0.0120411
galnt5	Polypeptide N-acetylgalactosaminyltransferase 5	1	7.43698	0.000665751	0.0120816
smurf2_2	E3 ubiquitin-protein ligase SMURF2	6	14.2423	0.000667596	0.0121061
pcdhgb5_9	Protocadherin gamma-B5	1	1.14119	0.000669415	0.01213
slc52a2_1	Solute carrier family 52, riboflavin transporter, member 2	1	3.63762	0.000670597	0.0121424
pgk	Phosphoglycerate kinase	1	7.54701	0.000672207	0.0121626
ftsj1	Putative tRNA (cytidine(32)/guanosine(34)-2'-O)-methyltransferase	7	21.2858	0.000675078	0.0122054
endou_2	Poly(U)-specific endoribonuclease	5	19.5873	0.000679097	0.0122599
tfcp2l1_2	Transcription factor CP2-like protein 1	4	12.6437	0.000678773	0.0122599
erap1	Endoplasmic reticulum aminopeptidase 1	4	12.1034	0.000680342	0.0122733
capg_2	Macrophage-capping protein	1	4.05925	0.00068225	0.0122987
zo71_308	Oocyte zinc finger protein XlCOF7.1 (Fragment)	2	2.34894	0.000685715	0.012352
cldn8_1	Claudin-8	1	7.97049	0.000686613	0.012359
elf1_1	ETS-related transcription factor Elf-1	3	11.3556	0.000687935	0.0123646
lars2_1	Probable leucine--tRNA ligase, mitochondrial	3	9.79616	0.000687919	0.0123646
wbp4_1	WW domain-binding protein 4	1	3.33867	0.000691736	0.0124237
hsd17b14	17-beta-hydroxysteroid dehydrogenase 14	5	7.32244	0.000694416	0.0124627
ecm1	Extracellular matrix protein 1	6	20.2269	0.000699349	0.012542
arid5b	AT-rich interactive domain-containing protein 5B	7	20.305	0.000702482	0.0125889
rab30	Ras-related protein Rab-30	1	3.09771	0.000705378	0.0126315
fig4_2	Polyphosphoinositide phosphatase	5	14.6487	0.000707075	0.0126526
odf3	Outer dense fiber protein 3	1	6.8093	0.000707762	0.0126557
krt5	Keratin, type II cytoskeletal 5	5	32.0824	0.000709697	0.012674
shb_2	SH2 domain-containing adapter protein B	2	7.89468	0.000709824	0.012674
arsg_1	Arylsulfatase G	2	5.55658	0.000710961	0.012685
ptpmt1_1	Phosphatidylglycerophosphatase and protein-tyrosine phosphatase 1	1	1.16996	0.000711641	0.0126878
add3_2	Gamma-adducin	2	3.07862	0.000712272	0.0126898
kiaa0355_1	Uncharacterized protein KIAA0355	1	5.48724	0.000712853	0.0126909
arfrp1	ADP-ribosylation factor-related protein 1	2	6.71721	0.00071576	0.0127333
vav2	Guanine nucleotide exchange factor VAV2	3	3.751	0.000717081	0.0127475
nt5c3a_3	Cytosolic 5'-nucleotidase 3A	1	0.726456	0.000718475	0.0127481
prdx4	Peroxiredoxin-4	2	12.4994	0.000718681	0.0127481
sel1l_1	Protein sel-1 homolog 1	3	10.8377	0.000717726	0.0127481
pitrm1	Presequence protease, mitochondrial	3	12.8609	0.000726356	0.0128749
ywhaz	14-3-3 protein zeta/delta	6	30.0255	0.000729243	0.0129089
zgc:112185	UPF0488 protein C8orf33 homolog	3	9.99196	0.000729337	0.0129089
dlgap5	Disks large-associated protein 5	4	10.6012	0.000730766	0.0129249
atg9a	Autophagy-related protein 9A	5	12.9629	0.000732279	0.0129422
myo6	Unconventional myosin-VI	6	26.0102	0.00073429	0.0129684
b3gat1_1	Galactosylgalactosylxylosylprotein 3-beta-glucuronosyltransferase 1	3	8.84771	0.000738095	0.0130245
taf2	Transcription initiation factor TFIID subunit 2	6	9.70651	0.000738538	0.0130245
slc9a3r1	Na(+)/H(+) exchange regulatory cofactor NHE-RF1	1	6.48993	0.000740852	0.0130559
azin1	Antizyme inhibitor 1	10	33.0357	0.00074459	0.0131123
fam216a	Protein FAM216A	2	4.79679	0.000752029	0.0132242
hpcal1_2	Hippocalcin-like protein 1	1	1.4037	0.000751714	0.0132242
atrn	Attractin	4	15.9327	0.000754752	0.0132625
cdkn1b_1	Cyclin-dependent kinase inhibitor 1B	3	8.46639	0.000758909	0.013326
mpp5_1	MAGUK p55 subfamily member 5	3	12.0749	0.000759655	0.0133295
tmem254	Transmembrane protein 254	3	9.2728	0.000761129	0.0133457
fbxo18_1	F-box DNA helicase 1	8	23.9399	0.000761924	0.0133501
sdha-b_1	Succinate dehydrogenase [ubiquinone] flavoprotein subunit B, mitochondrial	2	4.33458	0.000763306	0.0133647
golga3	Golgin subfamily A member 3	1	6.73313	0.000765226	0.0133887
larp7_1	La-related protein 7	7	23.498	0.000766686	0.0134046
arid4a_1	AT-rich interactive domain-containing protein 4A	4	5.37701	0.000768836	0.0134159
bbr_2	E3 ubiquitin ligase BIG BROTHER-related	1	0.988776	0.000768981	0.0134159
lama3_1	Laminin subunit alpha-3	1	3.43308	0.000768134	0.0134159
cyp2c14_8	Cytochrome P450 2C14	2	3.28245	0.000780933	0.0136123
dcun1d2	DCN1-like protein 2	8	20.1097	0.000781352	0.0136123
ccdc66	Coiled-coil domain-containing protein 66	4	10.5842	0.000788733	0.013731
tbc1d8_4	TBC1 domain family member 8	1	5.39822	0.000791162	0.0137635
zo71_37	Oocyte zinc finger protein XlCOF7.1 (Fragment)	3	5.34784	0.000795413	0.0138276
slc25a39	Solute carrier family 25 member 39	1	8.20523	0.000797902	0.0138553
znf346	Zinc finger protein 346	6	22.033	0.000798144	0.0138553
rab33b	Ras-related protein Rab-33B	3	8.92085	0.000801615	0.0139057
gpaa1	Glycosylphosphatidylinositol anchor attachment 1 protein	6	16.0864	0.000803467	0.0139279
nop2_1	Probable 28S rRNA (cytosine(4447)-C(5))-methyltransferase	2	7.27782	0.000804628	0.0139381
ddx11_4	ATP-dependent DNA helicase DDX11	1	2.29489	0.000805865	0.0139496
hspa8_4	Heat shock cognate 71 kDa protein	1	3.39354	0.000807004	0.0139595
dsa2b_1	Dispanin subfamily A member 2b	2	11.6752	0.000807796	0.0139632
cr021_1	UPF0711 protein C18orf21 homolog	2	6.30727	0.000809304	0.0139794
akap13	A-kinase anchor protein 13	2	13.4188	0.000812082	0.0140175
gpaa1_2	Glycosylphosphatidylinositol anchor attachment 1 protein	1	1.80734	0.000813274	0.0140281
ndfip2	NEDD4 family-interacting protein 2	1	7.0031	0.00081974	0.0141297
gxylt1	Glucoside xylosyltransferase 1	2	10.2764	0.00082236	0.0141529
itpkb_2	Inositol-trisphosphate 3-kinase B	5	19.2574	0.000822663	0.0141529
pus7_1	Pseudouridylate synthase 7 homolog	3	10.9947	0.000822831	0.0141529
rab5c	Ras-related protein Rab-5C	4	20.4389	0.000823765	0.014159
cdkal1	Threonylcarbamoyladenosine tRNA methylthiotransferase	7	11.7572	0.000824851	0.0141677
ipo4	Importin-4	3	9.14482	0.000829054	0.0142299
cyp2f2_12	Cytochrome P450 2F2	1	6.70296	0.000830416	0.0142432
h6pd	GDH/6PGL endoplasmic bifunctional protein	6	22.5737	0.000832361	0.0142665
kifap3	Kinesin-associated protein 3	3	7.80323	0.000837292	0.014341
pi4k2a	Phosphatidylinositol 4-kinase type 2-alpha	1	6.95759	0.000838778	0.0143563
slain2	SLAIN motif-containing protein 2	3	13.5725	0.000842792	0.0144149
mga	MAX gene-associated protein	11	23.3821	0.00084375	0.0144212
ca2	Carbonic anhydrase 2	5	15.7268	0.000844457	0.0144232
erap1_1	Endoplasmic reticulum aminopeptidase 1	1	1.75102	0.000846327	0.0144366
mpp1	55 kDa erythrocyte membrane protein	3	10.5773	0.000846425	0.0144366
kif1c_7	Kinesin-like protein KIF1C	2	11.1786	0.000852761	0.0145345
wrnip1_4	ATPase WRNIP1	4	8.87422	0.000854851	0.0145599
plxnb2	Plexin-B2	5	22.6385	0.000855824	0.0145663
cyp2c40_2	Cytochrome P450 2C40	1	2.6938	0.000861779	0.0146575
rnf14	E3 ubiquitin-protein ligase RNF14	16	51.1963	0.000863604	0.0146783
echdc3	Enoyl-CoA hydratase domain-containing protein 3, mitochondrial	2	7.84669	0.000864594	0.0146849
app_2	Amyloid beta A4 protein	3	8.28226	0.000867415	0.0147139
mettl16	Methyltransferase-like protein 16	3	11.6186	0.000867511	0.0147139
fam53c	Protein FAM53C	1	1.35813	0.000870676	0.0147573
slc30a10	Zinc transporter 10	4	4.51739	0.000879211	0.0148916
papln_2	Papilin	3	10.3059	0.000880708	0.0149066
b3gat2	Galactosylgalactosylxylosylprotein 3-beta-glucuronosyltransferase 2	4	16.4407	0.00088548	0.0149666
jak2_2	Tyrosine-protein kinase JAK2	1	1.17886	0.000884908	0.0149666
helz	Probable helicase with zinc finger domain	6	11.2037	0.00088916	0.0150184
chuk_1	Inhibitor of nuclear factor kappa-B kinase subunit alpha	1	1.68628	0.000891487	0.0150473
cnnm4_5	Metal transporter CNNM4	1	4.34487	0.000892231	0.0150495
egr1_1	Early growth response protein 1	1	2.39495	0.000894175	0.0150632
tm9sf1	Transmembrane 9 superfamily member 1	4	9.73709	0.000894284	0.0150632
spcs2_1	Probable signal peptidase complex subunit 2	1	7.25238	0.000895359	0.0150709
wsb2	WD repeat and SOCS box-containing protein 2	7	24.6812	0.000898268	0.0151095
cyp2k1_6	Cytochrome P450 2K1	3	11.8764	0.000899647	0.0151223
atxn7l3_1	Ataxin-7-like protein 3	1	1.06568	0.00090406	0.015186
tnip2	TNFAIP3-interacting protein 2	5	15.5955	0.000907018	0.0152252
rnpep	Aminopeptidase B	4	21.8547	0.000908501	0.0152396
chmp6-a	Charged multivesicular body protein 6-A	5	16.3755	0.0009102	0.0152576
acox2_1	Peroxisomal acyl-coenzyme A oxidase 2	2	7.51272	0.000913006	0.0152941
ece1	Endothelin-converting enzyme 1	6	32.1696	0.000913654	0.0152945
endou-a	Poly(U)-specific endoribonuclease-A	3	8.42264	0.000914913	0.015305
srp72	Signal recognition particle subunit SRP72	2	8.53425	0.000919151	0.0153654
agpat1_1	1-acyl-sn-glycerol-3-phosphate acyltransferase alpha	3	10.4035	0.000922367	0.0154086
sbf1	Myotubularin-related protein 5	8	30.1512	0.000924299	0.0154303
abhd12	Monoacylglycerol lipase ABHD12	1	6.4939	0.000925216	0.015435
rin1	Ras and Rab interactor 1	4	12.3545	0.000928078	0.0154722
phf1	PHD finger protein 1	12	39.9132	0.000935596	0.0155762
calr	Calreticulin	7	29.454	0.000935206	0.0155762
aadacl4_6	Arylacetamide deacetylase-like 4	2	5.03759	0.000936897	0.0155873
itm2a	Integral membrane protein 2A	4	26.5084	0.000938425	0.0155914
ranbp9	Ran-binding protein 9	6	25.8254	0.000938231	0.0155914
hp1bp3	Heterochromatin protein 1-binding protein 3	10	32.8724	0.000940274	0.0156115
asph	Aspartyl/asparaginyl beta-hydroxylase	9	33.3098	0.000942744	0.0156367
nek8_1	Serine/threonine-protein kinase Nek8	2	2.9124	0.000943076	0.0156367
rfc3	Replication factor C subunit 3	3	12.8548	0.000944868	0.0156558
sun1	SUN domain-containing protein 1	4	18.5407	0.000947066	0.0156816
kdm3a-a_1	Lysine-specific demethylase 3A-A	12	35.6455	0.000948148	0.0156888
myh1b_4	Myosin-1B	1	0.929524	0.00094912	0.0156943
tf2-1_60	Transposon Tf2-1 polyprotein	1	5.01775	0.000952102	0.0157329
cpt1a_2	Carnitine O-palmitoyltransferase 1, liver isoform	2	13.4654	0.00095452	0.0157332
htr3a_7	5-hydroxytryptamine receptor 3A	2	1.37489	0.000954292	0.0157332
slc25a3	Phosphate carrier protein, mitochondrial	13	55.5688	0.000953742	0.0157332
sypl1	Synaptophysin-like protein 1	4	18.4279	0.000954701	0.0157332
phip	PH-interacting protein	9	25.9146	0.00095765	0.0157712
xylt1	Xylosyltransferase 1	1	5.02927	0.00096356	0.0158578
derl2	Derlin-2	3	11.5143	0.000964739	0.0158651
fam49b	Protein FAM49B	2	7.13022	0.000965911	0.0158651
hk2	Hexokinase-2	6	19.5277	0.000965954	0.0158651
traf7_2	E3 ubiquitin-protein ligase TRAF7	1	1.39648	0.00096918	0.0159073
numb	Protein numb homolog	9	27.7869	0.000972163	0.0159456
chuk	Inhibitor of nuclear factor kappa-B kinase subunit alpha	3	6.24504	0.000973441	0.0159468
gtf2b	Transcription initiation factor IIB	3	11.344	0.000973544	0.0159468
rap2c	Ras-related protein Rap-2c	6	19.6142	0.000977798	0.0160057
malt1_2	Mucosa-associated lymphoid tissue lymphoma translocation protein 1	3	16.4008	0.000979144	0.016017
tp53bp1	Tumor suppressor p53-binding protein 1	1	3.01188	0.000981174	0.0160394
cobl	Protein cordon-bleu	4	18.9492	0.000984066	0.0160759
aup1	Ancient ubiquitous protein 1	5	15.1521	0.00098497	0.0160799
ephx1_1	Epoxide hydrolase 1	4	6.37858	0.000988652	0.0161292
atp6v0a1	V-type proton ATPase 116 kDa subunit a isoform 1	7	13.7716	0.000990503	0.0161379
cyp8b1	5-beta-cholestane-3-alpha,7-alpha-diol 12-alpha-hydroxylase	5	23.5281	0.000990249	0.0161379
fyn_2	Tyrosine-protein kinase Fyn	3	4.46029	0.000991629	0.0161454
selenbp1	Selenium-binding protein 1	5	16.7665	0.00099424	0.0161569
smox	Spermine oxidase	6	18.8567	0.000994321	0.0161569
tmx3	Protein disulfide-isomerase TMX3	5	17.8092	0.00099407	0.0161569
vcl	Vinculin	8	37.488	0.00100075	0.0162505
art5_5	Ecto-ADP-ribosyltransferase 5	1	1.67042	0.00100237	0.0162661
csde1_1	Cold shock domain-containing protein E1	2	12.4351	0.00100739	0.0163258
mbtps1_3	Membrane-bound transcription factor site-1 protease	2	7.92017	0.00100692	0.0163258
arhgef5_1	Rho guanine nucleotide exchange factor 5	2	12.7185	0.00101201	0.0163897
atp13a5_12	Probable cation-transporting ATPase 13A5	1	0.782526	0.00101299	0.0163906
jarid2	Protein Jumonji	6	21.4572	0.00101341	0.0163906
hps4	Hermansky-Pudlak syndrome 4 protein	5	14.328	0.00101914	0.0164724
brd3	Bromodomain-containing protein 3	10	25.8703	0.00102539	0.0165298
crybg3	Very large A-kinase anchor protein	3	11.1113	0.00102464	0.0165298
dpp10_2	Inactive dipeptidyl peptidase 10	2	5.02697	0.00102541	0.0165298
ube2d2	Ubiquitin-conjugating enzyme E2 D2	3	17.6679	0.00102532	0.0165298
aspn	Asporin	4	12.465	0.00103204	0.0166258
rnf14_1	E3 ubiquitin-protein ligase RNF14	3	12.7714	0.00103446	0.0166537
ninl_2	Ninein-like protein	1	4.84722	0.00103753	0.0166923
zo22_79	Oocyte zinc finger protein XlCOF22	1	1.53924	0.00103928	0.0167094
ccar1	Cell division cycle and apoptosis regulator protein 1	7	22.1068	0.00104296	0.0167532
trio	Triple functional domain protein	7	14.369	0.00104338	0.0167532
cnot2	CCR4-NOT transcription complex subunit 2	4	19.1414	0.0010503	0.0168405
lorf2_250	LINE-1 retrotransposable element ORF2 protein	1	1.28175	0.00105089	0.0168405
rbm42	RNA-binding protein 42	2	7.21548	0.00104959	0.0168405
ncald	Neurocalcin-delta	1	4.91537	0.00105398	0.0168789
traf2_5	TNF receptor-associated factor 2	7	10.9444	0.00105504	0.0168849
tm9sf4	Transmembrane 9 superfamily member 4	6	28.6112	0.0010558	0.0168859
mtch2	Mitochondrial carrier homolog 2	4	15.8201	0.00105791	0.0169086
dact1	Dapper 1	6	16.5782	0.00105878	0.0169113
kiaa1468_1	LisH domain and HEAT repeat-containing protein KIAA1468	1	5.3673	0.0010611	0.0169367
pelo	Protein pelota homolog	7	21.221	0.00106176	0.0169367
gag-pol_71	Gag-Pol polyprotein	1	2.96728	0.00106464	0.0169716
amotl2_1	Angiomotin-like protein 2	11	39.8752	0.0010696	0.0170272
lfng	Beta-1,3-N-acetylglucosaminyltransferase lunatic fringe	2	8.78601	0.00106987	0.0170272
srsf3	Serine/arginine-rich splicing factor 3	3	8.79942	0.00107022	0.0170272
srms_1	Tyrosine-protein kinase Srms	2	2.10012	0.00107412	0.0170781
ccdc88c	Daple-like protein	1	5.19724	0.00107547	0.0170883
cyp2f3_2	Cytochrome P450 2F3	1	1.37562	0.00107783	0.0171147
slc7a8_1	Large neutral amino acids transporter small subunit 2	1	7.92936	0.00108149	0.0171617
pomt1_1	Protein O-mannosyl-transferase 1	1	1.08438	0.00108473	0.017202
cstb_1	Cystatin-B	1	2.36157	0.00109096	0.0172895
pttg1_2	Securin	2	8.28333	0.001093	0.0173106
sfxn2	Sideroflexin-2	5	11.5955	0.00109586	0.0173447
ampd2_1	AMP deaminase 2	2	5.19378	0.00109718	0.0173539
patl1_1	Protein PAT1 homolog 1	1	1.14292	0.00109787	0.0173539
tbx1	T-box transcription factor TBX1	2	6.31436	0.00109866	0.0173551
serpinb4_2	Serpin B4	3	14.1538	0.00110211	0.0173984
crtac1	Cartilage acidic protein 1	3	5.71917	0.00110513	0.0174185
mov10	Putative helicase MOV-10	4	13.3188	0.00110416	0.0174185
nxpe4_2	NXPE family member 4	1	1.5982	0.00110553	0.0174185
gas7_1	Growth arrest-specific protein 7	4	12.0752	0.00110784	0.0174437
rusc2_2	Iporin	1	5.16182	0.0011099	0.0174648
calu_1	Calumenin	1	4.39955	0.00111131	0.0174758
tf2-1_398	Transposon Tf2-1 polyprotein	1	7.09204	0.00111371	0.0175022
sema3d	Semaphorin-3D	4	11.6897	0.00112209	0.0176225
ddit3	DNA damage-inducible transcript 3 protein	2	9.71197	0.00112619	0.0176528
pcca_1	Propionyl-CoA carboxylase alpha chain, mitochondrial	2	5.84886	0.00112568	0.0176528
scaf1_3	Splicing factor, arginine/serine-rich 19	1	7.24515	0.00112599	0.0176528
psd4	PH and SEC7 domain-containing protein 4	1	7.63487	0.00112739	0.0176603
ctdsp1_2	Carboxy-terminal domain RNA polymerase II polypeptide A small phosphatase 1	2	2.62071	0.0011304	0.0176946
htatip2	Oxidoreductase HTATIP2	2	10.0757	0.00113103	0.0176946
atp1a1_3	Sodium/potassium-transporting ATPase subunit alpha-1	1	1.31184	0.00113304	0.0177146
cyp2k1_29	Cytochrome P450 2K1	2	4.26616	0.00113377	0.0177148
nfe2l2	Nuclear factor erythroid 2-related factor 2	2	11.8664	0.0011392	0.0177881
znf574	Zinc finger protein 574	5	15.694	0.00114497	0.0178668
tmem63a_5	CSC1-like protein 1	3	13.3294	0.00114746	0.0178942
rce1	CAAX prenyl protease 2	5	15.6322	0.00115192	0.0179523
lcmt1	Leucine carboxyl methyltransferase 1	7	11.6952	0.00115613	0.0180065
foxo3_1	Forkhead box protein O3	1	5.02172	0.00115753	0.0180167
bcar3_3	Breast cancer anti-estrogen resistance protein 3	1	1.61295	0.00116003	0.0180401
fancl_1	E3 ubiquitin-protein ligase FANCL	5	16.0419	0.00116114	0.0180401
pdgfra	Platelet-derived growth factor receptor alpha	2	6.96849	0.00116125	0.0180401
sowaha	Ankyrin repeat domain-containing protein SOWAHA	1	5.78576	0.00116267	0.018045
zo22_112	Oocyte zinc finger protein XlCOF22	3	4.54564	0.00116305	0.018045
lpin1	Phosphatidate phosphatase LPIN1	6	20.9385	0.00116393	0.0180471
smad9	Mothers against decapentaplegic homolog 9	3	9.68756	0.00117018	0.0181325
rbpms	RNA-binding protein with multiple splicing	3	11.0916	0.00117173	0.0181362
tcf20_1	Transcription factor 20	3	13.7495	0.0011719	0.0181362
tsc22d3	TSC22 domain family protein 3	2	16.6956	0.00118582	0.01834
arhgap1_1	Rho GTPase-activating protein 1	3	10.1831	0.00118836	0.0183677
cstf1_4	Cleavage stimulation factor subunit 1	1	6.1308	0.0011902	0.0183752
rufy3	Protein RUFY3	3	15.2549	0.00119036	0.0183752
ank2	Ankyrin-2	16	33.9831	0.00119414	0.0184104
slc6a14_1	Sodium- and chloride-dependent neutral and basic amino acid transporter B(0+)	4	18.1262	0.00119375	0.0184104
bcat1_1	Branched-chain-amino-acid aminotransferase, cytosolic	2	9.925	0.0012015	0.0184887
mark1	Serine/threonine-protein kinase MARK1	4	7.46597	0.0012015	0.0184887
otop2_2	Otopetrin-2	2	6.41098	0.0012003	0.0184887
gpr52	Probable G-protein coupled receptor 52	2	2.58688	0.00120397	0.0185151
ct024_1	Uncharacterized protein C20orf24 homolog	1	7.80207	0.00120517	0.0185176
irf3_2	Interferon regulatory factor 3	4	10.3926	0.00120566	0.0185176
mettl13_2	Methyltransferase-like protein 13	6	13.7402	0.00120916	0.0185597
slc30a7_1	Zinc transporter 7	1	5.52711	0.00121035	0.0185642
srsf1	Serine/arginine-rich splicing factor 1	5	13.7997	0.00121097	0.0185642
tjp2_1	Tight junction protein ZO-2	9	28.4612	0.00121408	0.0186001
camsap3	Calmodulin-regulated spectrin-associated protein 3	3	8.14457	0.00121609	0.0186105
irak4	Interleukin-1 receptor-associated kinase 4	4	12.8122	0.00121705	0.0186105
ngef_1	Ephexin-1	2	10.7619	0.00121661	0.0186105
dolk	Dolichol kinase	1	4.68691	0.00121862	0.0186229
cdh6	Cadherin-6	2	5.48836	0.00122034	0.0186375
hnrnpu	Heterogeneous nuclear ribonucleoprotein U	4	23.4171	0.00122128	0.0186402
cdc25a_2	M-phase inducer phosphatase 1	2	8.25217	0.00122311	0.0186441
sult2b1_2	Sulfotransferase family cytosolic 2B member 1	1	4.39855	0.00122383	0.0186441
tmem238	Transmembrane protein 238	4	13.8334	0.00122247	0.0186441
gtpbp6	Putative GTP-binding protein 6	3	6.72332	0.00122619	0.0186568
trrap	Transformation/transcription domain-associated protein	2	13.5945	0.00122594	0.0186568
tcb1_227	Transposable element Tcb1 transposase	1	4.28507	0.00122851	0.0186805
ckap4	Cytoskeleton-associated protein 4	3	15.8907	0.00123072	0.0186919
scai	Protein SCAI	4	12.1061	0.0012308	0.0186919
ptpn13	Tyrosine-protein phosphatase non-receptor type 13	4	14.9372	0.00123231	0.0187031
klhl24_2	Kelch-like protein 24	2	1.66758	0.00123745	0.0187696
slc8b1	Sodium/potassium/calcium exchanger 6, mitochondrial	5	9.45227	0.00124335	0.0188473
degs2	Sphingolipid delta(4)-desaturase/C4-monooxygenase DES2	3	10.8314	0.00124701	0.0188559
fgfr3_2	Fibroblast growth factor receptor 3	2	1.4475	0.00124677	0.0188559
pradc1	Protease-associated domain-containing protein 1	3	7.59406	0.00124675	0.0188559
vnx1	Low affinity vacuolar monovalent cation/H(+) antiporter	2	3.04989	0.00124648	0.0188559
ankzf1	Ankyrin repeat and zinc finger domain-containing protein 1	1	4.877	0.00125004	0.0188784
thap2_1	THAP domain-containing protein 2	3	6.88535	0.0012496	0.0188784
zmiz2	Zinc finger MIZ domain-containing protein 2	7	18.9293	0.00125143	0.0188876
csdc2	Cold shock domain-containing protein C2	2	8.35258	0.00125334	0.0189048
c5orf42_2	Protein JBTS17	1	3.29355	0.00125458	0.0189059
mat2b	Methionine adenosyltransferase 2 subunit beta	4	17.1641	0.00125571	0.0189059
vdr	Vitamin D3 receptor	1	5.12046	0.00125574	0.0189059
cdk7	Cyclin-dependent kinase 7	8	19.4488	0.00126121	0.0189766
ctnna1	Catenin alpha-1	5	17.8534	0.00126411	0.018985
psap_3	Prosaposin	4	17.2124	0.00126397	0.018985
scnn1b-b	Amiloride-sensitive sodium channel subunit beta-2	2	10.1526	0.00126265	0.018985
zbed9_9	SCAN domain-containing protein 3	2	5.90476	0.0012683	0.0190362
axin1_1	Axin-1	3	8.6837	0.00127105	0.0190658
clec2h_1	C-type lectin domain family 2 member H	1	1.88559	0.00127831	0.019157
ewsr1	RNA-binding protein EWS	5	6.60904	0.00127871	0.019157
[truncated: 1,011 more rows]

## Sheet: DE_in_both_studies
target_id	description	known coloration association
[truncated: 240 more rows]
