# Supplementary material for: Being red, blue and green: the genetic basis of coloration differences in the strawberry poison frog (Oophaga pumilio)
Source: BMC Genomics. 2020 Apr 15;21:301. doi: 10.1186/s12864-020-6719-5 (PMC7158012; doi:10.1186/s12864-020-6719-5)
Supplement: Supplementary file 7 — Additional file 7 SM Table 7: List of the color-associated genes, compiled from the literature and used for functional interpretation. [file 12864_2020_6719_MOESM7_ESM.xlsx]

## Sheet: color-associated genes
Gene ID	Description	Gene set	Source
abcg5	ATP-binding cassette sub-family G member 5	carotenoid metabolism	McLean et al. 2016
abcg8	ATP-binding cassette sub-family G member 8	carotenoid metabolism	McLean et al. 2016
aldh1a1	Retinal dehydrogenase 1	carotenoid metabolism	McLean et al. 2016
aldh1a2	Retinal dehydrogenase 2	carotenoid metabolism	McLean et al. 2016
bco2	Beta,beta-carotene 9',10'-oxygenase	carotenoid metabolism	McLean et al. 2016
cyp26a1	Cytochrome P450 26A1	carotenoid metabolism	McLean et al. 2016
cyp26b1	Cytochrome P450 26B1	carotenoid metabolism	McLean et al. 2016
dgat1	Diacylglycerol O-acyltransferase 1	carotenoid metabolism	McLean et al. 2016
dgat2	Diacylglycerol O-acyltransferase 2	carotenoid metabolism	McLean et al. 2016
dhrs3	Short-chain dehydrogenase/reductase 3	carotenoid metabolism	McLean et al. 2016
lrat	Lecithin retinol acyltransferase	carotenoid metabolism	McLean et al. 2016
npc1l1	Niemann-Pick C1-like protein 1	carotenoid metabolism	McLean et al. 2016
rara	Retinoic acid receptor alpha	carotenoid metabolism	McLean et al. 2016
rarg	Retinoic acid receptor gamma	carotenoid metabolism	McLean et al. 2016
rbp1	Retinol-binding protein 1	carotenoid metabolism	McLean et al. 2016
rbp2	Retinol-binding protein 2	carotenoid metabolism	McLean et al. 2016
rbp3	Retinol-binding protein 3	carotenoid metabolism	McLean et al. 2016
rbp4	Retinol-binding protein 4	carotenoid metabolism	McLean et al. 2016
rbp5	Retinol-binding protein 5	carotenoid metabolism	McLean et al. 2016
rdh10	Retinol dehydrogenase 10	carotenoid metabolism	McLean et al. 2016
rdh14	Retinol dehydrogenase 14	carotenoid metabolism	McLean et al. 2016
rdh16	Retinol dehydrogenase 16	carotenoid metabolism	McLean et al. 2016
rdh8	Retinol dehydrogenase 8	carotenoid metabolism	McLean et al. 2016
retsat	Putative all-trans-retinol 13,14-reductase	carotenoid metabolism	McLean et al. 2016
rlbp1	Retinaldehyde-binding protein 1	carotenoid metabolism	McLean et al. 2016
rpe65	Retinoid isomerohydrolase	carotenoid metabolism	McLean et al. 2016
rxra	Retinoic acid receptor RXR-alpha	carotenoid metabolism	McLean et al. 2016
scarb1	Scavenger receptor class B member 1	carotenoid metabolism	McLean et al. 2016
sult1a1	Sulfotransferase 1A1	carotenoid metabolism	McLean et al. 2016
adsl	Adenylosuccinate lyase	guanine synthesis in iridophores	Higdon et al. 2013
ak1	Adenylate kinase isoenzyme 1	guanine synthesis in iridophores	Higdon et al. 2013
atic	Bifunctional purine biosynthesis protein PURH	guanine synthesis in iridophores	Higdon et al. 2013
dera	Deoxyribose-phosphate aldolase	guanine synthesis in iridophores	Higdon et al. 2013
eno3	Beta-enolase	guanine synthesis in iridophores	Higdon et al. 2013
fh	Fumarate hydratase, mitochondrial	guanine synthesis in iridophores	Higdon et al. 2013
gart	Trifunctional purine biosynthetic protein adenosine-3	guanine synthesis in iridophores	Higdon et al. 2013
gas1	Growth arrest-specific protein 1	guanine synthesis in iridophores	Stuckert et al. 2019
gmps	GMP synthase [glutamine-hydrolyzing]	guanine synthesis in iridophores	Higdon et al. 2013
impdh1	Inosine-5'-monophosphate dehydrogenase 1	guanine synthesis in iridophores	Higdon et al. 2013
mdh1	Malate dehydrogenase, cytoplasmic	guanine synthesis in iridophores	Higdon et al. 2013
paics	Multifunctional protein ADE2	guanine synthesis in iridophores	Higdon et al. 2013
pck2	Phosphoenolpyruvate carboxykinase [GTP], mitochondrial	guanine synthesis in iridophores	Higdon et al. 2013
pfas	Phosphoribosylformylglycinamidine synthase	guanine synthesis in iridophores	Higdon et al. 2013
pgm2	Phosphoglucomutase-2	guanine synthesis in iridophores	Higdon et al. 2013
phgdh	D-3-phosphoglycerate dehydrogenase	guanine synthesis in iridophores	Higdon et al. 2013
ppat	Amidophosphoribosyltransferase	guanine synthesis in iridophores	Higdon et al. 2013
prpsap1	Phosphoribosyl pyrophosphate synthase-associated protein 1	guanine synthesis in iridophores	Higdon et al. 2013
prtfdc1	Phosphoribosyltransferase domain-containing protein 1	guanine synthesis in iridophores	Higdon et al. 2013
psat1	Phosphoserine aminotransferase	guanine synthesis in iridophores	Higdon et al. 2013
psph	Phosphoserine phosphatase	guanine synthesis in iridophores	Higdon et al. 2013
rpia	Ribose-5-phosphate isomerase	guanine synthesis in iridophores	Higdon et al. 2013
shmt2	Serine hydroxymethyltransferase, mitochondrial	guanine synthesis in iridophores	Higdon et al. 2013
adcy1	Adenylate cyclase type 1	melanin synthesis	McLean et al. 2016
adcy2	Adenylate cyclase type 2	melanin synthesis	McLean et al. 2016
adcy3	Adenylate cyclase type 3	melanin synthesis	McLean et al. 2016
adcy6	Adenylate cyclase type 6	melanin synthesis	McLean et al. 2016
adcy7	Adenylate cyclase type 7	melanin synthesis	McLean et al. 2016
adcy8	Adenylate cyclase type 8	melanin synthesis	McLean et al. 2016
calml4	Calmodulin-like protein 4	melanin synthesis	McLean et al. 2016
camk2b	Calcium/calmodulin-dependent protein kinase type II subunit beta	melanin synthesis	McLean et al. 2016
camk2d	Calcium/calmodulin-dependent protein kinase type II subunit delta	melanin synthesis	McLean et al. 2016
camk2g	Calcium/calmodulin-dependent protein kinase type II subunit gamma	melanin synthesis	McLean et al. 2016
creb3l1	Cyclic AMP-responsive element-binding protein 3-like protein 1	melanin synthesis	McLean et al. 2016
creb3l2	Cyclic AMP-responsive element-binding protein 3-like protein 2	melanin synthesis	McLean et al. 2016
crebbp	CREB-binding protein	melanin synthesis	McLean et al. 2016
ctnnb1	Catenin beta-1	melanin synthesis	McLean et al. 2016
dct	L-dopachrome tautomerase	melanin synthesis	McLean et al. 2016
dvl1	Segment polarity protein dishevelled homolog DVL-1	melanin synthesis	McLean et al. 2016
dvl2	Segment polarity protein dishevelled homolog DVL-2	melanin synthesis	McLean et al. 2016
edn1	Endothelin-1	melanin synthesis	McLean et al. 2016
ep300	Histone acetyltransferase p300	melanin synthesis	McLean et al. 2016
fzd1	Frizzled-1	melanin synthesis	McLean et al. 2016
fzd2	Frizzled-2	melanin synthesis	McLean et al. 2016
fzd3	Frizzled-3	melanin synthesis	McLean et al. 2016
fzd4	Frizzled-4	melanin synthesis	McLean et al. 2016
fzd5	Frizzled-5	melanin synthesis	McLean et al. 2016
fzd6	Frizzled-6	melanin synthesis	McLean et al. 2016
fzd7	Frizzled-7	melanin synthesis	McLean et al. 2016
gnai1	Guanine nucleotide-binding protein G(i) subunit alpha-1	melanin synthesis	McLean et al. 2016
gnai2	Guanine nucleotide-binding protein G(i) subunit alpha-2	melanin synthesis	McLean et al. 2016
gnaq	Guanine nucleotide-binding protein G(q) subunit alpha	melanin synthesis	McLean et al. 2016
gnas	Guanine nucleotide-binding protein G(s) subunit alpha isoforms short	melanin synthesis	McLean et al. 2016
gsk3b	Glycogen synthase kinase-3 beta	melanin synthesis	McLean et al. 2016
hras	GTPase HRas	melanin synthesis	McLean et al. 2016
kit	Mast/stem cell growth factor receptor-related protein Kit	melanin synthesis	McLean et al. 2016
kras	GTPase KRas	melanin synthesis	McLean et al. 2016
lef1	Lymphoid enhancer-binding factor 1	melanin synthesis	McLean et al. 2016
mapk1	Mitogen-activated protein kinase 1	melanin synthesis	McLean et al. 2016
mitf	Microphthalmia-associated transcription factor	melanin synthesis	McLean et al. 2016
nras	GTPase NRas	melanin synthesis	McLean et al. 2016
oca2	P protein	melanin synthesis	McLean et al. 2016
plcb1	1-phosphatidylinositol 4,5-bisphosphate phosphodiesterase beta-1	melanin synthesis	McLean et al. 2016
plcb2	1-phosphatidylinositol 4,5-bisphosphate phosphodiesterase beta-2	melanin synthesis	McLean et al. 2016
plcb3	1-phosphatidylinositol 4,5-bisphosphate phosphodiesterase beta-3	melanin synthesis	McLean et al. 2016
plcb4	1-phosphatidylinositol 4,5-bisphosphate phosphodiesterase beta-4	melanin synthesis	McLean et al. 2016
pmel	Melanocyte protein PMEL	melanin synthesis	McLean et al. 2016
pomc	Pro-opiomelanocortin	melanin synthesis	McLean et al. 2016
prkaca	cAMP-dependent protein kinase catalytic subunit alpha	melanin synthesis	McLean et al. 2016
prkacb	cAMP-dependent protein kinase catalytic subunit beta	melanin synthesis	McLean et al. 2016
raf1	RAF proto-oncogene serine/threonine-protein kinase	melanin synthesis	McLean et al. 2016
slc24a5	Sodium/potassium/calcium exchanger 5	melanin synthesis	McLean et al. 2016
tcf7	Transcription factor 7	melanin synthesis	McLean et al. 2016
tcf7l1	Transcription factor 7-like 1	melanin synthesis	McLean et al. 2016
tcf7l2	Transcription factor 7-like 2	melanin synthesis	McLean et al. 2016
tyr	Tyrosinase	melanin synthesis	McLean et al. 2016
tyrp1	5,6-dihydroxyindole-2-carboxylic acid oxidase	melanin synthesis	McLean et al. 2016
wnt10b	Protein Wnt-10b	melanin synthesis	McLean et al. 2016
wnt11	Protein Wnt-11	melanin synthesis	McLean et al. 2016
wnt16	Protein Wnt-16	melanin synthesis	McLean et al. 2016
wnt3	Proto-oncogene Wnt-3	melanin synthesis	McLean et al. 2016
wnt4	Protein Wnt-4	melanin synthesis	McLean et al. 2016
wnt5a	Protein Wnt-5a	melanin synthesis	McLean et al. 2016
wnt5b	Protein Wnt-5b	melanin synthesis	McLean et al. 2016
wnt6	Protein Wnt-6	melanin synthesis	McLean et al. 2016
wnt7a	Protein Wnt-7a	melanin synthesis	McLean et al. 2016
wnt9a	Protein Wnt-9a	melanin synthesis	McLean et al. 2016
gch1	GTP cyclohydrolase 1	pteridine synthesis	Braasch et al., 2007, McLean et al. 2016
mycbp2	E3 ubiquitin-protein ligase MYCBP2	pteridine synthesis	McLean et al. 2016
pts	6-pyruvoyl tetrahydrobiopterin synthase	pteridine synthesis	Braasch et al., 2007, McLean et al. 2016
qdpr	Dihydropteridine reductase	pteridine synthesis	McLean et al. 2016
spr	Sepiapterin reductase	pteridine synthesis	Braasch et al., 2007, McLean et al. 2016
txndc15	Thioredoxin domain-containing protein 15	pteridine synthesis	McLean et al. 2016
txndc17	Thioredoxin domain-containing protein 17	pteridine synthesis	(Braasch et al., 2007)
xdh	Xanthine dehydrogenase/oxidase	pteridine synthesis	Braasch et al., 2007, McLean et al. 2016
abhd11	Protein ABHD11	chromatophore diferentiation	Stuckert et al. 2019
adam17	Disintegrin and metalloproteinase domain-containing protein 17	chromatophore diferentiation	Stuckert et al. 2019
adamts13	A disintegrin and metalloproteinase with thrombospondin motifs 13	chromatophore diferentiation	Stuckert et al. 2019
adamts20	A disintegrin and metalloproteinase with thrombospondin motifs 20	chromatophore diferentiation	Stuckert et al. 2019
adrb1	Beta-1 adrenergic receptor	chromatophore diferentiation	Stuckert et al. 2019
adrb2	Beta-2 adrenergic receptor	chromatophore diferentiation	Stuckert et al. 2019
agr3	Anterior gradient protein 3	chromatophore diferentiation	https://www.ncbi.nlm.nih.gov/pmc/articles/PMC4567955/#S1title
ak5	Adenylate kinase isoenzyme 5	chromatophore diferentiation	Stuckert et al. 2019
aldh1a3	Aldehyde dehydrogenase family 1 member A3	chromatophore diferentiation	Stuckert et al. 2019
alk	ALK tyrosine kinase receptor	chromatophore diferentiation	Stuckert et al. 2019
angptl5	Angiopoietin-related protein 5	chromatophore diferentiation	https://www.ncbi.nlm.nih.gov/pmc/articles/PMC4567955/#S1title
anxa1	Annexin A1	chromatophore diferentiation	Stuckert et al. 2019
ap3d1	AP-3 complex subunit delta-1	chromatophore diferentiation	Navarro et al., 2008, Stuckert et al. 2019
ap3s1	AP-3 complex subunit sigma-1	chromatophore diferentiation	Navarro et al., 2008
apc	Adenomatous polyposis coli homolog	chromatophore diferentiation	Stuckert et al. 2019
arcn1	Coatomer subunit delta	chromatophore diferentiation	Stuckert et al. 2019
arl6	ADP-ribosylation factor-like protein 6	chromatophore diferentiation	Stuckert et al. 2019
armc9	LisH domain-containing protein ARMC9	chromatophore diferentiation	https://www.ncbi.nlm.nih.gov/pmc/articles/PMC4567955/#S1title
asip	Agouti-signaling protein	chromatophore diferentiation	Stuckert et al. 2019
atox1	Copper transport protein ATOX1	chromatophore diferentiation	Stuckert et al. 2019
atp12a	Potassium-transporting ATPase alpha chain 2	chromatophore diferentiation	Stuckert et al. 2019
atp6ap1	V-type proton ATPase subunit S1	chromatophore diferentiation	Stuckert et al. 2019
atp6ap2	Renin receptor	chromatophore diferentiation	Navarro et al., 2008, Stuckert et al. 2019
atp6v0c	V-type proton ATPase 16 kDa proteolipid subunit	chromatophore diferentiation	Stuckert et al. 2019
atp6v0d1	V-type proton ATPase subunit d 1	chromatophore diferentiation	Stuckert et al. 2019
atp6v1e1	V-type proton ATPase subunit E 1	chromatophore diferentiation	Stuckert et al. 2019
atp6v1h	V-type proton ATPase subunit H	chromatophore diferentiation	Stuckert et al. 2019
atp7a	Copper-transporting ATPase 1	chromatophore diferentiation	Stuckert et al. 2019
atp7b	Copper-transporting ATPase 2	chromatophore diferentiation	Stuckert et al. 2019
atrn	Attractin	chromatophore diferentiation	Stuckert et al. 2019
axin2	Axin-2	chromatophore diferentiation	Stuckert et al. 2019
bbs1	Bardet-Biedl syndrome 1 protein	chromatophore diferentiation	Stuckert et al. 2019
bbs2	Bardet-Biedl syndrome 2 protein homolog	chromatophore diferentiation	Stuckert et al. 2019
bbs4	Bardet-Biedl syndrome 4 protein homolog	chromatophore diferentiation	Stuckert et al. 2019
bbs5	Bardet-Biedl syndrome 5 protein homolog	chromatophore diferentiation	Stuckert et al. 2019
bbs7	Bardet-Biedl syndrome 7 protein homolog	chromatophore diferentiation	Stuckert et al. 2019
bcl2	Apoptosis regulator Bcl-2	chromatophore diferentiation	Stuckert et al. 2019
bloc1s1	Biogenesis of lysosome-related organelles complex 1 subunit 1	chromatophore diferentiation	Navarro et al., 2008
bloc1s3	Biogenesis of lysosome-related organelles complex 1 subunit 3	chromatophore diferentiation	Navarro et al., 2008; Starcevic and Dell'Angelica, 2004, Stuckert et al. 2019
bmp3	Bone morphogenetic protein 3	chromatophore diferentiation	Stuckert et al. 2019
bmpr1a	Bone morphogenetic protein receptor type-1A	chromatophore diferentiation	Stuckert et al. 2019
bmpr1b	Bone morphogenetic protein receptor type-1B	chromatophore diferentiation	Stuckert et al. 2019
bnc2	Zinc finger protein basonuclin-2	chromatophore diferentiation	Lang et al., 2009, Stuckert et al. 2019
bpi	Bactericidal permeability-increasing protein	chromatophore diferentiation	Stuckert et al. 2019
brca1	Breast cancer type 1 susceptibility protein homolog	chromatophore diferentiation	Stuckert et al. 2019
bsn	Protein bassoon	chromatophore diferentiation	Stuckert et al. 2019
cacng1	Voltage-dependent calcium channel gamma-1 subunit	chromatophore diferentiation	Stuckert et al. 2019
cacng5	Voltage-dependent calcium channel gamma-5 subunit	chromatophore diferentiation	Stuckert et al. 2019
camp	Cathelicidin-related peptide Oh-Cath	chromatophore diferentiation	Stuckert et al. 2019
carns1	Carnosine synthase 1	chromatophore diferentiation	Stuckert et al. 2019
casp3	Caspase-3	chromatophore diferentiation	Stuckert et al. 2019
cdh12	Cadherin-12	chromatophore diferentiation	https://www.ncbi.nlm.nih.gov/pmc/articles/PMC4567955/#S1title
chm	Rab proteins geranylgeranyltransferase component A 1	chromatophore diferentiation	Stuckert et al. 2019
cited1	Cbp/p300-interacting transactivator 1	chromatophore diferentiation	Stuckert et al. 2019
cndp1	Beta-Ala-His dipeptidase	chromatophore diferentiation	Stuckert et al. 2019
coch	Cochlin	chromatophore diferentiation	https://www.ncbi.nlm.nih.gov/pmc/articles/PMC4567955/#S1title
cog4	Conserved oligomeric Golgi complex subunit 4	chromatophore diferentiation	Stuckert et al. 2019
cpvl	Probable serine carboxypeptidase CPVL	chromatophore diferentiation	https://www.ncbi.nlm.nih.gov/pmc/articles/PMC4567955/#S1title
creb1	Cyclic AMP-responsive element-binding protein 1	chromatophore diferentiation	Stuckert et al. 2019
csf1r	Macrophage colony-stimulating factor 1 receptor	chromatophore diferentiation	Parichy et al., 2000b, Stuckert et al. 2019
ctr9	RNA polymerase-associated protein CTR9 homolog	chromatophore diferentiation	Stuckert et al. 2019
cxcl12	Stromal cell-derived factor 1	chromatophore diferentiation	(Svetic et al., 2007)
ddb1	DNA damage-binding protein 1	chromatophore diferentiation	Stuckert et al. 2019
dio2	Type II iodothyronine deiodinase	chromatophore diferentiation	Stuckert et al. 2019
dock7	Dedicator of cytokinesis protein 7	chromatophore diferentiation	Stuckert et al. 2019
dph1	Diphthamide biosynthesis protein 1	chromatophore diferentiation	Stuckert et al. 2019
dst	Dystonin	chromatophore diferentiation	Stuckert et al. 2019
dtnbp1	Dysbindin	chromatophore diferentiation	Stuckert et al. 2019
dusp13	Dual specificity protein phosphatase 13 isoform A	chromatophore diferentiation	Stuckert et al. 2019
dusp14	Dual specificity protein phosphatase 14	chromatophore diferentiation	Stuckert et al. 2019
dusp5	Dual specificity protein phosphatase 5	chromatophore diferentiation	Stuckert et al. 2019
ebna1bp2	Probable rRNA-processing protein EBP2	chromatophore diferentiation	Stuckert et al. 2019
ece1	Endothelin-converting enzyme 1	chromatophore diferentiation	Stuckert et al. 2019
eda	Ectodysplasin-A	chromatophore diferentiation	Stuckert et al. 2019
edar	Tumor necrosis factor receptor superfamily member EDAR	chromatophore diferentiation	Stuckert et al. 2019
edaradd	Ectodysplasin-A receptor-associated adapter protein	chromatophore diferentiation	Stuckert et al. 2019
edn3	Endothelin-3	chromatophore diferentiation	Stuckert et al. 2019
eed	Polycomb protein EED	chromatophore diferentiation	Stuckert et al. 2019
egfr	Epidermal growth factor receptor	chromatophore diferentiation	Stuckert et al. 2019
elovl4	Elongation of very long chain fatty acids protein 4	chromatophore diferentiation	Stuckert et al. 2019
erbb3	Receptor tyrosine-protein kinase erbB-3	chromatophore diferentiation	Budi et al., 2008, Stuckert et al. 2019
erbb4	Receptor tyrosine-protein kinase erbB-4	chromatophore diferentiation	https://www.ncbi.nlm.nih.gov/pmc/articles/PMC4567955/#S1title
ercc2	TFIIH basal transcription factor complex helicase XPD subunit	chromatophore diferentiation	Stuckert et al. 2019
fas	Tumor necrosis factor receptor superfamily member 6	chromatophore diferentiation	Stuckert et al. 2019
fbxw4	F-box/WD repeat-containing protein 4	chromatophore diferentiation	Kawakami et al., 2000, Stuckert et al. 2019
fgfr2	Fibroblast growth factor receptor 2	chromatophore diferentiation	Stuckert et al. 2019
fhl2	Four and a half LIM domains protein 2	chromatophore diferentiation	Stuckert et al. 2019
fig4	Polyphosphoinositide phosphatase	chromatophore diferentiation	Stuckert et al. 2019
fmod	Fibromodulin	chromatophore diferentiation	https://www.ncbi.nlm.nih.gov/pmc/articles/PMC4567955/#S1title
fos	Proto-oncogene c-Fos	chromatophore diferentiation	Stuckert et al. 2019
fosb	Protein fosB	chromatophore diferentiation	Stuckert et al. 2019
foxd1	Forkhead box protein D1	chromatophore diferentiation	Stuckert et al. 2019
foxd2	Forkhead box protein D2	chromatophore diferentiation	Stuckert et al. 2019
foxd3	Forkhead box protein D3	chromatophore diferentiation	(Curran et al., 2009; Montero-Balaguer et al., 2006, Stuckert et al. 2019
foxn1	Forkhead box protein N1	chromatophore diferentiation	Stuckert et al. 2019
frem2	FRAS1-related extracellular matrix protein 2	chromatophore diferentiation	Stuckert et al. 2019
gata3	GATA-binding factor 3	chromatophore diferentiation	Stuckert et al. 2019
gda	Guanine deaminase	chromatophore diferentiation	Stuckert et al. 2019
gfpt1	Glutamine--fructose-6-phosphate aminotransferase [isomerizing] 1	chromatophore diferentiation	Stuckert et al. 2019
ggt1	Gamma-glutamyltranspeptidase 1	chromatophore diferentiation	Stuckert et al. 2019
ghr	Growth hormone receptor	chromatophore diferentiation	Stuckert et al. 2019
gja5	Gap junction alpha-5 protein	chromatophore diferentiation	Watanabe et al., 2006, Stuckert et al. 2019
gli3	Zinc finger protein GLI3	chromatophore diferentiation	Stuckert et al. 2019
gmpr	GMP reductase 1	chromatophore diferentiation	https://www.ncbi.nlm.nih.gov/pmc/articles/PMC4567955/#S1title
gna11	Guanine nucleotide-binding protein subunit alpha-11	chromatophore diferentiation	Kelsh et al., 2009, Stuckert et al. 2019
gnat2	Guanine nucleotide-binding protein G(t) subunit alpha-2	chromatophore diferentiation	Stuckert et al. 2019
gne	Bifunctional UDP-N-acetylglucosamine 2-epimerase/N-acetylmannosamine kinase	chromatophore diferentiation	Stuckert et al. 2019
gnpat	Dihydroxyacetone phosphate acyltransferase	chromatophore diferentiation	Stuckert et al. 2019
gpc3	Glypican-3	chromatophore diferentiation	Stuckert et al. 2019
gpr143	G-protein coupled receptor 143	chromatophore diferentiation	Stuckert et al. 2019, https://www.ncbi.nlm.nih.gov/pmc/articles/PMC4567955/#S1title
gpr161	G-protein coupled receptor 161	chromatophore diferentiation	Stuckert et al. 2019
hba2	Hemoglobin subunit alpha-2 (Fragment)	chromatophore diferentiation	https://www.ncbi.nlm.nih.gov/pmc/articles/PMC4567955/#S1title
hells	Lymphoid-specific helicase	chromatophore diferentiation	Stuckert et al. 2019
herc2	E3 ubiquitin-protein ligase HERC2	chromatophore diferentiation	Stuckert et al. 2019
hipk2	Homeodomain-interacting protein kinase 2	chromatophore diferentiation	Stuckert et al. 2019
hmg20b	SWI/SNF-related matrix-associated actin-dependent regulator of chromatin subfamily E member 1-related	chromatophore diferentiation	Stuckert et al. 2019
hps1	Hermansky-Pudlak syndrome 1 protein homolog	chromatophore diferentiation	Stuckert et al. 2019
hps3	Hermansky-Pudlak syndrome 3 protein	chromatophore diferentiation	Navarro et al., 2008, Stuckert et al. 2019
hps4	Hermansky-Pudlak syndrome 4 protein	chromatophore diferentiation	Stuckert et al. 2019
hps5	Hermansky-Pudlak syndrome 5 protein homolog	chromatophore diferentiation	Stuckert et al. 2019
hps6	Hermansky-Pudlak syndrome 6 protein	chromatophore diferentiation	Stuckert et al. 2019
hpx	Hemopexin	chromatophore diferentiation	Stuckert et al. 2019
hsd17b2	Estradiol 17-beta-dehydrogenase 2	chromatophore diferentiation	Stuckert et al. 2019
ift27	Intraflagellar transport protein 27 homolog	chromatophore diferentiation	Stuckert et al. 2019
igsf11	Immunoglobulin superfamily member 11	chromatophore diferentiation	Stuckert et al. 2019
ihh	Indian hedgehog protein	chromatophore diferentiation	Stuckert et al. 2019
ikbkg	NF-kappa-B essential modulator	chromatophore diferentiation	Stuckert et al. 2019
impdh2	Inosine-5'-monophosphate dehydrogenase 2	chromatophore diferentiation	Stuckert et al. 2019
inpp5b	Type II inositol 1,4,5-trisphosphate 5-phosphatase	chromatophore diferentiation	Stuckert et al. 2019
inpp5e	72 kDa inositol polyphosphate 5-phosphatase	chromatophore diferentiation	Stuckert et al. 2019
ippk	Inositol-pentakisphosphate 2-kinase	chromatophore diferentiation	Stuckert et al. 2019
irf4	Interferon regulatory factor 4	chromatophore diferentiation	Stuckert et al. 2019
itk	Tyrosine-protein kinase ITK/TSK	chromatophore diferentiation	Stuckert et al. 2019
kcnj13	Inward rectifier potassium channel 13	chromatophore diferentiation	Iwashita et al., 2006, Stuckert et al. 2019
kitlg	Kit ligand	chromatophore diferentiation	Stuckert et al. 2019
l1cam	Neural cell adhesion molecule L1	chromatophore diferentiation	Stuckert et al. 2019
leo1	RNA polymerase-associated protein LEO1	chromatophore diferentiation	Stuckert et al. 2019
lrp5	Low-density lipoprotein receptor-related protein 5	chromatophore diferentiation	Stuckert et al. 2019
lyst	Lysosomal-trafficking regulator	chromatophore diferentiation	Stuckert et al. 2019
mab21l2	Protein mab-21-like 2	chromatophore diferentiation	Stuckert et al. 2019
macrod2	O-acetyl-ADP-ribose deacetylase MACROD2	chromatophore diferentiation	https://www.ncbi.nlm.nih.gov/pmc/articles/PMC4567955/#S1title
map2k1	Dual specificity mitogen-activated protein kinase kinase 1	chromatophore diferentiation	Stuckert et al. 2019
mbtps1	Membrane-bound transcription factor site-1 protease	chromatophore diferentiation	Stuckert et al. 2019
mc5r	Melanocortin receptor 5	chromatophore diferentiation	Stuckert et al. 2019
mchr1	Melanin-concentrating hormone receptor 1 (Fragment)	chromatophore diferentiation	Stuckert et al. 2019
mcoln3	Mucolipin-3	chromatophore diferentiation	Stuckert et al. 2019
med1	Mediator of RNA polymerase II transcription subunit 1	chromatophore diferentiation	Stuckert et al. 2019
med12	Mediator of RNA polymerase II transcription subunit 12	chromatophore diferentiation	Stuckert et al. 2019
meox1	Homeobox protein MOX-1	chromatophore diferentiation	Stuckert et al. 2019
mfsd12	Major facilitator superfamily domain-containing protein 12	chromatophore diferentiation	Stuckert et al. 2019
mgrn1	E3 ubiquitin-protein ligase MGRN1	chromatophore diferentiation	Stuckert et al. 2019
mib1	E3 ubiquitin-protein ligase mib1	chromatophore diferentiation	Stuckert et al. 2019
mlana	Melanoma antigen recognized by T-cells 1	chromatophore diferentiation	Stuckert et al. 2019
mlph	Melanophilin	chromatophore diferentiation	Stuckert et al. 2019
mpv17	Protein Mpv17	chromatophore diferentiation	Stuckert et al. 2019
mpzl3	Myelin protein zero-like protein 3	chromatophore diferentiation	Stuckert et al. 2019
mreg	Melanoregulin	chromatophore diferentiation	Stuckert et al. 2019
myef2	Myelin expression factor 2	chromatophore diferentiation	Stuckert et al. 2019
myh7	Myosin-7	chromatophore diferentiation	Stuckert et al. 2019
myo5a	Unconventional myosin-Va	chromatophore diferentiation	Aspengren et al., 2009, Stuckert et al. 2019
ndp	Norrin	chromatophore diferentiation	Stuckert et al. 2019
neurod2	Neurogenic differentiation factor 2	chromatophore diferentiation	https://www.ncbi.nlm.nih.gov/pmc/articles/PMC4567955/#S1title
nf1	Neurofibromin	chromatophore diferentiation	Stuckert et al. 2019
notch1	Neurogenic locus notch homolog protein 1	chromatophore diferentiation	Stuckert et al. 2019
nr2e1	Nuclear receptor subfamily 2 group E member 1	chromatophore diferentiation	Stuckert et al. 2019
nsf	Vesicle-fusing ATPase	chromatophore diferentiation	Stuckert et al. 2019
nt5c1a	Cytosolic 5'-nucleotidase 1A	chromatophore diferentiation	Stuckert et al. 2019
ntrk1	High affinity nerve growth factor receptor (Fragment)	chromatophore diferentiation	Stuckert et al. 2019
oat	Ornithine aminotransferase, mitochondrial	chromatophore diferentiation	Stuckert et al. 2019
ocrl	Inositol polyphosphate 5-phosphatase OCRL-1	chromatophore diferentiation	Stuckert et al. 2019
ostm1	Osteopetrosis-associated transmembrane protein 1	chromatophore diferentiation	Stuckert et al. 2019
otx2	Homeobox protein OTX2	chromatophore diferentiation	Stuckert et al. 2019
ovol1	Putative transcription factor Ovo-like 1	chromatophore diferentiation	Stuckert et al. 2019
pabpc1	Polyadenylate-binding protein 1	chromatophore diferentiation	Stuckert et al. 2019
pah	Phenylalanine-4-hydroxylase	chromatophore diferentiation	Stuckert et al. 2019
pald1	Paladin	chromatophore diferentiation	Stuckert et al. 2019
pax3	Paired box protein Pax-3	chromatophore diferentiation	(Minchin and Hughes, 2008, Stuckert et al. 2019
pax6	Paired box protein Pax-6	chromatophore diferentiation	Stuckert et al. 2019
pax7	Paired box protein Pax-7	chromatophore diferentiation	(Minchin and Hughes, 2008 Roberts et al., 2009)
pdgfb	Platelet-derived growth factor subunit B (Fragment)	chromatophore diferentiation	Stuckert et al. 2019
pdgfc	Platelet-derived growth factor C	chromatophore diferentiation	Stuckert et al. 2019
pdpk1	3-phosphoinositide-dependent protein kinase 1	chromatophore diferentiation	Stuckert et al. 2019
phyhd1	Phytanoyl-CoA dioxygenase domain-containing protein 1	chromatophore diferentiation	Stuckert et al. 2019
pitx3	Pituitary homeobox 3	chromatophore diferentiation	Stuckert et al. 2019
pmch	Pro-MCH	chromatophore diferentiation	(Kawauchi and Baker, 2004, Stuckert et al. 2019
pnp	Purine nucleoside phosphorylase	chromatophore diferentiation	Stuckert et al. 2019
polg	DNA polymerase subunit gamma-1	chromatophore diferentiation	Stuckert et al. 2019
polh	DNA polymerase eta	chromatophore diferentiation	Stuckert et al. 2019
prdm1	PR domain zinc finger protein 1	chromatophore diferentiation	(Hernandez-Lagunas et al.,2005; Kelsh et al., 1996)
prkca	Protein kinase C alpha type	chromatophore diferentiation	Stuckert et al. 2019
prl	Prolactin (Fragment)	chromatophore diferentiation	(Oshima and Goto, 2000)
prlr	Prolactin receptor	chromatophore diferentiation	(Oshima and Goto, 2000)
psen1	Presenilin-1	chromatophore diferentiation	Stuckert et al. 2019
pygo1	Pygopus homolog 1	chromatophore diferentiation	Stuckert et al. 2019
rab11a	Ras-related protein Rab-11A	chromatophore diferentiation	Stuckert et al. 2019
rab27a	Ras-related protein Rab-27A	chromatophore diferentiation	Stuckert et al. 2019
rab32	Ras-related protein Rab-32	chromatophore diferentiation	Stuckert et al. 2019
rab38	Ras-related protein Rab-38	chromatophore diferentiation	Stuckert et al. 2019
rabggta	Geranylgeranyl transferase type-2 subunit alpha	chromatophore diferentiation	Stuckert et al. 2019
rb1	Retinoblastoma-associated protein	chromatophore diferentiation	Stuckert et al. 2019
rbpj	Suppressor of hairless protein homolog	chromatophore diferentiation	Stuckert et al. 2019
recql4	ATP-dependent DNA helicase Q4	chromatophore diferentiation	Stuckert et al. 2019
rgr	RPE-retinal G protein-coupled receptor	chromatophore diferentiation	Stuckert et al. 2019
ric8b	Synembryn-B	chromatophore diferentiation	Stuckert et al. 2019
rpl24	60S ribosomal protein L24	chromatophore diferentiation	Stuckert et al. 2019
rps19	40S ribosomal protein S19	chromatophore diferentiation	Stuckert et al. 2019
rps20	40S ribosomal protein S20	chromatophore diferentiation	Stuckert et al. 2019
rpsa	40S ribosomal protein SA	chromatophore diferentiation	https://www.ncbi.nlm.nih.gov/pmc/articles/PMC4567955/#S1title
rs1	Retinoschisin	chromatophore diferentiation	Stuckert et al. 2019
rtf1	RNA polymerase-associated protein RTF1 homolog	chromatophore diferentiation	Stuckert et al. 2019
s1pr2	Sphingosine 1-phosphate receptor 2	chromatophore diferentiation	Stuckert et al. 2019
scarb2	Lysosome membrane protein 2	chromatophore diferentiation	Stuckert et al. 2019
sdhaf2	Succinate dehydrogenase assembly factor 2, mitochondrial	chromatophore diferentiation	Stuckert et al. 2019
sema3c	Semaphorin-3C	chromatophore diferentiation	Stuckert et al. 2019
sema4a	Semaphorin-4A	chromatophore diferentiation	Stuckert et al. 2019
sepp1b	Selenoprotein Pb	chromatophore diferentiation	Stuckert et al. 2019
sesn1	Sestrin-1	chromatophore diferentiation	Stuckert et al. 2019
sf3b1	Splicing factor 3B subunit 1	chromatophore diferentiation	Stuckert et al. 2019
sfxn1	Sideroflexin-1	chromatophore diferentiation	Stuckert et al. 2019
shroom2	Protein Shroom2	chromatophore diferentiation	Stuckert et al. 2019
sla	Src-like-adapter	chromatophore diferentiation	Stuckert et al. 2019
slc16a6	Monocarboxylate transporter 7	chromatophore diferentiation	Stuckert et al. 2019
slc18a2	Synaptic vesicular amine transporter	chromatophore diferentiation	https://www.ncbi.nlm.nih.gov/pmc/articles/PMC4567955/#S1title
slc24a4	Sodium/potassium/calcium exchanger 4	chromatophore diferentiation	Stuckert et al. 2019
slc2a11	Solute carrier family 2, facilitated glucose transporter member 11	chromatophore diferentiation	Stuckert et al. 2019
slc31a1	High affinity copper uptake protein 1	chromatophore diferentiation	Stuckert et al. 2019
slc45a2	Membrane-associated transporter protein	chromatophore diferentiation	Braasch et al., 2007, Fukamachi et al., 2001, Stuckert et al. 2019
slc7a11	Cystine/glutamate transporter	chromatophore diferentiation	Jiang et al. 2014, Stuckert et al. 2019
smarca5	SWI/SNF-related matrix-associated actin-dependent regulator of chromatin subfamily A member 5	chromatophore diferentiation	Stuckert et al. 2019
snai2	Zinc finger protein SNAI2	chromatophore diferentiation	Stuckert et al. 2019
sox10	Transcription factor Sox-10	chromatophore diferentiation	Dutton et al., 2001, Stuckert et al. 2019
sox18	Transcription factor Sox-18	chromatophore diferentiation	Stuckert et al. 2019
sox9	Transcription factor Sox-9	chromatophore diferentiation	Stuckert et al. 2019
sp8	Transcription factor Sp8	chromatophore diferentiation	https://www.ncbi.nlm.nih.gov/pmc/articles/PMC4567955/#S1title
srd5a2	3-oxo-5-alpha-steroid 4-dehydrogenase 2	chromatophore diferentiation	Stuckert et al. 2019
srm	Spermidine synthase	chromatophore diferentiation	Stuckert et al. 2019
sufu	Suppressor of fused homolog	chromatophore diferentiation	Stuckert et al. 2019
sult2b1	Sulfotransferase family cytosolic 2B member 1	chromatophore diferentiation	Stuckert et al. 2019
tbx15	T-box transcription factor TBX15	chromatophore diferentiation	Stuckert et al. 2019
tbx6	T-box transcription factor TBX6	chromatophore diferentiation	Stuckert et al. 2019
tfap2a	Transcription factor AP-2-alpha	chromatophore diferentiation	Stuckert et al. 2019
tfap2c	Transcription factor AP-2 gamma	chromatophore diferentiation	Stuckert et al. 2019
timp3	Metalloproteinase inhibitor 3	chromatophore diferentiation	Stuckert et al. 2019
tkfc	Triokinase/FMN cyclase	chromatophore diferentiation	Stuckert et al. 2019
tmem138	Transmembrane protein 138	chromatophore diferentiation	Stuckert et al. 2019
tmem216	Transmembrane protein 216	chromatophore diferentiation	Stuckert et al. 2019
tpcn2	Two pore calcium channel protein 2	chromatophore diferentiation	Stuckert et al. 2019
tph2	Tryptophan 5-hydroxylase 2	chromatophore diferentiation	Stuckert et al. 2019
trim32	E3 ubiquitin-protein ligase TRIM32	chromatophore diferentiation	Stuckert et al. 2019
trim33	E3 ubiquitin-protein ligase TRIM33	chromatophore diferentiation	Kelsh et al., 1996; Ransom et al., 2004, Stuckert et al. 2019
trim63	E3 ubiquitin-protein ligase TRIM63	chromatophore diferentiation	https://www.ncbi.nlm.nih.gov/pmc/articles/PMC4567955/#S1title
trpm1	Transient receptor potential cation channel subfamily M member 1	chromatophore diferentiation	https://www.ncbi.nlm.nih.gov/pmc/articles/PMC4567955/#S1title, Stuckert et al. 2019
trpm7	Transient receptor potential cation channel subfamily M member 7	chromatophore diferentiation	Stuckert et al. 2019
tshr	Thyrotropin receptor	chromatophore diferentiation	Stuckert et al. 2019
ttc8	Tetratricopeptide repeat protein 8	chromatophore diferentiation	Stuckert et al. 2019
tub	Tubby protein homolog	chromatophore diferentiation	Stuckert et al. 2019
txndc5	Thioredoxin domain-containing protein 5	chromatophore diferentiation	Stuckert et al. 2019
unc119	Protein unc-119 homolog A	chromatophore diferentiation	Stuckert et al. 2019
unc13a	Protein unc-13 homolog A	chromatophore diferentiation	Stuckert et al. 2019
vldlr	Very low-density lipoprotein receptor	chromatophore diferentiation	Stuckert et al. 2019
vps11	Vacuolar protein sorting-associated protein 11 homolog	chromatophore diferentiation	Stuckert et al. 2019
vps18	Vacuolar protein sorting-associated protein 18 homolog	chromatophore diferentiation	Stuckert et al. 2019
vps33a	Vacuolar protein sorting-associated protein 33A	chromatophore diferentiation	Navarro et al., 2008, Stuckert et al. 2019
vps33b	Vacuolar protein sorting-associated protein 33B	chromatophore diferentiation	(Navarro et al., 2008)
vps39	Vam6/Vps39-like protein	chromatophore diferentiation	Stuckert et al. 2019
vwce	von Willebrand factor C and EGF domain-containing protein	chromatophore diferentiation	Stuckert et al. 2019
wnt3a	Protein Wnt-3a	chromatophore diferentiation	Stuckert et al. 2019
wnt7b	Protein Wnt-7b	chromatophore diferentiation	Stuckert et al. 2019
zbtb17	Zinc finger and BTB domain-containing protein 17 (Fragment)	chromatophore diferentiation	Stuckert et al. 2019
